# Supplementary material for: Effect of gut microbiome regulated Taohong Siwu Decoction metabolism on glioma cell phenotype
Source: Front Cell Infect Microbiol. 2023 Jun 5;13:1192589. doi: 10.3389/fcimb.2023.1192589 (PMC10277651; doi:10.3389/fcimb.2023.1192589)
Supplement: Supplementary file 1 [file Table_1.xlsx]

## Sheet: Sheet1
分组	样本编号	复孔	Actin	CDC6	MCM10
Control_qPCR	sample1	1	20.1301	20.4025	19.1782
Control_qPCR	sample1	2	20.9736	20.534	19.4328
Control_qPCR	sample1	3	20.8356	20.9291	19.233
Control_qPCR	sample2	1	20.0576	20.0199	19.2114
Control_qPCR	sample2	2	20.5181	20.8223	19.1599
Control_qPCR	sample2	3	20.3745	20.2173	19.4003
Control_qPCR	sample3	1	20.7264	20.1647	19.3919
Control_qPCR	sample3	2	20.6385	20.7513	19.3851
Control_qPCR	sample3	3	20.4767	20.1732	19.2246
Experiment	sample1	1	20.8434	22.3798	20.114
Experiment	sample1	2	20.3535	22.5367	20.3096
Experiment	sample1	3	20.6402	22.1137	20.2999
Experiment	sample2	1	20.0328	22.6268	20.1991
Experiment	sample2	2	20.3622	22.9569	20.3193
Experiment	sample2	3	20.5424	22.5564	20.0257
Experiment	sample3	1	20.8174	22.1718	20.4101
Experiment	sample3	2	20.0491	22.1747	20.2003
Experiment	sample3	3	20.2355	22.1876	20.2104
