# Supplementary material for: Effect of gut microbiome regulated Taohong Siwu Decoction metabolism on glioma cell phenotype
Source: Front Cell Infect Microbiol. 2023 Jun 5;13:1192589. doi: 10.3389/fcimb.2023.1192589 (PMC10277651; doi:10.3389/fcimb.2023.1192589)
Supplement: Supplementary file 3 [file Table_3.xlsx]

## Sheet: Sheet1
gene1	gene_type	gene2	gene_type	combined_score
ATP6V1B1	Down	ATP6V1C1	Up	999
BLM	Up	CENPS	Up	999
BLM	Up	FANCM	Up	999
BLM	Up	RMI1	Up	999
BYSL	Up	NOP14	Up	999
BYSL	Up	PNO1	Up	999
CCND1	Up	CDKN1A	Down	999
CDC45	Up	CDC6	Up	999
CDC45	Up	GINS2	Up	999
CDC45	Up	GINS4	Up	999
CDC45	Up	MCM10	Up	999
CDC45	Up	MCM2	Up	999
CDC45	Up	MCM3	Up	999
CDC45	Up	MCM4	Up	999
CDC45	Up	MCM5	Up	999
CDC45	Up	MCM7	Up	999
CDC45	Up	ORC1	Up	999
CDC6	Up	MCM10	Up	999
CDC6	Up	MCM2	Up	999
CDC6	Up	MCM3	Up	999
CDC6	Up	MCM4	Up	999
CDC6	Up	MCM5	Up	999
CDC6	Up	MCM7	Up	999
CDC6	Up	ORC1	Up	999
CDC6	Up	ORC5	Up	999
CENPS	Up	FANCM	Up	999
CENPS	Up	RMI1	Up	999
EXO1	Up	MSH2	Up	999
EXOSC2	Up	EXOSC3	Up	999
EXOSC2	Up	EXOSC4	Up	999
EXOSC3	Up	EXOSC4	Up	999
FANCM	Up	RMI1	Up	999
GINS1	Up	GINS2	Up	999
GINS1	Up	GINS4	Up	999
GINS1	Up	MCM7	Up	999
GINS2	Up	GINS4	Up	999
GINS2	Up	MCM2	Up	999
GINS2	Up	MCM4	Up	999
GINS2	Up	MCM5	Up	999
GINS2	Up	MCM7	Up	999
GINS4	Up	MCM5	Up	999
GINS4	Up	MCM7	Up	999
HMGCR	Down	HMGCS1	Down	999
HSP90B1	Down	HSPA5	Down	999
IMP3	Up	RRP9	Up	999
MCM10	Up	MCM2	Up	999
MCM10	Up	MCM3	Up	999
MCM10	Up	MCM4	Up	999
MCM10	Up	MCM7	Up	999
MCM2	Up	MCM3	Up	999
MCM2	Up	MCM4	Up	999
MCM2	Up	MCM5	Up	999
MCM2	Up	MCM7	Up	999
MCM2	Up	ORC1	Up	999
MCM2	Up	ORC5	Up	999
MCM3	Up	MCM4	Up	999
MCM3	Up	MCM5	Up	999
MCM3	Up	MCM7	Up	999
MCM3	Up	ORC1	Up	999
MCM3	Up	ORC5	Up	999
MCM4	Up	MCM5	Up	999
MCM4	Up	MCM7	Up	999
MCM4	Up	ORC1	Up	999
MCM4	Up	ORC5	Up	999
MCM5	Up	MCM7	Up	999
MCM5	Up	ORC1	Up	999
MCM5	Up	ORC5	Up	999
MCM7	Up	ORC1	Up	999
MCM7	Up	ORC5	Up	999
NOP14	Up	NOP56	Up	999
NOP14	Up	RRP9	Up	999
NOP14	Up	UTP15	Up	999
NOP56	Up	RRP9	Up	999
ORC1	Up	ORC5	Up	999
PHGDH	Down	PSAT1	Down	999
POLR1A	Up	POLR1B	Up	999
POLR3B	Up	POLR3D	Down	999
RPF2	Up	RRS1	Up	999
SEC23A	Down	SEC24A	Down	999
TNNC1	Down	TNNI3	Down	999
TRMT6	Up	TRMT61A	Up	999
ATP6V1B1	Down	ATP6V1G2	Down	998
BCL2L11	Down	MCL1	Up	998
BLM	Up	EXO1	Up	998
BYSL	Up	NOP56	Up	998
BYSL	Up	RRP9	Up	998
BYSL	Up	UTP15	Up	998
CBSL	Down	CTH	Down	998
CDC45	Up	GINS1	Up	998
DDX20	Up	GEMIN4	Up	998
DHX37	Up	UTP14A	Up	998
FANCM	Up	TELO2	Up	998
GINS1	Up	MCM2	Up	998
GINS1	Up	MCM3	Up	998
GINS1	Up	MCM5	Up	998
GINS4	Up	MCM2	Up	998
GINS4	Up	MCM3	Up	998
IL1B	Up	IL1R1	Down	998
MCM10	Up	MCM5	Up	998
MED17	Up	MED8	Down	998
NIFK	Up	RPF2	Up	998
NIP7	Up	NOP2	Up	998
NOL9	Up	TEX10	Up	998
NOP14	Up	UTP14A	Up	998
NOP14	Up	UTP20	Up	998
NOP2	Up	RPF2	Up	998
NOP56	Up	UTP14A	Up	998
NOP56	Up	UTP15	Up	998
PNO1	Up	RRP9	Up	998
RRP9	Up	UTP15	Up	998
STX1A	Up	VAMP2	Down	998
BYSL	Up	IMP3	Up	997
CDC45	Up	ORC5	Up	997
CDC45	Up	PRIM1	Up	997
CENPP	Up	CENPU	Up	997
CHAF1A	Up	CHAF1B	Up	997
FDFT1	Down	SQLE	Down	997
GINS4	Up	MCM4	Up	997
IDI1	Down	MVD	Down	997
IMP3	Up	NOP14	Up	997
IMP3	Up	PNO1	Up	997
IMP3	Up	UTP15	Up	997
JAK3	Down	STAT5A	Down	997
KCND2	Down	KCNIP2	Down	997
MCM2	Up	PRIM1	Up	997
MCM3	Up	PRIM1	Up	997
MSMO1	Down	SQLE	Down	997
NIFK	Up	NOP2	Up	997
NIFK	Up	RRS1	Up	997
NOP14	Up	PNO1	Up	997
NOP56	Up	PNO1	Up	997
PNO1	Up	UTP14A	Up	997
PNO1	Up	UTP15	Up	997
POLR1A	Up	POLR3B	Up	997
ATF4	Down	DDIT3	Down	996
BRCA1	Up	PALB2	Up	996
BYSL	Up	DDX52	Up	996
CCND1	Up	CDKN1B	Down	996
DDX52	Up	NOP14	Up	996
DHX37	Up	NOP14	Up	996
GINS1	Up	MCM4	Up	996
GINS2	Up	MCM3	Up	996
HSPG2	Down	NID1	Down	996
MCM5	Up	PRIM1	Up	996
NIFK	Up	RRP15	Up	996
RRP9	Up	UTP14A	Up	996
AKR1C1	Down	AKR1C3	Down	995
BYSL	Up	UTP14A	Up	995
CCNE2	Up	CDKN1A	Down	995
CCNE2	Up	CDKN1B	Down	995
CENPM	Up	CENPU	Up	995
COL1A2	Down	COL3A1	Down	995
DDX52	Up	DHX37	Up	995
DHX37	Up	RRP9	Up	995
DLG4	Down	GRIN2A	Down	995
EFNA3	Down	EPHA5	Down	995
GLI1	Down	PTCH1	Down	995
IMP3	Up	NOP56	Up	995
KDR	Up	VEGFD	Down	995
MCM10	Up	ORC1	Up	995
MCM2	Up	TIPIN	Up	995
MCM4	Up	PRIM1	Up	995
NAT10	Up	NOP14	Up	995
NAT10	Up	UTP20	Up	995
NOP56	Up	UTP20	Up	995
PALB2	Up	RAD51C	Up	995
UTP14A	Up	UTP15	Up	995
BYSL	Up	DHX37	Up	994
BYSL	Up	RRP36	Up	994
CDC6	Up	PRIM1	Up	994
CYP11A1	Down	STAR	Down	994
HMGCS1	Down	SQLE	Down	994
MCM7	Up	PRIM1	Up	994
TNF	Up	VCAM1	Down	994
DDX52	Up	PNO1	Up	993
DDX52	Up	UTP15	Up	993
DDX56	Up	RPF2	Up	993
DHX37	Up	NOP56	Up	993
EFNA3	Down	EPHB3	Down	993
H1-0	Down	H1-10	Down	993
HMGCS1	Down	MSMO1	Down	993
KIF5A	Down	KLC4	Down	993
ATP6V1C1	Up	ATP6V1G2	Down	992
CCND1	Up	CDKN1C	Down	992
COL1A2	Down	SPARC	Down	992
DDX52	Up	NOP56	Up	992
IMP3	Up	UTP14A	Up	992
MCM7	Up	TIPIN	Up	992
NIFK	Up	NOP56	Up	992
NIP7	Up	NOP56	Up	992
SERPINB3	Down	SERPINB4	Down	992
AKR1C1	Down	AKR1C2	Down	991
ATF4	Down	HSPA5	Down	991
BRCA1	Up	BRIP1	Up	991
DDX52	Up	RRP9	Up	991
ERBB4	Down	STAT5A	Down	991
FDFT1	Down	MSMO1	Down	991
HMGCR	Down	SQLE	Down	991
KCNA4	Down	KCNAB2	Down	991
MAK16	Up	WDR74	Up	991
NAT10	Up	NOP56	Up	991
NAT10	Up	RRP9	Up	991
NIP7	Up	UTP15	Up	991
RPF2	Up	RRP15	Up	991
SEC23A	Down	SEC31B	Down	991
BYSL	Up	NAT10	Up	990
CDC45	Up	CLSPN	Up	990
CHMP1B	Down	CHMP6	Up	990
DHODH	Up	UMPS	Up	990
FEN1	Up	MSH2	Up	990
IMP3	Up	NIP7	Up	990
NOP14	Up	RRP36	Up	990
NOP2	Up	NOP56	Up	990
NOP2	Up	RRS1	Up	990
NOP2	Up	WDR74	Up	990
PNO1	Up	RPS10	Up	990
RRP15	Up	RRS1	Up	990
RRP36	Up	RRP9	Up	990
ATRIP	Up	BRCA1	Up	989
BCL2A1	Up	BCL2L11	Down	989
BLM	Up	TIPIN	Up	989
CCNE2	Up	CDC6	Up	989
CDC6	Up	DTL	Up	989
CLSPN	Up	TIPIN	Up	989
DHX37	Up	UTP15	Up	989
DLG4	Down	GRIK2	Down	989
EGF	Down	HBEGF	Up	989
ERBB4	Down	HBEGF	Up	989
IDI1	Down	SQLE	Down	989
IL1B	Up	TNF	Up	989
MAK16	Up	NIP7	Up	989
NFKB2	Down	NFKBIB	Up	989
NIP7	Up	RPF2	Up	989
ATF4	Down	XBP1	Down	988
BACH1	Down	BRCA1	Up	988
CENPU	Up	ZWINT	Up	988
DDX52	Up	IMP3	Up	988
DHCR24	Down	DHCR7	Down	988
FEN1	Up	MCM2	Up	988
FEN1	Up	PRIM1	Up	988
HMGCS1	Down	IDI1	Down	988
IL1B	Up	NLRP3	Up	988
KCND2	Down	KCNIP4	Down	988
MAK16	Up	NOP2	Up	988
MEF2C	Down	MYOG	Down	988
NIFK	Up	NIP7	Up	988
NLRP3	Up	TXNIP	Down	988
PLAU	Up	SERPINB2	Up	988
BRCA1	Up	EXO1	Up	987
BRIP1	Up	PALB2	Up	987
DDX52	Up	RRP36	Up	987
DDX56	Up	GRWD1	Up	987
E2F2	Up	RBL1	Up	987
ERBB4	Down	NRG3	Down	987
IDI1	Down	MSMO1	Down	987
KCNA4	Down	KCNAB3	Down	987
MCM10	Up	PRIM1	Up	987
MCM4	Up	TIPIN	Up	987
NAT10	Up	UTP15	Up	987
ODC1	Up	SAT1	Down	987
PYCR1	Down	PYCR3	Up	987
RRP15	Up	WDR74	Up	987
ASNS	Down	ATF4	Down	986
BLM	Up	BRCA1	Up	986
BRCA1	Up	RAD51C	Up	986
CYP19A1	Down	HSD17B6	Down	986
DDX52	Up	NIP7	Up	986
ELOVL5	Down	FADS2	Down	986
FDFT1	Down	IDI1	Down	986
IMP3	Up	RRP36	Up	986
KALRN	Down	RAC3	Down	986
MCM3	Up	TIPIN	Up	986
NIP7	Up	NOL8	Up	986
NIP7	Up	WDR74	Up	986
NOP14	Up	TEX10	Up	986
AKR1C2	Down	AKR1C3	Down	985
CENPS	Up	CENPU	Up	985
DDX56	Up	NOP2	Up	985
DDX56	Up	UTP14A	Up	985
DLG2	Down	GRIN2A	Down	985
DLG4	Down	ERBB4	Down	985
EXO1	Up	RMI1	Up	985
MAK16	Up	RRP15	Up	985
NAT10	Up	PNO1	Up	985
NIP7	Up	RRP9	Up	985
NOL11	Up	UTP15	Up	985
NOP53	Down	RPF2	Up	985
NOP56	Up	RRP1	Up	985
POLR1B	Up	POLR3B	Up	985
DDX56	Up	NOP56	Up	984
DHX37	Up	PNO1	Up	984
FEN1	Up	MCM3	Up	984
FEN1	Up	MCM4	Up	984
MCM10	Up	ORC5	Up	984
PPAN	Up	WDR74	Up	984
SEC24A	Down	SEC31B	Down	984
TEX10	Up	UTP15	Up	984
ARG2	Down	ODC1	Up	983
ATRIP	Up	CLSPN	Up	983
BRCA1	Up	CLSPN	Up	983
BTC	Up	HBEGF	Up	983
CENPM	Up	ZWINT	Up	983
CLSPN	Up	EXO1	Up	983
DDX52	Up	TEX10	Up	983
DDX56	Up	RRS1	Up	983
EXOSC2	Up	IMP3	Up	983
GINS4	Up	TIPIN	Up	983
KDR	Up	NRP2	Down	983
NIFK	Up	NOP53	Down	983
ORC1	Up	PRIM1	Up	983
PDGFRB	Down	STAT5A	Down	983
RRP1	Up	UTP15	Up	983
SOCS2	Down	STAT5A	Down	983
UTP15	Up	UTP20	Up	983
ATP1A2	Down	ATP1B2	Down	982
BRCA1	Up	RMI1	Up	982
BTC	Up	ERBB4	Down	982
CCND1	Up	RBL1	Up	982
DDX39A	Up	NCBP1	Up	982
EREG	Down	HBEGF	Up	982
EXOSC2	Up	NOP14	Up	982
IL15	Down	STAT5A	Down	982
NAT10	Up	UTP14A	Up	982
NIP7	Up	NOP14	Up	982
CCNE2	Up	CDC25A	Up	981
EXOSC2	Up	UTP15	Up	981
FDX2	Up	FXN	Up	981
FEN1	Up	MCM5	Up	981
PPFIA3	Down	PTPRF	Down	981
CLSPN	Up	MCM10	Up	980
DHX37	Up	UTP20	Up	980
ERBB4	Down	EREG	Down	980
HAND2	Down	MEF2C	Down	980
IL12RB1	Down	STAT4	Down	980
RAD51C	Up	XRCC2	Up	980
CENPM	Up	CENPS	Up	979
CTF1	Down	LIF	Up	979
DDX52	Up	UTP14A	Up	979
FZD1	Up	WNT2B	Down	979
GINS2	Up	MCM10	Up	979
MAK16	Up	NIFK	Up	979
NIP7	Up	RRP36	Up	979
GCG	Down	GIPR	Down	978
HMGCS1	Down	MVD	Down	978
MAK16	Up	RRP1	Up	978
NIP7	Up	PAK1IP1	Up	978
NOP14	Up	RRP1	Up	978
NOP2	Up	UTP14A	Up	978
UTP14A	Up	UTP20	Up	978
BYSL	Up	UTP20	Up	977
CLSPN	Up	MCM2	Up	977
GINS4	Up	MCM10	Up	977
GPC2	Down	HSPG2	Down	977
HSPA5	Down	XBP1	Down	977
LRRC4	Up	NTNG2	Down	977
NOP56	Up	RRS1	Up	977
RRP36	Up	UTP20	Up	977
RRP9	Up	UTP20	Up	977
ADAMTS4	Down	BCAN	Down	976
BTC	Up	EGF	Down	976
CENPM	Up	CENPP	Up	976
DDX52	Up	RRP1	Up	976
HDAC5	Down	MEF2C	Down	976
HMGCR	Down	IDI1	Down	976
RRP36	Up	UTP14A	Up	976
CAMK2A	Down	GRIN2A	Down	975
DDIT3	Down	XBP1	Down	975
FZD1	Up	WNT7B	Up	975
GEN1	Up	RMI1	Up	975
IL20RB	Down	IL24	Down	975
JAK3	Down	STAT4	Down	975
LMAN1	Down	SEC23A	Down	975
NIP7	Up	RRS1	Up	975
NOP2	Up	RRP1	Up	975
PNO1	Up	UTP20	Up	975
PPAN	Up	RRP15	Up	975
CCND1	Up	STAT5A	Down	974
CCNE2	Up	RBL1	Up	974
CDKN1A	Down	CDKN1B	Down	974
COL1A2	Down	SERPINH1	Down	974
DCLRE1A	Up	FANCM	Up	974
LAMC3	Down	NID1	Down	974
MAK16	Up	RPF2	Up	974
PAK1IP1	Up	RPF2	Up	974
PPFIA4	Down	PTPRF	Down	974
RAB3A	Down	VAMP2	Down	974
AKAP5	Up	DLG4	Down	973
ALDH18A1	Down	PYCR1	Down	973
ALDH2	Down	CYP2E1	Down	973
BRIP1	Up	RAD51C	Up	973
CDKN1C	Down	CDKN2D	Down	973
FZD7	Down	WNT2B	Down	973
GEN1	Up	RAD51C	Up	973
PNO1	Up	RPF2	Up	973
RRP1	Up	RRP15	Up	973
SAT1	Down	SMOX	Down	973
BLM	Up	BRIP1	Up	972
CDC6	Up	CLSPN	Up	972
DHCR24	Down	MSMO1	Down	972
DHX37	Up	RRP1	Up	972
GOLGA2	Down	LMAN1	Down	972
IMP3	Up	RPS10	Up	972
PNO1	Up	RRP36	Up	972
RRS1	Up	WDR74	Up	972
BLM	Up	GEN1	Up	971
CENPP	Up	CENPS	Up	971
EXOSC2	Up	RRP9	Up	971
GNRH1	Down	NPFFR1	Down	971
GPC5	Down	HSPG2	Down	971
CCND1	Up	E2F2	Up	970
CDKN1A	Down	RBL1	Up	970
CDKN1B	Down	CDKN2D	Down	970
DDX56	Up	NIFK	Up	970
EIF4A2	Down	PDCD4	Down	970
EXOSC3	Up	IMP3	Up	970
FDFT1	Down	MVD	Down	970
HMGCR	Down	MSMO1	Down	970
PALB2	Up	XRCC2	Up	970
RRP9	Up	TEX10	Up	970
BRCA1	Up	XRCC2	Up	969
CCND1	Up	CDC25A	Up	969
CDC6	Up	GINS2	Up	969
CDKN1A	Down	CDKN2D	Down	969
DLG4	Down	GRIK1	Down	969
EXOSC2	Up	TEX10	Up	969
HSP90B1	Down	TLR3	Up	969
IDH2	Down	SOD2	Down	969
PROC	Down	SERPINA5	Down	969
RAB3A	Down	STX1A	Up	969
RPF2	Up	WDR74	Up	969
ADCY8	Down	GNAL	Down	968
ARG2	Down	AZIN2	Down	968
AZIN2	Down	GATM	Up	968
CAMK2A	Down	DLG4	Down	968
CDKN1C	Down	RBL1	Up	968
CLSPN	Up	MCM3	Up	968
CLSPN	Up	MCM5	Up	968
DKK1	Up	FZD1	Up	968
EXO1	Up	RAD51C	Up	968
MCM5	Up	TIPIN	Up	968
NOP2	Up	PAK1IP1	Up	968
RPF2	Up	UTP14A	Up	968
ADCY8	Down	AKAP5	Up	967
ARF4	Down	ARFGAP1	Down	967
ATRIP	Up	TIPIN	Up	967
CDC45	Up	NCAPG	Up	967
DDX52	Up	UTP20	Up	967
GP1BB	Down	VWF	Down	967
IL15	Down	JAK3	Down	967
LMAN1	Down	SEC24A	Down	967
NIFK	Up	RRP1	Up	967
ACTG2	Up	LMOD1	Down	966
ADAMTS2	Down	COL1A2	Down	966
ASPH	Down	RYR1	Down	966
BRIP1	Up	EXO1	Up	966
CDC25A	Up	CDKN1A	Down	966
CLSPN	Up	MCM7	Up	966
CLSPN	Up	ORC1	Up	966
GALNT15	Down	MUC1	Down	966
IMP3	Up	NAT10	Up	966
IMPA2	Down	ISYNA1	Down	966
INTS9	Up	RPAP2	Up	966
STX1A	Up	VAMP1	Down	966
ALDH1L2	Down	MTHFD2	Down	965
ATRIP	Up	MCM2	Up	965
DLG4	Down	GRIN3A	Down	965
EGF	Down	VWF	Down	965
GNRH1	Down	PROK2	Down	965
IMP3	Up	TEX10	Up	965
NIP7	Up	NOP53	Down	965
PLAU	Up	VTN	Up	965
PLXNA2	Up	SEMA3B	Down	965
POLR1B	Up	POLR1G	Up	965
RRP1	Up	RRP9	Up	965
SLC2A4	Down	VAMP2	Down	965
CDKN1B	Down	RBL1	Up	964
DCLRE1B	Up	FANCM	Up	964
DHX37	Up	IMP3	Up	964
EXO1	Up	TIPIN	Up	964
FZD7	Down	WNT7B	Up	964
GNAO1	Down	GNG7	Down	964
IMP3	Up	UTP20	Up	964
INPP5D	Up	JAK3	Down	964
NOL9	Up	UTP15	Up	964
RRP36	Up	TEX10	Up	964
ABAT	Down	GADL1	Down	963
BET1L	Down	GOLGA2	Down	963
BTG2	Up	CCND1	Up	963
CDKN1A	Down	E2F2	Up	963
FOXO4	Down	MDM2	Up	963
GABRA2	Down	GABRB1	Down	963
LDB3	Down	MYOZ2	Down	963
LIPC	Down	LIPE	Down	963
NOP53	Down	RRS1	Up	963
PLAT	Down	SERPINB2	Up	963
RAD51C	Up	RMI1	Up	963
RRP1	Up	WDR74	Up	963
ACTC1	Down	TNNI3	Down	962
ADCY8	Down	RAPGEF4	Down	962
ARG2	Down	GATM	Up	962
ATRIP	Up	EXO1	Up	962
BTC	Up	NRG3	Down	962
CAMK2A	Down	MAPT	Down	962
DAPK1	Down	UNC5B	Down	962
DHX37	Up	NAT10	Up	962
GPC5	Down	NOTUM	Down	962
NOP56	Up	POLR1B	Up	962
CLSPN	Up	MCM4	Up	961
DLG4	Down	MDM2	Up	961
EXO1	Up	GEN1	Up	961
IKBKE	Up	TLR3	Up	961
POLR1A	Up	POLR1G	Up	961
ACVRL1	Down	TGFB3	Down	960
ATF4	Down	HERPUD1	Down	960
BTN3A1	Down	PPL	Down	960
BYSL	Up	NOL11	Up	960
CCNE2	Up	CDKN1C	Down	960
DHCR24	Down	SQLE	Down	960
JMY	Down	MDM2	Up	960
MAK16	Up	RRS1	Up	960
ATRIP	Up	MCM7	Up	959
CDC25A	Up	CDKN1B	Down	959
CDKN1B	Down	E2F2	Up	959
COL3A1	Down	SERPINH1	Down	959
DDX56	Up	DHX37	Up	959
DLG4	Down	GRM1	Down	959
KCNMB4	Down	KCNN3	Down	959
MAK16	Up	PAK1IP1	Up	959
NAT10	Up	NIFK	Up	959
NAT10	Up	NOP2	Up	959
NCBP1	Up	PPARGC1B	Up	959
ADAMTS2	Down	COL3A1	Down	958
ADAMTSL4	Down	POFUT2	Down	958
ADCY8	Down	RAPGEF3	Down	958
CDC45	Up	TIPIN	Up	958
CROT	Up	PIPOX	Down	958
GABBR1	Down	KCNJ9	Down	958
GRWD1	Up	RRS1	Up	958
KCNAB2	Down	KCND2	Down	958
NIFK	Up	PNO1	Up	958
PROC	Down	SERPIND1	Up	958
ACER2	Up	SPHK1	Up	957
ADSS1	Down	AMPD2	Down	957
BLM	Up	RAD51C	Up	957
DLG4	Down	LGI1	Down	957
EXOSC4	Up	IMP3	Up	957
HSPG2	Down	KDR	Up	957
IL21R	Down	JAK3	Down	957
KIF24	Up	TTBK2	Down	957
MCM10	Up	TIPIN	Up	957
NOP2	Up	NOP53	Down	957
NRCAM	Down	SPTBN4	Down	957
RNF6	Up	SIAH2	Down	957
EREG	Down	NRG3	Down	956
FDFT1	Down	PDSS1	Up	956
GINS2	Up	NCAPG	Up	956
PLPP3	Down	SPHK1	Up	956
TNF	Up	TNFRSF13C	Down	956
AMDHD2	Up	GFPT1	Down	955
CCND1	Up	CDKN2D	Down	955
DDX20	Up	TGS1	Up	955
FEN1	Up	MCM7	Up	955
GINS1	Up	TIPIN	Up	955
ORC5	Up	PRIM1	Up	955
ATRIP	Up	CDC45	Up	954
CHRM2	Down	GRM8	Down	954
EGF	Down	NRG3	Down	954
HES1	Down	TLE2	Down	954
TNF	Up	TNFRSF12A	Up	954
TRMT61A	Up	WDR4	Up	954
AKAP5	Up	RAPGEF3	Down	953
ATRIP	Up	CDC25A	Up	953
ATRIP	Up	FANCM	Up	953
BRIP1	Up	XRCC2	Up	953
BYSL	Up	RPS10	Up	953
CHPF	Down	CSGALNACT1	Down	953
DDIT3	Down	HSPA5	Down	953
DDX52	Up	NAT10	Up	953
HBEGF	Up	NRG3	Down	953
NIP7	Up	RRP1	Up	953
RRP1	Up	UTP14A	Up	953
ACSL3	Down	FASN	Down	952
AKR1C3	Down	CYP19A1	Down	952
ALDOC	Down	TKT	Down	952
ATRIP	Up	CDC6	Up	952
CCND1	Up	WDR77	Up	952
EGF	Down	TGFB2	Down	952
EXO1	Up	PALB2	Up	952
GRB7	Down	PDGFRB	Down	952
PPFIA3	Down	RAB3A	Down	952
TEX10	Up	UTP14A	Up	952
BCAN	Down	CHPF	Down	951
CDC45	Up	EXO1	Up	951
CTH	Down	TXNRD1	Down	951
CTPS1	Up	POLR1B	Up	951
CYP2E1	Down	NAT1	Up	951
DLG4	Down	NRCAM	Down	951
EXOSC4	Up	NOP56	Up	951
NIFK	Up	WDR74	Up	951
ARF4	Down	KDELR2	Down	950
B3GALT5	Up	B4GALT1	Down	950
BCL6	Down	HDAC5	Down	950
BLM	Up	XRCC2	Up	950
BYSL	Up	MAK16	Up	950
BYSL	Up	PINX1	Up	950
DDX52	Up	EXOSC2	Up	950
DLG2	Down	DLG4	Down	950
DRD4	Down	GABBR1	Down	950
GLI1	Down	MTSS1	Down	950
ITGA9	Down	SAT1	Down	950
MAF	Down	NFE2	Down	950
NIP7	Up	NOP16	Up	950
NOL9	Up	UTP20	Up	950
STON2	Down	VAMP2	Down	950
BLM	Up	FEN1	Up	949
BRCA1	Up	PSMC3IP	Up	949
CDKN1C	Down	E2F2	Up	949
ERBB4	Down	MDM2	Up	949
EXO1	Up	XRCC2	Up	949
GRIN2A	Down	GRIN3A	Down	949
HSPA4L	Up	HSPA5	Down	949
KCNAB3	Down	KCND2	Down	949
RAC3	Down	TIAM2	Down	949
TRMT6	Up	WDR4	Up	949
AOC2	Down	MAOA	Down	948
CCND1	Up	PSME3	Up	948
GEN1	Up	XRCC2	Up	948
GRWD1	Up	PAK1IP1	Up	948
H2BC21	Down	TAF9B	Up	948
HES1	Down	HES6	Down	948
IL18R1	Down	STAT4	Down	948
KALRN	Down	RHOBTB1	Down	948
KDR	Up	VTN	Up	948
NOP56	Up	POLR1A	Up	948
NRCAM	Down	NRP2	Down	948
PIP5KL1	Down	PLCD4	Down	948
PRKN	Down	UBE2V1	Down	948
RRP36	Up	UTP15	Up	948
SGCA	Down	SGCG	Down	948
CDC6	Up	ESCO2	Up	947
CENPS	Up	ZWINT	Up	947
DHX37	Up	NIP7	Up	947
EXOSC3	Up	TEX10	Up	947
IL21R	Down	STAT5A	Down	947
LIN7B	Down	PPFIA4	Down	947
RMI1	Up	TIPIN	Up	947
RPF2	Up	RRP9	Up	947
ADCY8	Down	GNAO1	Down	946
ADRA2A	Down	GABBR1	Down	946
AKAP5	Up	RAPGEF4	Down	946
ARF4	Down	KDELR3	Down	946
BRCA1	Up	GEN1	Up	946
BRCA1	Up	H2BC21	Down	946
EGF	Down	SPARC	Down	946
EGF	Down	VEGFD	Down	946
H2BC21	Down	UHRF1	Up	946
IL1B	Up	NFKB2	Down	946
IL21R	Down	STAT4	Down	946
ADRA1B	Down	GCG	Down	945
AKR1C3	Down	HSD17B6	Down	945
AZI2	Down	IKBKE	Up	945
BCAN	Down	HSPG2	Down	945
CDKN1A	Down	PSME3	Up	945
COL11A1	Down	COL1A2	Down	945
DTL	Up	EXO1	Up	945
GBP2	Down	IFITM1	Down	945
NIP7	Up	RRP15	Up	945
NIP7	Up	UTP14A	Up	945
NOL11	Up	NOP14	Up	945
PELI1	Down	UBE2V1	Down	945
RAC3	Down	SRGAP3	Down	945
SERPIND1	Up	VWF	Down	945
CCT2	Up	NOP56	Up	944
KCNAB2	Down	KCNQ4	Down	944
NAT10	Up	POLR1B	Up	944
NOL11	Up	UTP14A	Up	944
PAK1IP1	Up	RRP15	Up	944
POLR1B	Up	RRS1	Up	944
AOC2	Down	SMOX	Down	943
AOC3	Down	MAOA	Down	943
CASP2	Up	TNF	Up	943
CYP1B1	Down	HSD17B6	Down	943
DMGDH	Down	PIPOX	Down	943
EGF	Down	TGFB3	Down	943
HBEGF	Up	LIF	Up	943
HNRNPM	Up	NCBP1	Up	943
HSPA2	Down	HSPA4L	Up	943
NIFK	Up	RRP9	Up	943
NIP7	Up	POLR1B	Up	943
ACTN3	Down	TMOD4	Up	942
ADCY8	Down	GCG	Down	942
ALDH2	Down	AOC3	Down	942
ALDH2	Down	MAOA	Down	942
BYSL	Up	NIFK	Up	942
CCND1	Up	GATA3	Up	942
DHX37	Up	EXOSC4	Up	942
EXOSC2	Up	ZFP36L1	Down	942
GABARAPL1	Down	ULK1	Down	942
GEMIN4	Up	TGS1	Up	942
ITGA9	Down	VEGFD	Down	942
ADCY8	Down	GIPR	Down	941
ATRIP	Up	MCM5	Up	941
BCAN	Down	GPC5	Down	941
BRCA1	Up	TIPIN	Up	941
BRIP1	Up	GEN1	Up	941
CTF1	Down	HBEGF	Up	941
GCG	Down	GNG7	Down	941
GCG	Down	GNRH1	Down	941
HLX	Down	STAT4	Down	941
IMP3	Up	NIFK	Up	941
IRX5	Down	KCND2	Down	941
KCNAB3	Down	KCNH7	Down	941
LIPE	Down	LIPG	Down	941
MCM7	Up	MSH2	Up	941
NIFK	Up	NOP14	Up	941
PLXND1	Down	RND2	Down	941
RHOBTB1	Down	TIAM2	Down	941
SPARC	Down	VWF	Down	941
BYSL	Up	RPF2	Up	940
CDC6	Up	CDKN1B	Down	940
CENPP	Up	ZWINT	Up	940
DDX20	Up	HDAC5	Down	940
DES	Down	TNNI3	Down	940
ESCO2	Up	NCAPG	Up	940
ETS1	Down	ID1	Up	940
KRT16	Down	KRT75	Up	940
LAMB3	Down	LAMC3	Down	940
NOP2	Up	PINX1	Up	940
ALDH2	Down	AOC2	Down	939
BCAN	Down	GPC2	Down	939
BLM	Up	CLSPN	Up	939
CDKN1A	Down	MDM2	Up	939
COG6	Down	GOLGA2	Down	939
CTH	Down	KYAT1	Down	939
CUL7	Down	FBXO2	Down	939
DDX20	Up	NCBP1	Up	939
FDFT1	Down	HMGCS1	Down	939
GNAT2	Down	GNG7	Down	939
H2BC21	Down	HDAC5	Down	939
H2BC21	Down	PRMT6	Up	939
IL12RB1	Down	STAT5A	Down	939
MAPK13	Down	MAPT	Down	939
MUC1	Down	ST6GALNAC3	Down	939
PALB2	Up	RMI1	Up	939
PRIM1	Up	TIPIN	Up	939
TNFRSF12A	Up	TNFRSF13C	Down	939
ADCY8	Down	DRD4	Down	938
AGTR1	Down	EGF	Down	938
ARHGAP9	Down	RAC3	Down	938
COG6	Down	RAB36	Up	938
CRYM	Up	PIPOX	Down	938
EDNRB	Down	GNRH1	Down	938
EXOSC2	Up	ZFC3H1	Down	938
EXOSC3	Up	UTP15	Up	938
GRWD1	Up	NIFK	Up	938
GRWD1	Up	POLR1B	Up	938
MAPK13	Down	MEF2C	Down	938
NOL11	Up	NOP56	Up	938
NRCAM	Down	SCN1A	Down	938
RAC3	Down	WAS	Down	938
TLR3	Up	UBE2V1	Down	938
ADAMTS2	Down	COL11A1	Down	937
AK5	Down	NME5	Up	937
ATRIP	Up	RMI1	Up	937
DLL1	Down	JAG2	Down	937
GFPT1	Down	HK2	Down	937
GNAO1	Down	S1PR5	Down	937
GPC2	Down	GPC5	Down	937
MAK16	Up	PPAN	Up	937
SIAH2	Down	UBE2V1	Down	937
ACAP1	Down	SLC2A4	Down	936
ACTN3	Down	TNNC1	Down	936
AOC3	Down	SMOX	Down	936
ARHGAP28	Down	RHOBTB1	Down	936
ATP1A2	Down	FXYD1	Down	936
BYSL	Up	NIP7	Up	936
COL11A1	Down	COL9A2	Down	936
DDX52	Up	DDX56	Up	936
DHX37	Up	TEX10	Up	936
DLG2	Down	GRM1	Down	936
EGF	Down	PDGFRB	Down	936
FDFT1	Down	HMGCR	Down	936
GALNT16	Down	MUC1	Down	936
GEMIN4	Up	NCBP1	Up	936
HMGCR	Down	MVD	Down	936
KRT15	Down	KRT8	Down	936
NIP7	Up	NOL11	Up	936
NOP53	Down	PNO1	Up	936
NOP56	Up	NUFIP1	Up	936
PPFIA3	Down	STX1A	Up	936
PPFIA3	Down	VAMP2	Down	936
PROC	Down	VWF	Down	936
SPARC	Down	TGFB2	Down	936
TGFB2	Down	TGFB3	Down	936
ADAMTS14	Down	COL1A2	Down	935
BYSL	Up	WDR74	Up	935
CENPS	Up	DCLRE1A	Up	935
COL11A1	Down	COL3A1	Down	935
COL11A2	Down	COL9A2	Down	935
DAB2	Down	STON2	Down	935
EXOC6	Up	VAMP2	Down	935
GNRH1	Down	OXTR	Down	935
GRM1	Down	MCHR1	Down	935
KRT16	Down	KRT8	Down	935
LSG1	Up	RPF2	Up	935
MCM5	Up	UHRF1	Up	935
NMB	Down	TACR1	Down	935
OPN4	Down	PROK2	Down	935
PPFIA4	Down	RAB3A	Down	935
BCAN	Down	CSGALNACT1	Down	934
BRSK1	Down	MAPT	Down	934
BYSL	Up	RRS1	Up	934
CEP135	Up	TTBK2	Down	934
DDX31	Up	DDX52	Up	934
DNAI1	Down	ODAD1	Down	934
EGF	Down	ERBB4	Down	934
LIN7B	Down	PPFIA3	Down	934
NCBP1	Up	SF3B4	Up	934
SEC23A	Down	TRAPPC9	Down	934
ACSL3	Down	FADS2	Down	933
AKR1C3	Down	CYP1B1	Down	933
ALDH18A1	Down	PYCR3	Up	933
AMDHD2	Up	PGM3	Down	933
ARHGAP6	Down	RAC3	Down	933
ATRIP	Up	RAD51C	Up	933
BRIP1	Up	RMI1	Up	933
CLSPN	Up	ORC5	Up	933
CTNNA2	Down	MEF2C	Down	933
DRD4	Down	GRM8	Down	933
DTL	Up	NCAPG	Up	933
EXOSC2	Up	NOP56	Up	933
EXOSC2	Up	UTP14A	Up	933
EXOSC3	Up	NOP56	Up	933
KRT15	Down	KRT75	Up	933
PLAU	Up	PTAFR	Up	933
ABAT	Down	ALDH2	Down	932
CAMK2A	Down	MEF2C	Down	932
CENPS	Up	H2BC21	Down	932
CYP19A1	Down	CYP3A5	Up	932
EGF	Down	REPS2	Down	932
EXOC6	Up	SLC2A4	Down	932
EXOSC2	Up	NOL11	Up	932
EXOSC4	Up	NOP14	Up	932
EXOSC4	Up	RRP9	Up	932
FBLN2	Down	VTN	Up	932
GNRH1	Down	TACR1	Down	932
GTF2H1	Up	POLR1A	Up	932
GTF2H1	Up	POLR1B	Up	932
IL12RB1	Down	IL1B	Up	932
IMP3	Up	RRP1	Up	932
MCM2	Up	MSH2	Up	932
PIP5KL1	Down	PLCE1	Down	932
RAB33A	Down	RAB36	Up	932
RRP15	Up	RRP9	Up	932
VEGFD	Down	VWF	Down	932
ACTN3	Down	TMOD1	Down	931
BLM	Up	PALB2	Up	931
BYSL	Up	DDX56	Up	931
GEN1	Up	PALB2	Up	931
GNG7	Down	KCNJ9	Down	931
GRIK1	Down	GRIK2	Down	931
IKBKE	Up	STING1	Down	931
LY6D	Down	LYPD3	Down	931
MCM4	Up	MSH2	Up	931
RAB15	Up	RAB33A	Down	931
RHOBTB1	Down	SRGAP3	Down	931
SLC22A14	Down	XYLB	Up	931
BYSL	Up	GRWD1	Up	930
COL11A1	Down	SERPINH1	Down	930
COQ8A	Down	PDSS1	Up	930
DEPP1	Down	RPTN	Up	930
EXOSC4	Up	NOL11	Up	930
GNRH1	Down	OPN4	Down	930
KRT34	Down	KRT75	Up	930
LYAR	Up	NOP14	Up	930
MAK16	Up	RRP36	Up	930
NIP7	Up	UTP20	Up	930
NOP56	Up	WDR74	Up	930
RAB17	Down	RAB36	Up	930
RRS1	Up	UTP15	Up	930
TMOD4	Up	TNNC1	Down	930
ADAMTS3	Down	COL11A1	Down	929
ARHGAP6	Down	RHOBTB1	Down	929
BTC	Up	EREG	Down	929
COL19A1	Down	COL21A1	Down	929
DAB2	Down	EGF	Down	929
DHCR7	Down	SQLE	Down	929
DHX37	Up	EXOSC2	Up	929
GOLGA2	Down	SEC23A	Down	929
GRWD1	Up	RPF2	Up	929
MAK16	Up	NAT10	Up	929
MCM4	Up	NCAPG	Up	929
NAT10	Up	POLR1A	Up	929
NCBP1	Up	WTAP	Down	929
NOP56	Up	RPF2	Up	929
SYP	Down	VAMP2	Down	929
ADAMTS4	Down	POFUT2	Down	928
ARHGAP44	Down	RAC3	Down	928
ARHGEF19	Down	RAC3	Down	928
BCL2A1	Up	MCL1	Up	928
BTN3A1	Down	BTN3A2	Down	928
CCND1	Up	H2BC21	Down	928
CLSPN	Up	RMI1	Up	928
COL11A2	Down	COL1A2	Down	928
DAB2	Down	REPS2	Down	928
DCLRE1A	Up	DCLRE1B	Up	928
EXOSC3	Up	RRP9	Up	928
GBP2	Down	GBP5	Down	928
GOLGA2	Down	SEC24A	Down	928
IMP3	Up	NOP16	Up	928
ITGA9	Down	VCAM1	Down	928
MCHR1	Down	PYY	Down	928
MVD	Down	SQLE	Down	928
NAT10	Up	RPF2	Up	928
NIFK	Up	PPAN	Up	928
NOP56	Up	RPS10	Up	928
NOP56	Up	RRP36	Up	928
PDGFRB	Down	PLAU	Up	928
PPFIA3	Down	PPFIA4	Down	928
SERPINA5	Down	VWF	Down	928
ABAT	Down	UPB1	Down	927
ARHGAP44	Down	RHOBTB1	Down	927
ATRIP	Up	BLM	Up	927
CAMK2A	Down	HDAC5	Down	927
CCND1	Up	GLI1	Down	927
CDS1	Down	PLD1	Down	927
ELL2	Down	ELL3	Down	927
EXOSC3	Up	NOL11	Up	927
GABBR1	Down	GRM8	Down	927
HELLS	Up	MCM2	Up	927
KRT34	Down	KRT8	Down	927
PPAN	Up	RPF2	Up	927
RPS10	Up	UTP14A	Up	927
SPARC	Down	TGFB3	Down	927
ADAMTS2	Down	POFUT2	Down	926
ADAMTS3	Down	COL3A1	Down	926
AGTR1	Down	GCG	Down	926
ARHGEF19	Down	RHOBTB1	Down	926
ATRIP	Up	MCM3	Up	926
ATRIP	Up	MDM2	Up	926
BCL6	Down	INPP5D	Up	926
BET1L	Down	COG6	Down	926
CDKN2D	Down	MDM2	Up	926
COL1A2	Down	COL21A1	Down	926
GRM1	Down	TACR1	Down	926
KIF5A	Down	KIFC2	Down	926
NOL11	Up	RRP9	Up	926
NOP56	Up	TEX10	Up	926
PLXNB3	Down	SEMA3B	Down	926
POLR1A	Up	RPF2	Up	926
SGK2	Down	TSC22D3	Down	926
STAR	Down	STARD4	Down	926
TGFB3	Down	VWF	Down	926
TNFRSF12A	Up	TNFSF14	Up	926
ADAMTS3	Down	COL1A2	Down	925
ADCY8	Down	GRM8	Down	925
ADRA1B	Down	AGTR1	Down	925
ADRA1B	Down	GRM1	Down	925
ADRA2A	Down	GNG7	Down	925
BRIP1	Up	TIPIN	Up	925
EXOSC4	Up	UTP15	Up	925
GATA3	Up	H2BC21	Down	925
GCG	Down	NMB	Down	925
GCG	Down	PYY	Down	925
GNRH1	Down	MCHR1	Down	925
HDAC5	Down	RBL1	Up	925
NOL9	Up	RRP36	Up	925
PPL	Down	RPTN	Up	925
SCLY	Up	TXNRD1	Down	925
BMF	Down	MCL1	Up	924
CDC45	Up	FEN1	Up	924
COL11A1	Down	COL21A1	Down	924
COL11A2	Down	COL21A1	Down	924
COL3A1	Down	COL4A3	Down	924
DES	Down	TNNC1	Down	924
EGF	Down	EREG	Down	924
EXOSC3	Up	NOP14	Up	924
FGD3	Up	RAC3	Down	924
GRWD1	Up	UTP15	Up	924
HSPA2	Down	HSPA5	Down	924
HSPG2	Down	LAMC3	Down	924
IMP3	Up	NOL11	Up	924
KCNAB2	Down	KCNH7	Down	924
KCNAB3	Down	KCNQ4	Down	924
KIF5A	Down	SPTBN2	Down	924
MCM3	Up	MSH2	Up	924
NPFFR1	Down	NTSR1	Up	924
ADAMTS14	Down	COL11A1	Down	923
ADAMTS2	Down	ADAMTSL4	Down	923
ADRA1B	Down	EDNRB	Down	923
ADRA2A	Down	PYY	Down	923
BYSL	Up	NOP2	Up	923
CENPS	Up	DCLRE1B	Up	923
CHRM2	Down	GABBR1	Down	923
COL1A2	Down	COL4A3	Down	923
DDX20	Up	WDR77	Up	923
DDX31	Up	RRP15	Up	923
DDX56	Up	NAT10	Up	923
DNM3	Down	VAMP2	Down	923
EIF4A2	Down	RPS10	Up	923
HBEGF	Up	STAT5A	Down	923
MCM5	Up	MSH2	Up	923
NCF2	Down	VCAM1	Down	923
NOL11	Up	UTP20	Up	923
PTAFR	Up	VCAM1	Down	923
SCN1A	Down	SPTBN4	Down	923
SNAI1	Down	TWIST1	Down	923
ACTN3	Down	TNNI3	Down	922
ADCY8	Down	ADRA2A	Down	922
ALDOC	Down	METTL7A	Down	922
ARHGEF25	Down	EDNRB	Down	922
CAMK2A	Down	GRM1	Down	922
CDKN1A	Down	CDKN1C	Down	922
COL3A1	Down	COL9A2	Down	922
GCNT3	Down	MUC1	Down	922
HELLS	Up	MCM5	Up	922
INTS9	Up	NCBP1	Up	922
KYAT1	Down	TXNRD1	Down	922
MCM2	Up	UHRF1	Up	922
NOL11	Up	PNO1	Up	922
RAB26	Down	RAB3A	Down	922
RRP1	Up	RRP36	Up	922
SCN1A	Down	SPTBN2	Down	922
SEC24A	Down	TRAPPC9	Down	922
ACAP1	Down	PLD1	Down	921
ADAMTS14	Down	ADAMTS15	Down	921
ADCY8	Down	GABBR1	Down	921
AHI1	Down	TTBK2	Down	921
ARHGAP9	Down	RHOBTB1	Down	921
ARHGEF17	Down	RAC3	Down	921
ATRIP	Up	MCM4	Up	921
BRCA1	Up	SYCP2	Down	921
BRIP1	Up	CLSPN	Up	921
CCDC86	Up	NIP7	Up	921
CDC45	Up	DTL	Up	921
CDKN1B	Down	CDKN1C	Down	921
CDKN1B	Down	DTL	Up	921
CHRM3	Down	TACR1	Down	921
COL1A2	Down	COL28A1	Down	921
COL21A1	Down	COL3A1	Down	921
COL9A2	Down	P3H2	Down	921
CYP3A5	Up	HSD17B6	Down	921
DHCR7	Down	SOAT2	Up	921
DNAI3	Up	ODAD1	Down	921
ELANE	Down	SERPINB3	Down	921
GABBR1	Down	MCHR1	Down	921
GCG	Down	NTSR1	Up	921
GNRH1	Down	GRM1	Down	921
NMB	Down	NPFFR1	Down	921
PDGFRB	Down	SPHK1	Up	921
PRKN	Down	SIAH2	Down	921
RAB15	Up	RAB36	Up	921
RAB33A	Down	RAB3A	Down	921
TEX10	Up	UTP20	Up	921
TMOD1	Down	TNNI3	Down	921
TNF	Up	TNFSF14	Up	921
ACSM5	Down	FADS2	Down	920
ADAMTS3	Down	COL11A2	Down	920
AGTR1	Down	ARHGEF25	Down	920
AGTR1	Down	EDNRB	Down	920
AKR1B1	Down	CYP2E1	Down	920
ARHGEF17	Down	RHOBTB1	Down	920
ATRIP	Up	BRIP1	Up	920
CD34	Down	CSF3	Up	920
CHAF1A	Up	MCM2	Up	920
CHAF1A	Up	MCM5	Up	920
CHRM3	Down	GRM1	Down	920
COL11A1	Down	COL4A3	Down	920
CYP2E1	Down	HSD11B1	Down	920
DDX31	Up	NIFK	Up	920
DNM3	Down	REPS2	Down	920
DRD4	Down	GNG7	Down	920
EDNRB	Down	GNG7	Down	920
EXOSC3	Up	UTP14A	Up	920
EXOSC4	Up	UTP14A	Up	920
FZD1	Up	RAC3	Down	920
GRM1	Down	NTSR1	Up	920
H2BC21	Down	POLR1A	Up	920
LOX	Down	LOXL4	Down	920
MAK16	Up	NOP53	Down	920
NIFK	Up	NOP16	Up	920
NIFK	Up	UTP15	Up	920
NOP14	Up	RPS10	Up	920
NPFFR1	Down	OXTR	Down	920
PLXNA2	Up	SEMA6B	Down	920
STAT4	Down	STAT5A	Down	920
AKR1C3	Down	CYP3A5	Up	919
CAMK2A	Down	MDM2	Up	919
CHRM3	Down	EDNRB	Down	919
CHRM3	Down	GNG7	Down	919
COL11A1	Down	COL19A1	Down	919
DDX52	Up	EXOSC3	Up	919
DDX52	Up	PINX1	Up	919
DDX56	Up	RRP15	Up	919
DUSP1	Down	DUSP6	Up	919
EDNRB	Down	GNAO1	Down	919
EDNRB	Down	GRM1	Down	919
FBXL15	Down	KLHL21	Up	919
GBP2	Down	VCAM1	Down	919
GNAL	Down	GNG7	Down	919
GOLGA2	Down	KDELR3	Down	919
GRM1	Down	OXTR	Down	919
H2BC21	Down	POLR1B	Up	919
KDELR2	Down	KDELR3	Down	919
NCBP1	Up	NUP35	Up	919
PLXND1	Down	SEMA3B	Down	919
PPAN	Up	RRS1	Up	919
RAB15	Up	RAB17	Down	919
TGFB2	Down	VWF	Down	919
ULK1	Down	WIPI1	Down	919
ADAMTS14	Down	ADAMTSL4	Down	918
ADAMTS14	Down	COL3A1	Down	918
ADAMTS15	Down	ADAMTS3	Down	918
ADAMTS4	Down	ADAMTSL4	Down	918
ADCY8	Down	GNG7	Down	918
ADCY8	Down	LHB	Down	918
CDKN1A	Down	TFAP2A	Down	918
COL1A2	Down	COL9A2	Down	918
COL21A1	Down	COL4A3	Down	918
COL28A1	Down	P3H2	Down	918
DDX31	Up	NAT10	Up	918
DGAT2	Down	PLPP3	Down	918
DHCR7	Down	HMGCS1	Down	918
EXOSC4	Up	TEX10	Up	918
F11R	Down	VTN	Up	918
GCG	Down	TACR1	Down	918
GEMIN4	Up	WDR77	Up	918
GOLGA2	Down	TRAPPC9	Down	918
GRWD1	Up	PNO1	Up	918
H2AC8	Up	H2BC21	Down	918
HK2	Down	TIGAR	Up	918
HNRNPM	Up	SF3B4	Up	918
MSH2	Up	PRIM1	Up	918
NRP2	Down	SEMA3B	Down	918
POLR1B	Up	UTP15	Up	918
RAB15	Up	RAB3A	Down	918
RAB33A	Down	RAB37	Down	918
RAB37	Down	RAB3A	Down	918
TRIM26	Up	VCAM1	Down	918
ADAMTS14	Down	ADAMTS4	Down	917
ADAMTS2	Down	ADAMTS4	Down	917
AKR1C1	Down	CYP2E1	Down	917
ATRIP	Up	MCM10	Up	917
BCL2L11	Down	DDIT3	Down	917
BCL6	Down	CD72	Down	917
BRSK1	Down	MAP2	Down	917
CCAR1	Up	HNRNPM	Up	917
CDKN1B	Down	ORC1	Up	917
CHAF1A	Up	MCM3	Up	917
CHSY3	Down	CSGALNACT1	Down	917
COL11A2	Down	COL19A1	Down	917
COL28A1	Down	COL3A1	Down	917
CUL7	Down	FBXO32	Down	917
DDX52	Up	EXOSC4	Up	917
DTL	Up	MCM10	Up	917
FBXL15	Down	FBXO2	Down	917
FBXL8	Down	KLHL21	Up	917
FZD7	Down	RAC3	Down	917
GAB2	Down	JAK3	Down	917
GCG	Down	MCHR1	Down	917
GCG	Down	NPFFR1	Down	917
GCG	Down	OXTR	Down	917
GINS1	Up	MCM10	Up	917
HSD17B6	Down	LRAT	Down	917
NFKB2	Down	NLRP3	Up	917
PLAU	Up	SERPINB8	Up	917
PLXND1	Down	SEMA6B	Down	917
RAB36	Up	RAB3A	Down	917
RMI1	Up	XRCC2	Up	917
RPS10	Up	UTP15	Up	917
SERPINB2	Up	SERPINB8	Up	917
TMOD1	Down	TNNC1	Down	917
ADAMTS15	Down	ADAMTS2	Down	916
ADSS1	Down	ASNS	Down	916
ARF4	Down	EGF	Down	916
CADM1	Down	CADM3	Down	916
COL11A2	Down	COL4A3	Down	916
COL11A2	Down	P3H2	Down	916
COL4A3	Down	SERPINH1	Down	916
DUSP1	Down	DUSP8	Down	916
ELANE	Down	NID1	Down	916
FGD3	Up	RHOBTB1	Down	916
GNG7	Down	GRM1	Down	916
GRWD1	Up	NIP7	Up	916
IMP3	Up	WDR74	Up	916
KRT15	Down	KRT16	Down	916
KYAT1	Down	SPOUT1	Up	916
NCBP1	Up	RPS10	Up	916
PAK1IP1	Up	RRS1	Up	916
PIPOX	Down	PYCR1	Down	916
RAB17	Down	RAB33A	Down	916
RAB26	Down	RAB33A	Down	916
ADAMTS3	Down	ADAMTS4	Down	915
ADRA1B	Down	GNRH1	Down	915
ADRA1B	Down	TACR1	Down	915
ADRA2A	Down	GRM8	Down	915
BCL2A1	Up	BMF	Down	915
COL11A2	Down	COL28A1	Down	915
COL28A1	Down	COL4A3	Down	915
CUL7	Down	PRKN	Down	915
DDX31	Up	DHX37	Up	915
DUSP6	Up	DUSP8	Down	915
EGF	Down	VAMP2	Down	915
ELL2	Down	POU2F2	Up	915
ETS1	Down	JAK3	Down	915
FBXO2	Down	FBXO32	Down	915
GABBR1	Down	GNG7	Down	915
GCG	Down	OPN4	Down	915
GP1BB	Down	KLKB1	Down	915
GRM1	Down	GRM8	Down	915
MST1	Down	SPINT2	Down	915
NMB	Down	NTSR1	Up	915
NOL9	Up	UTP14A	Up	915
NOP2	Up	TRMT6	Up	915
NPFFR1	Down	TACR1	Down	915
PLXND1	Down	SEMA4G	Down	915
RAB26	Down	RAB36	Up	915
RAB36	Up	RAB37	Down	915
TFAP2A	Down	TNF	Up	915
TGFB2	Down	VEGFD	Down	915
TGFB3	Down	VEGFD	Down	915
ADCY8	Down	MCHR1	Down	914
ADRA1B	Down	CHRM3	Down	914
ADRA1B	Down	GNG7	Down	914
ADRA2A	Down	P2RY4	Down	914
AHI1	Down	KIF24	Up	914
ALDH2	Down	UPB1	Down	914
ARHGAP28	Down	RAC3	Down	914
CDC6	Up	NCAPG	Up	914
CHRM2	Down	P2RY4	Down	914
COL11A2	Down	COL3A1	Down	914
COL19A1	Down	COL4A3	Down	914
COL21A1	Down	COL9A2	Down	914
EXOSC3	Up	ZFP36L1	Down	914
FBXL15	Down	FBXL8	Down	914
FBXL15	Down	FBXO32	Down	914
FBXO32	Down	PRKN	Down	914
GABBR1	Down	GNAO1	Down	914
GIPR	Down	GNG7	Down	914
GNG7	Down	MCHR1	Down	914
GNG7	Down	NTSR1	Up	914
GNG7	Down	OPN4	Down	914
GNRH1	Down	NMB	Down	914
LSAMP	Down	NTNG2	Down	914
NOP2	Up	POLR1A	Up	914
PAK1IP1	Up	UTP15	Up	914
PPFIA4	Down	VAMP2	Down	914
PROK2	Down	PTAFR	Up	914
RAB15	Up	RAB37	Down	914
SPTBN2	Down	SPTBN4	Down	914
TGS1	Up	TXNRD1	Down	914
ADAMTS2	Down	COL11A2	Down	913
ADRA2A	Down	DRD4	Down	913
ADRA2A	Down	S1PR2	Down	913
AGTR1	Down	GNG7	Down	913
ATP1B2	Down	FXYD1	Down	913
ATRIP	Up	XRCC2	Up	913
BRCA1	Up	FANCM	Up	913
BRCA1	Up	GTF2H1	Up	913
CDC6	Up	PSME3	Up	913
CHRM2	Down	S1PR5	Down	913
CHRM2	Down	TACR1	Down	913
CHRM3	Down	PTAFR	Up	913
COL11A1	Down	P3H2	Down	913
COL19A1	Down	COL1A2	Down	913
COL19A1	Down	COL3A1	Down	913
COL1A2	Down	P3H2	Down	913
DDX39A	Up	NUP35	Up	913
DHX37	Up	RRP36	Up	913
DNM3	Down	STON1	Down	913
DNM3	Down	STON2	Down	913
FBXO10	Up	FBXO2	Down	913
FBXO10	Up	FBXO32	Down	913
FOSB	Down	H2BC21	Down	913
GBP4	Down	VCAM1	Down	913
GNRH1	Down	NTSR1	Up	913
GRM1	Down	NPFFR1	Down	913
KDELR3	Down	SPTBN2	Down	913
KRT8	Down	PPL	Down	913
NIP7	Up	PNO1	Up	913
NOL9	Up	NOP14	Up	913
NOL9	Up	RRP9	Up	913
NOP2	Up	POLR1B	Up	913
NOTUM	Down	PROC	Down	913
NRP2	Down	PLXNA2	Up	913
PPFIA4	Down	STX1A	Up	913
RAB17	Down	RAB37	Down	913
RAB17	Down	RAB3A	Down	913
RNF6	Up	UBE2V1	Down	913
ACER2	Up	PLPP3	Down	912
ACTN3	Down	DES	Down	912
ADAMTS3	Down	ADAMTSL4	Down	912
ADRA2A	Down	CHRM2	Down	912
AGTR1	Down	CHRM3	Down	912
AMDHD2	Up	HK2	Down	912
ARF4	Down	KIFC2	Down	912
ARFGAP1	Down	KIFC2	Down	912
ATF4	Down	TRIB3	Down	912
ATRIP	Up	CENPS	Up	912
CENPU	Up	H2BC21	Down	912
CENPU	Up	MAD2L1BP	Up	912
CHRM3	Down	OXTR	Down	912
COL19A1	Down	COL9A2	Down	912
DDX52	Up	NOL11	Up	912
DENND3	Down	ULK1	Down	912
DHX37	Up	EXOSC3	Up	912
EXOSC4	Up	RRP36	Up	912
FASN	Down	SCD	Down	912
GNG7	Down	GPR150	Down	912
GNG7	Down	NPFFR1	Down	912
GNG7	Down	OXTR	Down	912
LDHD	Down	ME3	Down	912
LSG1	Up	WDR74	Up	912
MCHR1	Down	NTSR1	Up	912
NOL11	Up	RPS10	Up	912
NOL11	Up	RRP1	Up	912
RAB15	Up	RAB26	Down	912
RRP1	Up	UTP20	Up	912
S1PR5	Down	TAS2R19	Down	912
STON1	Down	STON2	Down	912
STON1	Down	VAMP2	Down	912
TAS2R19	Down	TAS2R31	Down	912
ADRA1B	Down	OXTR	Down	911
ARF4	Down	KIF5A	Down	911
CDC6	Up	EXO1	Up	911
CHPF	Down	CHSY3	Down	911
CHRM2	Down	DRD4	Down	911
CHRM2	Down	EGF	Down	911
CLDN2	Down	CLDN7	Down	911
DAB2	Down	DNM3	Down	911
DDX56	Up	NOP53	Down	911
DHCR24	Down	SOAT2	Up	911
DRD4	Down	MCHR1	Down	911
EGF	Down	TACR1	Down	911
EXOSC2	Up	RRP36	Up	911
GABBR1	Down	P2RY4	Down	911
GBP5	Down	PTAFR	Up	911
GEMIN4	Up	NUP35	Up	911
GOLGA2	Down	KDELR2	Down	911
MCHR1	Down	NPFFR1	Down	911
NOL11	Up	TEX10	Up	911
NOP14	Up	NOP2	Up	911
NOTUM	Down	SERPIND1	Up	911
NTSR1	Up	TACR1	Down	911
POLR1B	Up	UTP20	Up	911
RPS10	Up	RRP9	Up	911
TNFRSF13C	Down	TNFSF14	Up	911
ADAMTS14	Down	COL11A2	Down	910
ADAMTS15	Down	ADAMTSL4	Down	910
ADRA1B	Down	ARHGEF25	Down	910
ADRA1B	Down	OPN4	Down	910
ALDH2	Down	GADL1	Down	910
ARFGAP1	Down	SPTBN2	Down	910
BET1L	Down	KDELR2	Down	910
BET1L	Down	KDELR3	Down	910
BYSL	Up	TEX10	Up	910
CCAR1	Up	NCBP1	Up	910
CHRM3	Down	MCHR1	Down	910
COL19A1	Down	COL28A1	Down	910
COL4A3	Down	COL9A2	Down	910
COL9A2	Down	SERPINH1	Down	910
CTH	Down	MARS2	Up	910
CTPS1	Up	NME5	Up	910
DAB2	Down	VAMP2	Down	910
DDX31	Up	DDX56	Up	910
DNAJC1	Down	HSPA5	Down	910
DRD4	Down	PYY	Down	910
EDNRB	Down	GCG	Down	910
EGR2	Down	H2BC21	Down	910
EXO1	Up	MCM10	Up	910
EXOSC3	Up	ZFC3H1	Down	910
FBXO2	Down	PRKN	Down	910
GAB2	Down	IL15	Down	910
GCG	Down	GRM1	Down	910
GRWD1	Up	NAT10	Up	910
HES1	Down	MAML3	Down	910
IL4I1	Down	MAOA	Down	910
LMAN1	Down	TRAPPC9	Down	910
MCHR1	Down	TACR1	Down	910
MELTF	Down	SERPIND1	Up	910
NTSR1	Up	OXTR	Down	910
PAK6	Down	RAC3	Down	910
RAB17	Down	RAB26	Down	910
SPARC	Down	VEGFD	Down	910
TAS2R20	Down	TAS2R31	Down	910
ADAMTS3	Down	POFUT2	Down	909
AGTR1	Down	NTSR1	Up	909
ALDH1A2	Down	CYP3A5	Up	909
ALDH2	Down	GATM	Up	909
ATRIP	Up	ORC1	Up	909
CENPP	Up	H2BC21	Down	909
CEP135	Up	KIF24	Up	909
CUL7	Down	FBXO10	Up	909
CXCL2	Down	S1PR2	Down	909
DES	Down	TMOD1	Down	909
DHX37	Up	NOL11	Up	909
DPYSL4	Up	PLXNA2	Up	909
DTL	Up	MCM2	Up	909
EXO1	Up	MCM2	Up	909
EXOSC2	Up	NOL9	Up	909
EXOSC4	Up	ZFP36L1	Down	909
GABARAPL1	Down	WIPI1	Down	909
GADL1	Down	UPB1	Down	909
GIPR	Down	GPR150	Down	909
GRM1	Down	OPN4	Down	909
GRM8	Down	MCHR1	Down	909
GRWD1	Up	NOP56	Up	909
HDAC5	Down	SNAI1	Down	909
KIFC2	Down	KLC4	Down	909
LSAMP	Down	MDGA2	Down	909
MAOA	Down	SAT1	Down	909
NRCAM	Down	SPTBN2	Down	909
PLAU	Up	SLC2A3	Down	909
POLR1A	Up	UTP20	Up	909
RPF2	Up	UTP15	Up	909
S1PR2	Down	TAS2R19	Down	909
SOD2	Down	STAT4	Down	909
TNFRSF10C	Up	TNFRSF10D	Up	909
ADAMTS14	Down	POFUT2	Down	908
ADRA1B	Down	MCHR1	Down	908
ADRA1B	Down	NTSR1	Up	908
AGTR1	Down	GNRH1	Down	908
AKR1C3	Down	CYP2E1	Down	908
ALDH1A2	Down	HSD17B6	Down	908
ARFGAP1	Down	KDELR3	Down	908
ATP8B4	Down	PLAU	Up	908
CDC25A	Up	CDC6	Up	908
CHRM3	Down	GCG	Down	908
CLCN6	Down	VWF	Down	908
COL28A1	Down	COL9A2	Down	908
DDX56	Up	POLR1B	Up	908
DNM3	Down	EGF	Down	908
E2F2	Up	MEF2C	Down	908
EDNRB	Down	TACR1	Down	908
EXOSC2	Up	UTP20	Up	908
GBP5	Down	VCAM1	Down	908
GRM1	Down	KALRN	Down	908
H2BC21	Down	RAD51C	Up	908
KALRN	Down	NPFFR1	Down	908
KDR	Up	MAPK13	Down	908
LMOD1	Down	SORBS1	Down	908
PELI2	Down	UBE2V1	Down	908
PLD1	Down	RAB37	Down	908
RAPGEF3	Down	RAPGEF4	Down	908
S1PR2	Down	S1PR5	Down	908
TMOD4	Up	TNNI3	Down	908
ADAMTS15	Down	ADAMTS4	Down	907
AGTR1	Down	CHRM2	Down	907
ARF4	Down	SPTBN2	Down	907
ARFGAP1	Down	SPTBN4	Down	907
ARTN	Down	GRB7	Down	907
ASNS	Down	IL4I1	Down	907
ATP8B4	Down	RAB37	Down	907
CCNE2	Up	PSME3	Up	907
CHAF1B	Up	MCM7	Up	907
CHRM2	Down	VAMP2	Down	907
CHRM3	Down	NTSR1	Up	907
COL11A1	Down	COL11A2	Down	907
COL11A1	Down	COL28A1	Down	907
DAB2	Down	STON1	Down	907
DDX52	Up	NOL9	Up	907
DDX52	Up	RPS10	Up	907
DRD4	Down	P2RY4	Down	907
EDNRB	Down	NMB	Down	907
EXOSC3	Up	UTP20	Up	907
FBXL15	Down	FBXO10	Up	907
GBP2	Down	PTAFR	Up	907
GBP4	Down	PTAFR	Up	907
GNG7	Down	GRM8	Down	907
GRM1	Down	NMB	Down	907
GRM1	Down	PTAFR	Up	907
GTF2H1	Up	NCBP1	Up	907
IL20RB	Down	JAK3	Down	907
OXTR	Down	PTAFR	Up	907
OXTR	Down	TACR1	Down	907
PAK1IP1	Up	WDR74	Up	907
RRP9	Up	WDR74	Up	907
TAS2R19	Down	TAS2R20	Down	907
TGFB3	Down	TGFBRAP1	Up	907
ADAMTS14	Down	ADAMTS2	Down	906
ADCY8	Down	CHRM2	Down	906
AGER	Down	NFKB2	Down	906
AGTR1	Down	DAB2	Down	906
AGTR1	Down	OXTR	Down	906
AGTR1	Down	TACR1	Down	906
AKR1B1	Down	AKR1C3	Down	906
ALDH2	Down	SMOX	Down	906
ASB16	Up	FBXO32	Down	906
CDKN1B	Down	VTN	Up	906
CH25H	Down	DHCR7	Down	906
CHRM3	Down	KALRN	Down	906
CLDN14	Down	CLDN2	Down	906
COG6	Down	KDELR2	Down	906
COL3A1	Down	P3H2	Down	906
CXCL2	Down	IL1B	Up	906
DAB2	Down	TGFB3	Down	906
DDX56	Up	NOP14	Up	906
DDX56	Up	PNO1	Up	906
EDNRB	Down	NPFFR1	Down	906
ENPP3	Down	UMPS	Up	906
EXOSC3	Up	NOL9	Up	906
EXOSC4	Up	UTP20	Up	906
EXOSC4	Up	ZFC3H1	Down	906
FBXO32	Down	UBE2V1	Down	906
GP1BB	Down	PROC	Down	906
GRM8	Down	P2RY4	Down	906
KCNAB2	Down	RAB37	Down	906
KLC4	Down	SPTBN2	Down	906
KRT16	Down	KRT34	Down	906
LIN7B	Down	RAB3A	Down	906
LSAMP	Down	MELTF	Down	906
LSAMP	Down	NRN1	Down	906
NIFK	Up	PAK1IP1	Up	906
NOL9	Up	NOP56	Up	906
NOP56	Up	RRP15	Up	906
PDCD4	Down	STAT4	Down	906
SFR1	Up	XRCC2	Up	906
SNAI1	Down	SNAI2	Down	906
ADSS1	Down	IL4I1	Down	905
AGTR1	Down	PTAFR	Up	905
ARF4	Down	KLC4	Down	905
ARHGEF25	Down	GCG	Down	905
ARHGEF25	Down	GRM1	Down	905
ARHGEF25	Down	MCHR1	Down	905
ASB16	Up	PRKN	Down	905
ASB16	Up	TRIM69	Down	905
ATP8B4	Down	KCNAB2	Down	905
BCL2A1	Up	POU2F2	Up	905
BRCA1	Up	CUL7	Down	905
CDC25A	Up	PSME3	Up	905
CEBPD	Down	MED8	Down	905
CHMP6	Up	GABARAPL1	Down	905
CHRM2	Down	GNG7	Down	905
CHRM3	Down	GNRH1	Down	905
CYP11A1	Down	FDX2	Up	905
DDX56	Up	MAK16	Up	905
EDNRB	Down	NTSR1	Up	905
EGF	Down	STON2	Down	905
ELANE	Down	OSCAR	Down	905
FBXO32	Down	SIAH2	Down	905
GCG	Down	GPR150	Down	905
GNAL	Down	OR2AG2	Up	905
H2BC21	Down	HSPA2	Down	905
KCNAB2	Down	SLC2A3	Down	905
LIN7B	Down	STX1A	Up	905
LIN7B	Down	VAMP2	Down	905
LY6D	Down	MELTF	Down	905
MCHR1	Down	OPN4	Down	905
NOL11	Up	RRP36	Up	905
NOP14	Up	POLR1B	Up	905
NOP2	Up	RRP9	Up	905
NPFFR1	Down	PROK2	Down	905
OSCAR	Down	TNFAIP6	Down	905
PELI1	Down	PELI2	Down	905
RAC3	Down	RHOBTB1	Down	905
REPS2	Down	STON1	Down	905
REPS2	Down	STON2	Down	905
RPS10	Up	UTP20	Up	905
RRP9	Up	RRS1	Up	905
TMOD1	Down	TMOD4	Up	905
TPD52L1	Down	VAMP2	Down	905
ADCY8	Down	GPR150	Down	904
ADRA1B	Down	NMB	Down	904
AGTR1	Down	GRM1	Down	904
AHI1	Down	CEP135	Up	904
ARF4	Down	SPTBN4	Down	904
ARFGAP1	Down	KDELR2	Down	904
ARFGAP1	Down	KIF5A	Down	904
ARHGEF25	Down	CHRM3	Down	904
ARHGEF25	Down	OPN4	Down	904
ATP8B4	Down	PLD1	Down	904
ATP8B4	Down	PTAFR	Up	904
BCL2L11	Down	VWF	Down	904
BLM	Up	H2BC21	Down	904
CHRDL1	Down	MXRA8	Down	904
CHRM2	Down	MCHR1	Down	904
CHRM2	Down	PYY	Down	904
CHRM2	Down	STON1	Down	904
CHRM2	Down	STON2	Down	904
CLDN14	Down	CLDN7	Down	904
COL11A2	Down	SERPINH1	Down	904
COL21A1	Down	COL28A1	Down	904
COL21A1	Down	SERPINH1	Down	904
COL28A1	Down	SERPINH1	Down	904
CUL7	Down	KBTBD8	Up	904
DDX20	Up	NUP35	Up	904
DES	Down	TMOD4	Up	904
DHX37	Up	NOL9	Up	904
EXOSC3	Up	RRP36	Up	904
EXOSC4	Up	NOL9	Up	904
FBXO2	Down	SIAH2	Down	904
GABBR1	Down	S1PR5	Down	904
GCG	Down	LHB	Down	904
GCG	Down	PROK2	Down	904
GCG	Down	PTAFR	Up	904
GP1BB	Down	SERPIND1	Up	904
GTF2H1	Up	POLR1G	Up	904
HSP90B1	Down	MELTF	Down	904
KDELR2	Down	NCF2	Down	904
KRT15	Down	KRT34	Down	904
MELTF	Down	PROC	Down	904
NMB	Down	PROK2	Down	904
NTSR1	Up	PTAFR	Up	904
ORC1	Up	PSME3	Up	904
PAK1IP1	Up	RRP9	Up	904
PSME3	Up	TNF	Up	904
RAB26	Down	RAB37	Down	904
TBC1D8B	Down	VAMP2	Down	904
WNT2B	Down	WNT7B	Up	904
ACSM3	Down	FADS2	Down	903
ADAMTS14	Down	ADAMTS3	Down	903
ADAMTS15	Down	POFUT2	Down	903
ADRA1B	Down	NPFFR1	Down	903
ADRA1B	Down	PTAFR	Up	903
ADRA2A	Down	MCHR1	Down	903
AGTR1	Down	MCHR1	Down	903
AKAP5	Up	CAMK2A	Down	903
AOC3	Down	SAT1	Down	903
ARHGEF25	Down	TACR1	Down	903
BCAN	Down	CHSY3	Down	903
CCND1	Up	MAML3	Down	903
CCT2	Up	NAPRT	Up	903
CENPM	Up	H2BC21	Down	903
CHRM3	Down	NPFFR1	Down	903
CHRM3	Down	OPN4	Down	903
COL19A1	Down	SERPINH1	Down	903
CTPS1	Up	POLR1A	Up	903
CXCL2	Down	S1PR5	Down	903
DDX31	Up	POLR1A	Up	903
DDX56	Up	RRP9	Up	903
DHCR7	Down	MSMO1	Down	903
EDNRB	Down	MCHR1	Down	903
EDNRB	Down	OXTR	Down	903
EDNRB	Down	PROK2	Down	903
ELL3	Down	RPAP2	Up	903
ENPP3	Down	PGM2L1	Down	903
FBXO2	Down	KBTBD8	Up	903
FZD1	Up	FZD7	Down	903
GCG	Down	KALRN	Down	903
GNAO1	Down	GNAT2	Down	903
GRWD1	Up	NOP2	Up	903
HSPA2	Down	SYCP2	Down	903
KALRN	Down	MCHR1	Down	903
KALRN	Down	NTSR1	Up	903
KALRN	Down	OPN4	Down	903
KDELR2	Down	SPTBN2	Down	903
MAK16	Up	PINX1	Up	903
MAK16	Up	PNO1	Up	903
NAMPT	Down	NT5M	Down	903
NRN1	Down	NTNG2	Down	903
OPN4	Down	TACR1	Down	903
REPS2	Down	VAMP2	Down	903
SIAH2	Down	TRIM69	Down	903
ABCB4	Down	TGS1	Up	902
ACTG2	Up	SORBS1	Down	902
ADRA1B	Down	KALRN	Down	902
ADRA1B	Down	PRRT2	Down	902
ADRA2A	Down	S1PR5	Down	902
AGTR1	Down	NPFFR1	Down	902
ALDOC	Down	TNFAIP6	Down	902
ANO8	Down	MXRA8	Down	902
ARHGEF25	Down	GNG7	Down	902
ARHGEF25	Down	NTSR1	Up	902
ASB16	Up	FBXL15	Down	902
ASB16	Up	FBXL8	Down	902
ATP8B4	Down	SLC2A3	Down	902
B3GNT7	Down	MUC1	Down	902
B4GALT1	Down	GCNT3	Down	902
B4GALT1	Down	VNN1	Down	902
BYSL	Up	LSG1	Up	902
CCAR1	Up	SF3B4	Up	902
CCNE2	Up	CCT2	Up	902
CHRM2	Down	DNM3	Down	902
CHRM2	Down	REPS2	Down	902
CHRM2	Down	S1PR2	Down	902
COG6	Down	KDELR3	Down	902
COG6	Down	SPTBN2	Down	902
COG6	Down	SPTBN4	Down	902
COL9A2	Down	ITGA10	Down	902
CUL7	Down	SIAH2	Down	902
DCTPP1	Up	NT5M	Down	902
DHX37	Up	RPS10	Up	902
DNM3	Down	TACR1	Down	902
EAF2	Down	GTF2H1	Up	902
EDNRB	Down	KALRN	Down	902
EDNRB	Down	PTAFR	Up	902
EGF	Down	STON1	Down	902
ENPP3	Down	NAPRT	Up	902
EPHA5	Down	EPHB3	Down	902
FBXL15	Down	KBTBD8	Up	902
FBXL15	Down	RNF6	Up	902
FBXL15	Down	SIAH2	Down	902
FBXL15	Down	TRIM69	Down	902
FBXO32	Down	KBTBD8	Up	902
FBXO32	Down	KLHL21	Up	902
FBXO32	Down	RNF6	Up	902
FBXO32	Down	SOCS2	Down	902
GATM	Up	PIPOX	Down	902
GIPR	Down	LHB	Down	902
GLI1	Down	GNAO1	Down	902
GNG7	Down	KALRN	Down	902
GNRH1	Down	PTAFR	Up	902
GOLGA2	Down	SPTBN2	Down	902
GRIP2	Down	TSPAN7	Down	902
GRM8	Down	PYY	Down	902
GRM8	Down	S1PR2	Down	902
HSP90B1	Down	SCG2	Down	902
HSP90B1	Down	SERPIND1	Up	902
KCNAB2	Down	PLAU	Up	902
KCNAB2	Down	PTAFR	Up	902
KDELR2	Down	KLC4	Down	902
KDELR3	Down	KLC4	Down	902
KDM7A	Down	VWF	Down	902
KIF5A	Down	NBAS	Down	902
KLC4	Down	NBAS	Down	902
KRT75	Up	KRT8	Down	902
LY6D	Down	VNN1	Down	902
MCHR1	Down	OXTR	Down	902
MCHR1	Down	S1PR5	Down	902
MDM2	Up	NUP35	Up	902
MELTF	Down	VNN1	Down	902
NAPRT	Up	NT5M	Down	902
NCBP1	Up	RPAP2	Up	902
NOP14	Up	NOP53	Down	902
NPFFR1	Down	OPN4	Down	902
ODC1	Up	PSME3	Up	902
OVGP1	Down	ZP1	Down	902
PLD1	Down	PTAFR	Up	902
PLD1	Down	SLC2A3	Down	902
PRKN	Down	RNF6	Up	902
PTAFR	Up	SLC2A3	Down	902
S1PR2	Down	SPHK1	Up	902
SCG2	Down	SERPIND1	Up	902
TACR1	Down	VAMP2	Down	902
TFAP2A	Down	TFAP2E	Down	902
TGS1	Up	TRIB3	Down	902
TOR4A	Up	VWF	Down	902
ADAMTS2	Down	ADAMTS3	Down	901
ADCY8	Down	P2RY4	Down	901
AGTR1	Down	DNM3	Down	901
AGTR1	Down	PYY	Down	901
ANO8	Down	SERPIND1	Up	901
ARFGAP1	Down	KLC4	Down	901
ASB16	Up	KLHL21	Up	901
ASB16	Up	SIAH2	Down	901
B4GALT1	Down	ZP1	Down	901
BET1L	Down	SPTBN2	Down	901
BET1L	Down	SPTBN4	Down	901
BRCA1	Up	MCM10	Up	901
CCT2	Up	ELANE	Down	901
CCT2	Up	SERPINB3	Down	901
CCT2	Up	SPHK1	Up	901
CHRDL1	Down	HSP90B1	Down	901
CHRM2	Down	DAB2	Down	901
CHRM3	Down	F2RL2	Down	901
CLCN6	Down	KDM7A	Down	901
DHCR7	Down	IDI1	Down	901
EDNRB	Down	OPN4	Down	901
EGLN3	Down	PSME3	Up	901
ELL2	Down	INTS9	Up	901
ENPP3	Down	NADK2	Down	901
FANCM	Up	HES1	Down	901
GNG7	Down	S1PR2	Down	901
GNG7	Down	S1PR5	Down	901
GNG7	Down	TACR1	Down	901
GRM8	Down	S1PR5	Down	901
H2BC21	Down	HOXD3	Down	901
HDAC5	Down	SNAI2	Down	901
KALRN	Down	PTAFR	Up	901
KALRN	Down	TACR1	Down	901
KBTBD8	Up	KLHL21	Up	901
KBTBD8	Up	PRKN	Down	901
KCNAB2	Down	PLD1	Down	901
KDELR3	Down	NCF2	Down	901
KIFC2	Down	NBAS	Down	901
KLHL21	Up	PRKN	Down	901
LY6D	Down	NRN1	Down	901
MDGA2	Down	NRN1	Down	901
MELTF	Down	MXRA8	Down	901
NOL11	Up	NOL9	Up	901
NTNG2	Down	VNN1	Down	901
NTSR1	Up	PROK2	Down	901
P2RY4	Down	S1PR2	Down	901
PLAU	Up	PLD1	Down	901
PROK2	Down	TACR1	Down	901
PTAFR	Up	TACR1	Down	901
RAB37	Down	SLC2A3	Down	901
RAD51C	Up	SFR1	Up	901
RNF6	Up	TRIM69	Down	901
TGFB2	Down	TOR4A	Up	901
TRIM69	Down	UBE2V1	Down	901
ADAM20	Down	B4GALT1	Down	900
ADAM20	Down	OVGP1	Down	900
ADAM20	Down	ZP1	Down	900
ADCY8	Down	CXCL2	Down	900
ADCY8	Down	PYY	Down	900
ADCY8	Down	S1PR2	Down	900
ADCY8	Down	S1PR5	Down	900
ADCY8	Down	TAS2R19	Down	900
ADCY8	Down	TAS2R20	Down	900
ADCY8	Down	TAS2R31	Down	900
ADRA1B	Down	F2RL2	Down	900
ADRA1B	Down	PROK2	Down	900
ADRA2A	Down	CXCL2	Down	900
ADRA2A	Down	TAS2R19	Down	900
ADRA2A	Down	TAS2R20	Down	900
ADRA2A	Down	TAS2R31	Down	900
AGTR1	Down	F2RL2	Down	900
AGTR1	Down	KALRN	Down	900
AGTR1	Down	NMB	Down	900
AGTR1	Down	OPN4	Down	900
AGTR1	Down	PROK2	Down	900
AGTR1	Down	REPS2	Down	900
AGTR1	Down	STON1	Down	900
AGTR1	Down	STON2	Down	900
AGTR1	Down	VAMP2	Down	900
AKAP5	Up	MDM2	Up	900
ALDOC	Down	OSCAR	Down	900
AMPD2	Down	ENPP3	Down	900
ANO8	Down	CHRDL1	Down	900
ANO8	Down	HSP90B1	Down	900
ANO8	Down	MELTF	Down	900
ANO8	Down	NOTUM	Down	900
ANO8	Down	PROC	Down	900
ANO8	Down	SCG2	Down	900
ARFGAP1	Down	EREG	Down	900
ARHGAP6	Down	KDELR2	Down	900
ARHGAP6	Down	KDELR3	Down	900
ARHGEF25	Down	F2RL2	Down	900
ARHGEF25	Down	GNRH1	Down	900
ARHGEF25	Down	NMB	Down	900
ARHGEF25	Down	NPFFR1	Down	900
ARHGEF25	Down	OXTR	Down	900
ARHGEF25	Down	PROK2	Down	900
ARHGEF25	Down	PTAFR	Up	900
ARTN	Down	GAB2	Down	900
ASB16	Up	CUL7	Down	900
ASB16	Up	FBXO10	Up	900
ASB16	Up	FBXO2	Down	900
ASB16	Up	KBTBD8	Up	900
ASB16	Up	RNF6	Up	900
ASB16	Up	SOCS2	Down	900
ASB16	Up	UBE2V1	Down	900
ATRIP	Up	HES1	Down	900
ATRIP	Up	ORC5	Up	900
B4GALT1	Down	OVGP1	Down	900
B4GALT1	Down	RAB37	Down	900
BCL2L11	Down	CLCN6	Down	900
BCL2L11	Down	KDM7A	Down	900
BCL2L11	Down	MAGED1	Down	900
BLM	Up	HES1	Down	900
BRMS1	Up	H2BC21	Down	900
BTG2	Up	CHAF1A	Up	900
BTG2	Up	CHAF1B	Up	900
CCT2	Up	GNG7	Down	900
CDKN1B	Down	ORC5	Up	900
CDKN1B	Down	PSME3	Up	900
CEBPD	Down	MED17	Up	900
CENPS	Up	HES1	Down	900
CHRDL1	Down	MELTF	Down	900
CHRDL1	Down	NOTUM	Down	900
CHRDL1	Down	PROC	Down	900
CHRDL1	Down	SCG2	Down	900
CHRDL1	Down	SERPIND1	Up	900
CHRM2	Down	CXCL2	Down	900
CHRM2	Down	TAS2R19	Down	900
CHRM2	Down	TAS2R20	Down	900
CHRM2	Down	TAS2R31	Down	900
CHRM3	Down	NMB	Down	900
CHRM3	Down	PROK2	Down	900
COL19A1	Down	P3H2	Down	900
COL1A2	Down	VEGFD	Down	900
COL21A1	Down	P3H2	Down	900
COL4A3	Down	P3H2	Down	900
CTPS1	Up	ENPP3	Down	900
CUL7	Down	FBXL15	Down	900
CUL7	Down	FBXL8	Down	900
CUL7	Down	KLHL21	Up	900
CUL7	Down	RNF6	Up	900
CUL7	Down	TRIM69	Down	900
CUL7	Down	UBE2V1	Down	900
CXCL2	Down	DRD4	Down	900
CXCL2	Down	GABBR1	Down	900
CXCL2	Down	GNG7	Down	900
CXCL2	Down	GRM8	Down	900
CXCL2	Down	MCHR1	Down	900
CXCL2	Down	P2RY4	Down	900
CXCL2	Down	PYY	Down	900
CXCL2	Down	TAS2R19	Down	900
CXCL2	Down	TAS2R20	Down	900
CXCL2	Down	TAS2R31	Down	900
DAB2	Down	TACR1	Down	900
DDX20	Up	RBL1	Up	900
DDX56	Up	PAK1IP1	Up	900
DRD4	Down	S1PR2	Down	900
DRD4	Down	S1PR5	Down	900
DRD4	Down	TAS2R19	Down	900
DRD4	Down	TAS2R20	Down	900
DRD4	Down	TAS2R31	Down	900
EAF2	Down	NCBP1	Up	900
EDNRB	Down	F2RL2	Down	900
EGF	Down	TOR4A	Up	900
ELANE	Down	NAPRT	Up	900
ELF3	Down	MAML3	Down	900
ELL2	Down	NCBP1	Up	900
ELL2	Down	RPAP2	Up	900
ELL3	Down	INTS9	Up	900
ELL3	Down	NCBP1	Up	900
ELL3	Down	POU2F2	Up	900
ENPP2	Down	TMEM86B	Down	900
ENPP3	Down	NAMPT	Down	900
F2RL2	Down	GCG	Down	900
F2RL2	Down	GNG7	Down	900
F2RL2	Down	GNRH1	Down	900
F2RL2	Down	GRM1	Down	900
F2RL2	Down	KALRN	Down	900
F2RL2	Down	MCHR1	Down	900
F2RL2	Down	NMB	Down	900
F2RL2	Down	NPFFR1	Down	900
F2RL2	Down	NTSR1	Up	900
F2RL2	Down	OPN4	Down	900
F2RL2	Down	OXTR	Down	900
F2RL2	Down	PROK2	Down	900
F2RL2	Down	PTAFR	Up	900
F2RL2	Down	TACR1	Down	900
FBXL15	Down	PRKN	Down	900
FBXL15	Down	SOCS2	Down	900
FBXL15	Down	UBE2V1	Down	900
FBXL8	Down	FBXO10	Up	900
FBXL8	Down	FBXO2	Down	900
FBXL8	Down	FBXO32	Down	900
FBXL8	Down	KBTBD8	Up	900
FBXL8	Down	PRKN	Down	900
FBXL8	Down	RNF6	Up	900
FBXL8	Down	SIAH2	Down	900
FBXL8	Down	SOCS2	Down	900
FBXL8	Down	TRIM69	Down	900
FBXL8	Down	UBE2V1	Down	900
FBXO10	Up	KBTBD8	Up	900
FBXO10	Up	KLHL21	Up	900
FBXO10	Up	PRKN	Down	900
FBXO10	Up	RNF6	Up	900
FBXO10	Up	SIAH2	Down	900
FBXO10	Up	SOCS2	Down	900
FBXO10	Up	TRIM69	Down	900
FBXO10	Up	UBE2V1	Down	900
FBXO2	Down	KLHL21	Up	900
FBXO2	Down	RNF6	Up	900
FBXO2	Down	SOCS2	Down	900
FBXO2	Down	TRIM69	Down	900
FBXO2	Down	UBE2V1	Down	900
FBXO32	Down	TRIM69	Down	900
FDFT1	Down	TGS1	Up	900
FDX2	Up	STAR	Down	900
FHL2	Up	TGS1	Up	900
FXN	Up	LDHD	Down	900
G0S2	Down	TGS1	Up	900
GAB2	Down	LMO4	Down	900
GABBR1	Down	PYY	Down	900
GABBR1	Down	S1PR2	Down	900
GABBR1	Down	TAS2R19	Down	900
GABBR1	Down	TAS2R20	Down	900
GABBR1	Down	TAS2R31	Down	900
GBP2	Down	TRIM26	Up	900
GBP4	Down	TRIM26	Up	900
GBP5	Down	TRIM26	Up	900
GCKR	Down	NUP35	Up	900
GLI1	Down	PSME3	Up	900
GNAL	Down	REEP6	Down	900
GNAO1	Down	S1PR2	Down	900
GNG7	Down	GNRH1	Down	900
GNG7	Down	LHB	Down	900
GNG7	Down	NMB	Down	900
GNG7	Down	P2RY4	Down	900
GNG7	Down	PROK2	Down	900
GNG7	Down	PTAFR	Up	900
GNG7	Down	PYY	Down	900
GNG7	Down	TAS2R19	Down	900
GNG7	Down	TAS2R20	Down	900
GNG7	Down	TAS2R31	Down	900
GNRH1	Down	KALRN	Down	900
GOLGA2	Down	SPTBN4	Down	900
GP1BB	Down	SERPINA5	Down	900
GPR150	Down	LHB	Down	900
GRHL1	Up	TGS1	Up	900
GRM1	Down	PROK2	Down	900
GRM8	Down	TAS2R19	Down	900
GRM8	Down	TAS2R20	Down	900
GRM8	Down	TAS2R31	Down	900
GRWD1	Up	POLR1A	Up	900
GRWD1	Up	RRP9	Up	900
GTF2H1	Up	TAF9B	Up	900
H2BC21	Down	HOXD1	Down	900
H2BC21	Down	POLR1G	Up	900
H2BC21	Down	PSMC3IP	Up	900
H2BC21	Down	SYCP2	Down	900
HDAC5	Down	MAML3	Down	900
HES1	Down	RMI1	Up	900
HMGCS1	Down	TGS1	Up	900
[truncated: 45,007 more rows]
