# Supplementary material for: Effect of gut microbiome regulated Taohong Siwu Decoction metabolism on glioma cell phenotype
Source: Front Cell Infect Microbiol. 2023 Jun 5;13:1192589. doi: 10.3389/fcimb.2023.1192589 (PMC10277651; doi:10.3389/fcimb.2023.1192589)
Supplement: Supplementary file 4 [file Table_4.xlsx]

## Sheet: Sheet1
gene1	gene_type	gene2	gene_type	combined_score
BYSL	Up	NOP14	Up	999
BYSL	Up	PNO1	Up	999
CCND1	Up	CDKN1A	Down	999
CDC45	Up	CDC6	Up	999
CDC45	Up	GINS2	Up	999
CDC45	Up	GINS3	Up	999
CDC45	Up	GINS4	Up	999
CDC45	Up	MCM10	Up	999
CDC45	Up	MCM2	Up	999
CDC45	Up	MCM3	Up	999
CDC45	Up	MCM4	Up	999
CDC45	Up	MCM5	Up	999
CDC45	Up	MCM7	Up	999
CDC45	Up	ORC1	Up	999
CDC6	Up	MCM10	Up	999
CDC6	Up	MCM2	Up	999
CDC6	Up	MCM3	Up	999
CDC6	Up	MCM4	Up	999
CDC6	Up	MCM5	Up	999
CDC6	Up	MCM7	Up	999
CDC6	Up	ORC1	Up	999
CDC6	Up	ORC5	Up	999
CDC6	Up	ORC6	Up	999
CENPS	Up	FANCB	Up	999
CENPS	Up	FANCM	Up	999
EXO1	Up	MSH2	Up	999
EXOSC2	Up	EXOSC4	Up	999
EXOSC2	Up	MPHOSPH6	Up	999
FANCB	Up	FANCM	Up	999
GINS1	Up	GINS2	Up	999
GINS1	Up	GINS3	Up	999
GINS1	Up	GINS4	Up	999
GINS1	Up	MCM7	Up	999
GINS2	Up	GINS3	Up	999
GINS2	Up	GINS4	Up	999
GINS2	Up	MCM2	Up	999
GINS2	Up	MCM4	Up	999
GINS2	Up	MCM5	Up	999
GINS2	Up	MCM7	Up	999
GINS3	Up	GINS4	Up	999
GINS3	Up	MCM2	Up	999
GINS3	Up	MCM7	Up	999
GINS4	Up	MCM5	Up	999
GINS4	Up	MCM7	Up	999
HMGCR	Down	HMGCS1	Down	999
HNRNPM	Up	SRSF2	Up	999
HSP90B1	Down	HSPA5	Down	999
IMP3	Up	RRP9	Up	999
MAML3	Down	NOTCH3	Down	999
MCM10	Up	MCM2	Up	999
MCM10	Up	MCM3	Up	999
MCM10	Up	MCM4	Up	999
MCM10	Up	MCM7	Up	999
MCM2	Up	MCM3	Up	999
MCM2	Up	MCM4	Up	999
MCM2	Up	MCM5	Up	999
MCM2	Up	MCM7	Up	999
MCM2	Up	ORC1	Up	999
MCM2	Up	ORC5	Up	999
MCM3	Up	MCM4	Up	999
MCM3	Up	MCM5	Up	999
MCM3	Up	MCM7	Up	999
MCM3	Up	ORC1	Up	999
MCM3	Up	ORC5	Up	999
MCM4	Up	MCM5	Up	999
MCM4	Up	MCM7	Up	999
MCM4	Up	ORC1	Up	999
MCM4	Up	ORC5	Up	999
MCM5	Up	MCM7	Up	999
MCM5	Up	ORC1	Up	999
MCM5	Up	ORC5	Up	999
MCM5	Up	ORC6	Up	999
MCM7	Up	ORC1	Up	999
MCM7	Up	ORC5	Up	999
MCM7	Up	ORC6	Up	999
NOP14	Up	NOP56	Up	999
NOP14	Up	RRP9	Up	999
NOP14	Up	UTP15	Up	999
NOP56	Up	RRP9	Up	999
ORC1	Up	ORC5	Up	999
ORC1	Up	ORC6	Up	999
ORC5	Up	ORC6	Up	999
PHGDH	Down	PSAT1	Down	999
POLR1A	Up	POLR1B	Up	999
POLR3B	Up	POLR3D	Down	999
RPF2	Up	RRS1	Up	999
SEC23A	Down	SEC24A	Down	999
BARD1	Up	BRCA1	Up	998
BCL2L11	Down	MCL1	Up	998
BYSL	Up	NOP56	Up	998
BYSL	Up	RRP9	Up	998
BYSL	Up	UTP15	Up	998
CDC45	Up	GINS1	Up	998
CDC45	Up	ORC6	Up	998
DDX20	Up	GEMIN4	Up	998
DHX37	Up	UTP14A	Up	998
EXOSC4	Up	MPHOSPH6	Up	998
FTSJ3	Up	MAK16	Up	998
FTSJ3	Up	NOP2	Up	998
FTSJ3	Up	NOP56	Up	998
FTSJ3	Up	UTP14A	Up	998
GINS1	Up	MCM2	Up	998
GINS1	Up	MCM3	Up	998
GINS1	Up	MCM5	Up	998
GINS4	Up	MCM2	Up	998
GINS4	Up	MCM3	Up	998
IL1B	Up	IL1R1	Down	998
IL1R1	Down	IL1RN	Down	998
MCM10	Up	MCM5	Up	998
MCM2	Up	ORC6	Up	998
MCM4	Up	ORC6	Up	998
MED17	Up	MED8	Down	998
NIP7	Up	NOP2	Up	998
NOL9	Up	TEX10	Up	998
NOP14	Up	UTP14A	Up	998
NOP14	Up	UTP20	Up	998
NOP2	Up	RPF2	Up	998
NOP56	Up	UTP14A	Up	998
NOP56	Up	UTP15	Up	998
PNO1	Up	RRP9	Up	998
RRP9	Up	UTP15	Up	998
STX1A	Up	VAMP2	Down	998
BCL2	Up	BCL2L11	Down	997
BYSL	Up	IMP3	Up	997
CDC45	Up	ORC5	Up	997
CDC45	Up	PRIM1	Up	997
CHAF1A	Up	CHAF1B	Up	997
FDFT1	Down	SQLE	Down	997
GINS3	Up	MCM4	Up	997
GINS4	Up	MCM4	Up	997
GIP	Down	GIPR	Down	997
IDI1	Down	MVD	Down	997
IMP3	Up	NOP14	Up	997
IMP3	Up	PNO1	Up	997
IMP3	Up	UTP15	Up	997
JAK3	Down	STAT5A	Down	997
KCND2	Down	KCNIP2	Down	997
MCM2	Up	PRIM1	Up	997
MCM3	Up	PRIM1	Up	997
MSMO1	Down	SQLE	Down	997
NOP14	Up	PNO1	Up	997
NOP56	Up	PNO1	Up	997
PNO1	Up	UTP14A	Up	997
PNO1	Up	UTP15	Up	997
POLR1A	Up	POLR3B	Up	997
ATF4	Down	DDIT3	Down	996
BRCA1	Up	PALB2	Up	996
BYSL	Up	DDX52	Up	996
CCND1	Up	CDKN1B	Down	996
DDX52	Up	NOP14	Up	996
DHX37	Up	NOP14	Up	996
GINS1	Up	MCM4	Up	996
GINS2	Up	MCM3	Up	996
GINS3	Up	MCM3	Up	996
MCM5	Up	PRIM1	Up	996
RRP9	Up	UTP14A	Up	996
AKR1C1	Down	AKR1C3	Down	995
ATF3	Down	ATF4	Down	995
BCL2	Up	CASP2	Up	995
BYSL	Up	UTP14A	Up	995
CCNE2	Up	CDKN1A	Down	995
CCNE2	Up	CDKN1B	Down	995
CENPM	Up	CENPU	Up	995
COL1A2	Down	COL3A1	Down	995
COL1A2	Down	LUM	Down	995
DDX20	Up	GEMIN5	Up	995
DDX52	Up	DHX37	Up	995
DHX37	Up	RRP9	Up	995
DLG4	Down	GRIN2A	Down	995
EFNA3	Down	EPHA5	Down	995
FOSB	Down	JUND	Down	995
FTSJ3	Up	MRTO4	Up	995
FTSJ3	Up	NIP7	Up	995
GLI1	Down	PTCH1	Down	995
IMP3	Up	NOP56	Up	995
MCM10	Up	ORC1	Up	995
MCM2	Up	TIPIN	Up	995
MCM4	Up	PRIM1	Up	995
MRTO4	Up	NOP2	Up	995
NAT10	Up	NOP14	Up	995
NAT10	Up	UTP20	Up	995
NOP56	Up	UTP20	Up	995
PALB2	Up	RAD51C	Up	995
UTP14A	Up	UTP15	Up	995
BYSL	Up	DHX37	Up	994
BYSL	Up	RRP36	Up	994
CDC6	Up	PRIM1	Up	994
CYP11A1	Down	STAR	Down	994
EFNA3	Down	EPHA7	Down	994
FOSL1	Up	JUND	Down	994
FTSJ3	Up	RPF2	Up	994
GINS3	Up	MCM5	Up	994
HMGCS1	Down	SQLE	Down	994
IRAG1	Down	PRKG1	Down	994
LIPE	Down	PLIN1	Down	994
MCM7	Up	PRIM1	Up	994
PLXND1	Down	SEMA4A	Down	994
DDIT4L	Down	UPF3B	Up	993
DDX52	Up	PNO1	Up	993
DDX52	Up	UTP15	Up	993
DDX56	Up	RPF2	Up	993
DHX37	Up	NOP56	Up	993
EFNA3	Down	EPHB3	Down	993
H1-0	Down	H1-10	Down	993
HMGCS1	Down	MSMO1	Down	993
KIF5A	Down	KLC4	Down	993
COL1A2	Down	SPARC	Down	992
DDX52	Up	NOP56	Up	992
IMP3	Up	UTP14A	Up	992
MCM7	Up	TIPIN	Up	992
NIP7	Up	NOP56	Up	992
SERPINB3	Down	SERPINB4	Down	992
STX1A	Up	STXBP2	Down	992
AKR1C1	Down	AKR1C2	Down	991
ATF4	Down	HSPA5	Down	991
ATP2A1	Down	ATP2A3	Down	991
BRCA1	Up	BRIP1	Up	991
DDX52	Up	RRP9	Up	991
EGLN3	Down	HIF1A	Down	991
ERBB4	Down	STAT5A	Down	991
FDFT1	Down	MSMO1	Down	991
FTSJ3	Up	RRS1	Up	991
HMGCR	Down	SQLE	Down	991
MRTO4	Up	RPF2	Up	991
NAT10	Up	NOP56	Up	991
NAT10	Up	RRP9	Up	991
NIP7	Up	UTP15	Up	991
RPF2	Up	RRP15	Up	991
BYSL	Up	NAT10	Up	990
CDC45	Up	CLSPN	Up	990
DDX52	Up	FTSJ3	Up	990
DHODH	Up	UMPS	Up	990
DHX37	Up	FTSJ3	Up	990
FEN1	Up	MSH2	Up	990
FTSJ3	Up	NOP14	Up	990
FTSJ3	Up	RRP9	Up	990
IMP3	Up	NIP7	Up	990
NOP14	Up	RRP36	Up	990
NOP2	Up	NOP56	Up	990
NOP2	Up	RRS1	Up	990
RRP15	Up	RRS1	Up	990
RRP36	Up	RRP9	Up	990
ATRIP	Up	BRCA1	Up	989
CCNE2	Up	CDC6	Up	989
CDC6	Up	DTL	Up	989
CLSPN	Up	TIPIN	Up	989
DDX56	Up	MRTO4	Up	989
DHX37	Up	UTP15	Up	989
DLG4	Down	GRIK2	Down	989
EGF	Down	ERBB3	Down	989
EGF	Down	HBEGF	Up	989
ERBB4	Down	HBEGF	Up	989
FTSJ3	Up	UTP15	Up	989
IDI1	Down	SQLE	Down	989
LIN9	Up	RBL1	Up	989
MAK16	Up	NIP7	Up	989
MDM2	Up	TP63	Down	989
NFKB2	Down	NFKBIB	Up	989
NIP7	Up	RPF2	Up	989
ATF4	Down	XBP1	Down	988
BACH1	Down	BRCA1	Up	988
CA9	Down	HIF1A	Down	988
CDKN1B	Down	SKP2	Up	988
CENPU	Up	OIP5	Up	988
CENPU	Up	ZWINT	Up	988
DDX52	Up	IMP3	Up	988
DHCR24	Down	DHCR7	Down	988
FEN1	Up	MCM2	Up	988
FEN1	Up	PRIM1	Up	988
HMGCS1	Down	IDI1	Down	988
KCND2	Down	KCNIP4	Down	988
LPAR1	Down	LPAR4	Down	988
MAK16	Up	NOP2	Up	988
PLAU	Up	SERPINB2	Up	988
BRCA1	Up	EXO1	Up	987
BRIP1	Up	PALB2	Up	987
CDKN1A	Down	SKP2	Up	987
DDX52	Up	RRP36	Up	987
DDX56	Up	GRWD1	Up	987
E2F2	Up	RBL1	Up	987
ERBB4	Down	NRG3	Down	987
IDI1	Down	MSMO1	Down	987
MCM10	Up	PRIM1	Up	987
MCM4	Up	TIPIN	Up	987
NAT10	Up	UTP15	Up	987
ODC1	Up	SAT1	Down	987
ASNS	Down	ATF4	Down	986
BRCA1	Up	RAD51C	Up	986
DDX52	Up	NIP7	Up	986
ELOVL5	Down	FADS2	Down	986
FDFT1	Down	IDI1	Down	986
FTSJ3	Up	RRP36	Up	986
GEMIN4	Up	GEMIN5	Up	986
IMP3	Up	RRP36	Up	986
KALRN	Down	RAC3	Down	986
MCM3	Up	TIPIN	Up	986
NIP7	Up	NOL8	Up	986
NOP14	Up	TEX10	Up	986
PC	Down	PCK2	Down	986
AKR1C2	Down	AKR1C3	Down	985
BACH1	Down	BARD1	Up	985
CENPS	Up	CENPU	Up	985
DDX55	Up	DDX56	Up	985
DDX56	Up	NOP2	Up	985
DDX56	Up	UTP14A	Up	985
DLG2	Down	GRIN2A	Down	985
DLG4	Down	ERBB4	Down	985
IMP3	Up	MRTO4	Up	985
MAK16	Up	RRP15	Up	985
MRTO4	Up	NIP7	Up	985
NAT10	Up	PNO1	Up	985
NIP7	Up	RRP9	Up	985
NOL11	Up	UTP15	Up	985
NOP53	Down	RPF2	Up	985
NOP56	Up	RRP1	Up	985
POLR1B	Up	POLR3B	Up	985
RAB3A	Down	RAB3IL1	Up	985
CISH	Down	STAT5A	Down	984
CUL7	Down	GLMN	Up	984
DDX56	Up	NOP56	Up	984
DHX37	Up	PNO1	Up	984
EIF2AK3	Down	HSPA5	Down	984
FEN1	Up	MCM3	Up	984
FEN1	Up	MCM4	Up	984
MCM10	Up	ORC5	Up	984
TEX10	Up	UTP15	Up	984
ARG2	Down	ODC1	Up	983
ATF4	Down	EIF2AK3	Down	983
ATRIP	Up	CLSPN	Up	983
BRCA1	Up	CLSPN	Up	983
CENPM	Up	ZWINT	Up	983
CLSPN	Up	EXO1	Up	983
DDX52	Up	TEX10	Up	983
DDX56	Up	RRS1	Up	983
EXOSC2	Up	IMP3	Up	983
GINS4	Up	TIPIN	Up	983
INSIG1	Down	SREBF2	Down	983
KDR	Up	NRP2	Down	983
ORC1	Up	PRIM1	Up	983
PDGFRB	Down	STAT5A	Down	983
RRP1	Up	UTP15	Up	983
UTP15	Up	UTP20	Up	983
ASPH	Down	RYR2	Down	982
CCND1	Up	RBL1	Up	982
EREG	Down	HBEGF	Up	982
EXOSC2	Up	NOP14	Up	982
IL15	Down	STAT5A	Down	982
KCND1	Down	KCNIP4	Down	982
NAT10	Up	UTP14A	Up	982
NIP7	Up	NOP14	Up	982
BARD1	Up	RAD51C	Up	981
CCL5	Down	CXCL2	Down	981
CCNE2	Up	CDC25A	Up	981
EXOSC2	Up	UTP15	Up	981
FEN1	Up	MCM5	Up	981
ORC6	Up	PRIM1	Up	981
PPFIA3	Down	PTPRF	Down	981
CEBPB	Down	FOXO1	Down	980
CLSPN	Up	MCM10	Up	980
DHX37	Up	UTP20	Up	980
ERBB4	Down	EREG	Down	980
HAND2	Down	MEF2C	Down	980
HNRNPM	Up	SRRT	Up	980
LIPC	Down	LMF1	Down	980
MRTO4	Up	RRS1	Up	980
RAD51C	Up	XRCC2	Up	980
SYCE2	Down	SYCP2	Down	980
CCL20	Down	CCL5	Down	979
CCL20	Down	CXCL2	Down	979
CENPM	Up	CENPS	Up	979
CGN	Up	F11R	Down	979
DDX52	Up	UTP14A	Up	979
DDX55	Up	DHX37	Up	979
FZD1	Up	WNT2B	Down	979
GINS2	Up	MCM10	Up	979
HEY1	Down	NOTCH3	Down	979
MCM3	Up	ORC6	Up	979
NIP7	Up	RRP36	Up	979
CDON	Down	PTCH1	Down	978
COL3A1	Down	LUM	Down	978
FZD1	Up	WNT9B	Down	978
GATA3	Up	IL33	Down	978
HMGCS1	Down	MVD	Down	978
HMGCS1	Down	SREBF2	Down	978
MAK16	Up	RRP1	Up	978
MRTO4	Up	PNO1	Up	978
NIP7	Up	PAK1IP1	Up	978
NOP14	Up	RRP1	Up	978
NOP2	Up	UTP14A	Up	978
UTP14A	Up	UTP20	Up	978
ARHGDIB	Down	RAC3	Down	977
BYSL	Up	UTP20	Up	977
CCL20	Down	CXCL3	Down	977
CDC45	Up	TICRR	Up	977
CLSPN	Up	MCM2	Up	977
GINS4	Up	MCM10	Up	977
HSPA5	Down	XBP1	Down	977
IFIT3	Up	IFITM1	Down	977
KCND1	Down	KCNIP2	Down	977
LRRC4	Up	NTNG2	Down	977
NOP56	Up	RRS1	Up	977
RRP36	Up	UTP20	Up	977
RRP9	Up	UTP20	Up	977
BARD1	Up	BRIP1	Up	976
CENPM	Up	OIP5	Up	976
DDX52	Up	RRP1	Up	976
FTSJ3	Up	IMP3	Up	976
GPC6	Down	HSPG2	Down	976
HDAC5	Down	MEF2C	Down	976
HMGCR	Down	IDI1	Down	976
RRP36	Up	UTP14A	Up	976
CAMK2A	Down	GRIN2A	Down	975
DCN	Down	HSPG2	Down	975
DDIT3	Down	XBP1	Down	975
DDX55	Up	RPF2	Up	975
FZD1	Up	WNT7B	Up	975
IGFBP5	Down	PAPPA2	Down	975
JAK3	Down	STAT4	Down	975
LMAN1	Down	SEC23A	Down	975
NIP7	Up	RRS1	Up	975
NOP2	Up	RRP1	Up	975
ORC1	Up	SKP2	Up	975
PNO1	Up	UTP20	Up	975
BCL2	Up	BMF	Down	974
CCND1	Up	STAT5A	Down	974
CCNE2	Up	RBL1	Up	974
CDKN1A	Down	CDKN1B	Down	974
CDKN1B	Down	FOXO1	Down	974
CHST1	Down	LUM	Down	974
CHST6	Down	LUM	Down	974
COL1A2	Down	DCN	Down	974
COL1A2	Down	SERPINH1	Down	974
DCLRE1A	Up	FANCM	Up	974
FZD1	Up	WNT10B	Down	974
IL1B	Up	PTGS2	Down	974
MAK16	Up	RPF2	Up	974
PAK1IP1	Up	RPF2	Up	974
RAB3A	Down	VAMP2	Down	974
AKAP5	Up	DLG4	Down	973
ALDH18A1	Down	PYCR1	Down	973
ATF3	Down	DDIT3	Down	973
BARD1	Up	PALB2	Up	973
BRIP1	Up	RAD51C	Up	973
DHCR7	Down	SREBF2	Down	973
FTSJ3	Up	RRP1	Up	973
GEN1	Up	RAD51C	Up	973
KDR	Up	SHC2	Down	973
MAK16	Up	MRTO4	Up	973
PNO1	Up	RPF2	Up	973
RRP1	Up	RRP15	Up	973
SAT1	Down	SMOX	Down	973
A1BG	Down	GAB2	Down	972
ACVR1C	Down	INHBA	Down	972
CDC6	Up	CLSPN	Up	972
CDCA7	Up	MCM2	Up	972
DDX55	Up	NIP7	Up	972
DHCR24	Down	MSMO1	Down	972
DHX37	Up	RRP1	Up	972
ERBB3	Down	NRG3	Down	972
GOLGA2	Down	LMAN1	Down	972
KLRC4-KLRK1	Down	ULBP1	Down	972
PNO1	Up	RRP36	Up	972
CEBPB	Down	CEBPD	Down	971
EXOSC2	Up	RRP9	Up	971
GAS1	Up	PTCH1	Down	971
RAB3A	Down	SYN2	Down	971
BYSL	Up	MRTO4	Up	970
CCND1	Up	E2F2	Up	970
CDKN1A	Down	RBL1	Up	970
CDKN1B	Down	CDKN2D	Down	970
DMC1	Up	PSMC3IP	Up	970
EIF4A2	Down	PDCD4	Down	970
FDFT1	Down	MVD	Down	970
HMGCR	Down	MSMO1	Down	970
MCM10	Up	ORC6	Up	970
PALB2	Up	XRCC2	Up	970
RRP9	Up	TEX10	Up	970
BRCA1	Up	XRCC2	Up	969
CCND1	Up	CDC25A	Up	969
CDC6	Up	GINS2	Up	969
CDKN1A	Down	CDKN2D	Down	969
CXCL2	Down	CXCL3	Down	969
DLG4	Down	GRIK1	Down	969
EXOSC2	Up	TEX10	Up	969
FOXO1	Down	SKP2	Up	969
HSP90B1	Down	TLR3	Up	969
IDH2	Down	SOD2	Down	969
IFI27	Down	IFIT3	Up	969
IFI27	Down	IFITM1	Down	969
RAB3A	Down	STX1A	Up	969
RAB3A	Down	TSPOAP1	Down	969
SQLE	Down	SREBF2	Down	969
ARG2	Down	AZIN2	Down	968
AZIN2	Down	GATM	Up	968
CAMK2A	Down	DLG4	Down	968
CLSPN	Up	MCM3	Up	968
CLSPN	Up	MCM5	Up	968
DKK1	Up	FZD1	Up	968
EXO1	Up	RAD51C	Up	968
MCM5	Up	TIPIN	Up	968
NOP2	Up	PAK1IP1	Up	968
RPF2	Up	UTP14A	Up	968
ADCY8	Down	AKAP5	Up	967
ARF4	Down	ARFGAP1	Down	967
ATRIP	Up	TIPIN	Up	967
BST2	Down	IFITM1	Down	967
CCL5	Down	CXCL3	Down	967
CCND1	Up	SKP2	Up	967
CDC45	Up	NCAPG	Up	967
DDX52	Up	UTP20	Up	967
FDFT1	Down	SREBF2	Down	967
IL15	Down	JAK3	Down	967
KRT14	Down	KRT16	Down	967
LMAN1	Down	SEC24A	Down	967
ADAMTS2	Down	COL1A2	Down	966
BRIP1	Up	EXO1	Up	966
CDC25A	Up	CDKN1A	Down	966
CLSPN	Up	MCM7	Up	966
CLSPN	Up	ORC1	Up	966
ERBB3	Down	EREG	Down	966
GALNT15	Down	MUC1	Down	966
HIF1A	Down	MDM2	Up	966
IMP3	Up	NAT10	Up	966
IMPA2	Down	ISYNA1	Down	966
INTS9	Up	RPAP2	Up	966
SERPINA1	Down	TF	Down	966
STX1A	Up	VAMP1	Down	966
ALDH1L2	Down	MTHFD2	Down	965
ATRIP	Up	MCM2	Up	965
DLL1	Down	NOTCH3	Down	965
EGF	Down	VWF	Down	965
FTSJ3	Up	UTP20	Up	965
IL1R1	Down	IRAK3	Down	965
IMP3	Up	TEX10	Up	965
JAG2	Down	NOTCH3	Down	965
NIP7	Up	NOP53	Down	965
PLXNA3	Down	SEMA3B	Down	965
PLXNA3	Down	SEMA3F	Down	965
POLR1B	Up	POLR1G	Up	965
RRP1	Up	RRP9	Up	965
SLC2A4	Down	VAMP2	Down	965
CDKN1B	Down	RBL1	Up	964
CDKN1B	Down	SPDYA	Up	964
CDON	Down	GAS1	Up	964
DCLRE1B	Up	FANCM	Up	964
DHX37	Up	IMP3	Up	964
EXO1	Up	TIPIN	Up	964
FTSJ3	Up	RRP15	Up	964
IMP3	Up	UTP20	Up	964
INPP5D	Up	JAK3	Down	964
KCNAB2	Down	KCND1	Down	964
NOL9	Up	UTP15	Up	964
RRP36	Up	TEX10	Up	964
BET1L	Down	GOLGA2	Down	963
BTG2	Up	CCND1	Up	963
CDKN1A	Down	E2F2	Up	963
DDX51	Up	NOP14	Up	963
FOXO4	Down	MDM2	Up	963
GABRA2	Down	GABRB1	Down	963
HES1	Down	NOTCH3	Down	963
LDB3	Down	MYOZ2	Down	963
LIPC	Down	LIPE	Down	963
NOP53	Down	RRS1	Up	963
PLAT	Down	SERPINB2	Up	963
ACTC1	Down	TNNI3	Down	962
ADCY8	Down	RAPGEF4	Down	962
ARG2	Down	GATM	Up	962
ATRIP	Up	EXO1	Up	962
BST2	Down	IFIT3	Up	962
CAMK2A	Down	MAPT	Down	962
CCNE2	Up	SKP2	Up	962
DDX55	Up	FTSJ3	Up	962
DHX37	Up	NAT10	Up	962
KCNAB3	Down	KCNH8	Down	962
NOP56	Up	POLR1B	Up	962
CLSPN	Up	MCM4	Up	961
DCN	Down	TGFB2	Down	961
DDX55	Up	PAK1IP1	Up	961
DLG4	Down	MDM2	Up	961
EXO1	Up	GEN1	Up	961
KCNAB2	Down	KCNC3	Down	961
LRRC4B	Down	PTPRF	Down	961
NRP2	Down	SEMA3F	Down	961
POLR1A	Up	POLR1G	Up	961
ADAMTS14	Down	COL5A3	Down	960
ATF4	Down	HERPUD1	Down	960
BTN3A1	Down	PPL	Down	960
BYSL	Up	NOL11	Up	960
CSTF2	Up	SRSF2	Up	960
DHCR24	Down	SQLE	Down	960
FTSJ3	Up	NOP53	Down	960
JMY	Down	MDM2	Up	960
MAK16	Up	RRS1	Up	960
ATRIP	Up	MCM7	Up	959
CDC25A	Up	CDKN1B	Down	959
CDKN1B	Down	E2F2	Up	959
COL3A1	Down	SERPINH1	Down	959
DDX56	Up	DHX37	Up	959
DLG4	Down	GRM1	Down	959
KCNMB4	Down	KCNN3	Down	959
MAK16	Up	PAK1IP1	Up	959
NAT10	Up	NOP2	Up	959
SYN2	Down	VAMP2	Down	959
ADAMTS2	Down	COL3A1	Down	958
BCL2	Up	NR4A1	Down	958
CDC45	Up	TIPIN	Up	958
CDCA7	Up	MCM5	Up	958
GBP2	Down	IFIT3	Up	958
GRWD1	Up	RRS1	Up	958
KCNAB2	Down	KCND2	Down	958
MRTO4	Up	NOP16	Up	958
SIAH2	Down	SNCA	Down	958
ADSS1	Down	AMPD2	Down	957
CISH	Down	JAK3	Down	957
EXOSC4	Up	IMP3	Up	957
GNAO1	Down	GNG8	Down	957
HSPG2	Down	KDR	Up	957
IL1B	Up	IL1RN	Down	957
IL21R	Down	JAK3	Down	957
MCM10	Up	TIPIN	Up	957
NOP2	Up	NOP53	Down	957
NRCAM	Down	SPTBN4	Down	957
BARD1	Up	EXO1	Up	956
DDX52	Up	DDX55	Up	956
DDX55	Up	NOP56	Up	956
EREG	Down	NRG3	Down	956
FDFT1	Down	PDSS1	Up	956
GCGR	Down	GIP	Down	956
GINS2	Up	NCAPG	Up	956
PLPP3	Down	SPHK1	Up	956
AMDHD2	Up	GFPT1	Down	955
CCND1	Up	CDKN2D	Down	955
CDCA7	Up	MCM4	Up	955
DDX39A	Up	SRSF2	Up	955
DDX55	Up	POLR1A	Up	955
FEN1	Up	MCM7	Up	955
GINS1	Up	TIPIN	Up	955
IDI1	Down	SREBF2	Down	955
LMOD1	Down	MYH11	Down	955
ORC5	Up	PRIM1	Up	955
PDGFRA	Down	PDGFRB	Down	955
SSTR3	Down	TAS2R1	Down	955
ATRIP	Up	CDC45	Up	954
CHRM2	Down	GRM8	Down	954
EGF	Down	NRG3	Down	954
STX1A	Up	SYN2	Down	954
TRMT61A	Up	WDR4	Up	954
ATRIP	Up	CDC25A	Up	953
ATRIP	Up	FANCM	Up	953
BRIP1	Up	XRCC2	Up	953
CEBPB	Down	RPS6KA2	Down	953
CENPU	Up	ERCC6L	Up	953
CHPF	Down	CSGALNACT1	Down	953
DDIT3	Down	HSPA5	Down	953
DDX51	Up	DDX55	Up	953
DDX52	Up	NAT10	Up	953
HBEGF	Up	NRG3	Down	953
HMGCR	Down	SREBF2	Down	953
KCNAB3	Down	KCND1	Down	953
NIP7	Up	RRP1	Up	953
RRP1	Up	UTP14A	Up	953
ACSL3	Down	FASN	Down	952
AKR1C3	Down	CYP19A1	Down	952
ALDOC	Down	TKT	Down	952
ATRIP	Up	CDC6	Up	952
CCND1	Up	WDR77	Up	952
EGF	Down	TGFB2	Down	952
EXO1	Up	PALB2	Up	952
GRB7	Down	PDGFRB	Down	952
NRP2	Down	PLXNA3	Down	952
PPFIA3	Down	RAB3A	Down	952
PPP1R13L	Down	TP63	Down	952
TEX10	Up	UTP14A	Up	952
BST2	Down	IFI27	Down	951
CDC45	Up	EXO1	Up	951
CSTF2	Up	DDX39A	Up	951
CTPS1	Up	POLR1B	Up	951
DLG4	Down	NRCAM	Down	951
ERCC6L	Up	ZWINT	Up	951
EXOSC4	Up	NOP56	Up	951
A1BG	Down	SERPINA1	Down	950
ARF4	Down	KDELR2	Down	950
B3GALT5	Up	B4GALT1	Down	950
BARD1	Up	XRCC2	Up	950
BCL6	Down	HDAC5	Down	950
BYSL	Up	MAK16	Up	950
BYSL	Up	PINX1	Up	950
COL1A2	Down	COL5A3	Down	950
DDX52	Up	EXOSC2	Up	950
DLG2	Down	DLG4	Down	950
GLI1	Down	MTSS1	Down	950
HES1	Down	HEY1	Down	950
MAF	Down	NFE2	Down	950
NIP7	Up	NOP16	Up	950
NOL9	Up	UTP20	Up	950
PDGFRA	Down	STAT5A	Down	950
AGTR1	Down	PTGFR	Down	949
BRCA1	Up	PSMC3IP	Up	949
DDX55	Up	RRS1	Up	949
ERBB4	Down	MDM2	Up	949
EXO1	Up	XRCC2	Up	949
KCNAB3	Down	KCND2	Down	949
LRAT	Down	RDH16	Down	949
AOC2	Down	MAOA	Down	948
BCL2	Up	MCL1	Up	948
CCND1	Up	PSME3	Up	948
CHMP6	Up	MVB12B	Up	948
GEN1	Up	XRCC2	Up	948
GINS3	Up	TIPIN	Up	948
GRWD1	Up	PAK1IP1	Up	948
KCNAB3	Down	KCNC3	Down	948
NOP56	Up	POLR1A	Up	948
NRCAM	Down	NRP2	Down	948
PIP5KL1	Down	PLCD4	Down	948
PLD1	Down	SNCA	Down	948
RRP36	Up	UTP15	Up	948
CDC6	Up	ESCO2	Up	947
CENPS	Up	ZWINT	Up	947
DDX55	Up	NOP2	Up	947
DHX37	Up	NIP7	Up	947
IL21R	Down	STAT5A	Down	947
RPF2	Up	RRP9	Up	947
ADCY8	Down	GNAO1	Down	946
AKAP5	Up	RAPGEF4	Down	946
ARF4	Down	KDELR3	Down	946
BRCA1	Up	GEN1	Up	946
BRCA1	Up	H2BC21	Down	946
CDC6	Up	LIN9	Up	946
DCN	Down	GPC6	Down	946
DDX28	Up	DDX55	Up	946
DDX31	Up	DDX55	Up	946
EGF	Down	SPARC	Down	946
FBXL16	Down	FBXL8	Down	946
H2BC21	Down	UHRF1	Up	946
IL1B	Up	NFKB2	Down	946
IL21R	Down	STAT4	Down	946
MVD	Down	SREBF2	Down	946
ACKR3	Down	CCL5	Down	945
CDKN1A	Down	PSME3	Up	945
COL11A1	Down	COL1A2	Down	945
CUL7	Down	SKP2	Up	945
DCN	Down	TGFB3	Down	945
DTL	Up	EXO1	Up	945
ELANE	Down	SERPINA1	Down	945
GBP2	Down	IFITM1	Down	945
HSPG2	Down	LAMB2	Down	945
KCNAB2	Down	KCNH8	Down	945
NIP7	Up	RRP15	Up	945
NIP7	Up	UTP14A	Up	945
NOL11	Up	NOP14	Up	945
PELI1	Down	UBE2V1	Down	945
RAC3	Down	SRGAP3	Down	945
SERPIND1	Up	VWF	Down	945
ADAMTS2	Down	COL5A3	Down	944
BARD1	Up	CLSPN	Up	944
CCT2	Up	NOP56	Up	944
DDX55	Up	NAT10	Up	944
FTSJ3	Up	NSUN2	Up	944
KCNAB2	Down	KCNQ4	Down	944
NAT10	Up	POLR1B	Up	944
NOL11	Up	UTP14A	Up	944
PAK1IP1	Up	RRP15	Up	944
POLR1B	Up	RRS1	Up	944
SRRT	Up	SRSF2	Up	944
ADCY8	Down	ADCYAP1R1	Up	943
AOC2	Down	SMOX	Down	943
AOC3	Down	MAOA	Down	943
CEBPB	Down	EGR2	Down	943
DDX55	Up	RRP1	Up	943
DMGDH	Down	PIPOX	Down	943
EGF	Down	TGFB3	Down	943
GRWD1	Up	MRTO4	Up	943
NIP7	Up	POLR1B	Up	943
ALDH2	Down	AOC3	Down	942
ALDH2	Down	MAOA	Down	942
CCND1	Up	GATA3	Up	942
DCLRE1B	Up	FANCB	Up	942
DHX37	Up	EXOSC4	Up	942
EXOSC2	Up	ZFP36L1	Down	942
FABP3	Down	LIPE	Down	942
GABARAPL1	Down	ULK1	Down	942
GLMN	Up	SKP2	Up	942
KRT14	Down	KRT8	Down	942
ADCY8	Down	GIPR	Down	941
ATRIP	Up	MCM5	Up	941
BRCA1	Up	TIPIN	Up	941
BRIP1	Up	GEN1	Up	941
CTF1	Down	HBEGF	Up	941
DCN	Down	LUM	Down	941
HLX	Down	STAT4	Down	941
IL1B	Up	IRAK3	Down	941
KCNAB3	Down	KCNH7	Down	941
LIPE	Down	LIPG	Down	941
MCM7	Up	MSH2	Up	941
PLXNA3	Down	SEMA5A	Down	941
PLXND1	Down	RND2	Down	941
SPARC	Down	VWF	Down	941
ACKR3	Down	CCL20	Down	940
ADAMTS3	Down	COL5A3	Down	940
BYSL	Up	FTSJ3	Up	940
BYSL	Up	RPF2	Up	940
CDC6	Up	CDCA7	Up	940
CDC6	Up	CDKN1B	Down	940
COL11A1	Down	LUM	Down	940
DDX20	Up	HDAC5	Down	940
ESCO2	Up	NCAPG	Up	940
ETS1	Down	ID1	Up	940
KRT16	Down	KRT75	Up	940
MRTO4	Up	RRP15	Up	940
NOP2	Up	PINX1	Up	940
NOTCH3	Down	PLXND1	Down	940
ACKR3	Down	CXCL2	Down	939
ALDH2	Down	AOC2	Down	939
BRCA1	Up	DMC1	Up	939
CDH4	Down	CTNNA2	Down	939
CDKN1A	Down	MDM2	Up	939
COG6	Down	GOLGA2	Down	939
CTH	Down	KYAT1	Down	939
CUL7	Down	FBXO2	Down	939
ERBB3	Down	ERBB4	Down	939
FDFT1	Down	HMGCS1	Down	939
H2BC21	Down	HDAC5	Down	939
H2BC21	Down	PRMT6	Up	939
MAPK13	Down	MAPT	Down	939
MUC1	Down	ST6GALNAC3	Down	939
PRIM1	Up	TIPIN	Up	939
ADCY8	Down	DRD4	Down	938
AGTR1	Down	EGF	Down	938
CRYM	Up	PIPOX	Down	938
DCLRE1A	Up	FANCB	Up	938
DDX55	Up	MAK16	Up	938
DDX55	Up	MRTO4	Up	938
EXOSC2	Up	ZFC3H1	Down	938
FBXL16	Down	KLHL21	Up	938
GRWD1	Up	POLR1B	Up	938
MAPK13	Down	MEF2C	Down	938
NOL11	Up	NOP56	Up	938
NRCAM	Down	SCN1A	Down	938
PPFIA3	Down	SYN2	Down	938
TLR3	Up	UBE2V1	Down	938
ACKR3	Down	CXCL3	Down	937
ADAMTS2	Down	COL11A1	Down	937
ATRIP	Up	FANCB	Up	937
CDKN1A	Down	HIF1A	Down	937
DDX55	Up	PNO1	Up	937
DLL1	Down	JAG2	Down	937
GFPT1	Down	HK2	Down	937
SERPINA1	Down	VWF	Down	937
SIAH2	Down	UBE2V1	Down	937
TNFRSF12A	Up	TNFSF13B	Down	937
ACAP1	Down	SLC2A4	Down	936
AOC3	Down	SMOX	Down	936
ATP1A2	Down	FXYD1	Down	936
BYSL	Up	DDX55	Up	936
BYSL	Up	NIP7	Up	936
COL11A1	Down	COL9A2	Down	936
COL1A2	Down	P4HA1	Down	936
CSTF2	Up	SRRT	Up	936
DDX52	Up	DDX56	Up	936
DHX37	Up	TEX10	Up	936
DLG2	Down	GRM1	Down	936
DLG4	Down	TAMALIN	Up	936
EGF	Down	PDGFRB	Down	936
FBXO2	Down	SKP2	Up	936
FDFT1	Down	HMGCR	Down	936
GBP2	Down	IFI27	Down	936
HMGCR	Down	MVD	Down	936
IL1RN	Down	IRAK3	Down	936
KRT15	Down	KRT8	Down	936
NAMPT	Down	NNMT	Down	936
NIP7	Up	NOL11	Up	936
NOP53	Down	PNO1	Up	936
NOP56	Up	NUFIP1	Up	936
PPFIA3	Down	STX1A	Up	936
PPFIA3	Down	VAMP2	Down	936
SPARC	Down	TGFB2	Down	936
TGFB2	Down	TGFB3	Down	936
ADAMTS14	Down	COL1A2	Down	935
CCL5	Down	FPR2	Down	935
CENPS	Up	DCLRE1A	Up	935
COL11A1	Down	COL3A1	Down	935
COL3A1	Down	P4HA1	Down	935
COL3A1	Down	P4HA2	Down	935
DDX51	Up	RRP9	Up	935
EGF	Down	PDGFRA	Down	935
FTSJ3	Up	NAT10	Up	935
FTSJ3	Up	TRMT1	Up	935
GEMIN5	Up	WDR77	Up	935
KRT16	Down	KRT8	Down	935
LSG1	Up	RPF2	Up	935
MCM5	Up	UHRF1	Up	935
OPN4	Down	PROK2	Down	935
PPFIA3	Down	TSPOAP1	Down	935
BRSK1	Down	MAPT	Down	934
BYSL	Up	RRS1	Up	934
CENPS	Up	OIP5	Up	934
DDX31	Up	DDX52	Up	934
DDX55	Up	NOP53	Down	934
EGF	Down	ERBB4	Down	934
IL33	Down	TSLP	Down	934
KRT14	Down	KRT15	Down	934
SEC23A	Down	TRAPPC9	Down	934
SERPIND1	Up	TF	Down	934
ACSL3	Down	FADS2	Down	933
AKR1C3	Down	CYP1B1	Down	933
AMDHD2	Up	PGM3	Down	933
ARHGAP6	Down	RAC3	Down	933
ASB5	Down	CISH	Down	933
ATRIP	Up	RAD51C	Up	933
CLSPN	Up	ORC5	Up	933
CTNNA2	Down	MEF2C	Down	933
CTPS1	Up	TRMT1	Up	933
DDX55	Up	NOP14	Up	933
DDX55	Up	RRP15	Up	933
DRD4	Down	GRM8	Down	933
DTL	Up	NCAPG	Up	933
EXOSC2	Up	NOP56	Up	933
EXOSC2	Up	UTP14A	Up	933
KRT14	Down	KRT75	Up	933
KRT15	Down	KRT75	Up	933
SERPINA1	Down	SERPIND1	Up	933
SRSF2	Up	UPF3B	Up	933
ATRIP	Up	BARD1	Up	932
CAMK2A	Down	MEF2C	Down	932
CENPS	Up	H2BC21	Down	932
CEP135	Up	NINL	Down	932
CHPF	Down	DCN	Down	932
DDX51	Up	DHX37	Up	932
EGF	Down	REPS2	Down	932
EXOSC2	Up	NOL11	Up	932
EXOSC4	Up	NOP14	Up	932
EXOSC4	Up	RRP9	Up	932
GAS1	Up	GAS2	Down	932
GTF2H1	Up	POLR1A	Up	932
GTF2H1	Up	POLR1B	Up	932
IMP3	Up	RRP1	Up	932
MCM2	Up	MSH2	Up	932
PIP5KL1	Down	PLCE1	Down	932
PSME3	Up	SKP2	Up	932
RRP15	Up	RRP9	Up	932
ACTN3	Down	TMOD1	Down	931
BYSL	Up	DDX56	Up	931
CSTF2	Up	UPF3B	Up	931
CXCL2	Down	FPR2	Down	931
DDIT4	Down	TP63	Down	931
GEN1	Up	PALB2	Up	931
GPC6	Down	HS3ST5	Down	931
GRIK1	Down	GRIK2	Down	931
LDHD	Down	PC	Down	931
MCM4	Up	MSH2	Up	931
MPHOSPH6	Up	ZFC3H1	Down	931
WNT2B	Down	WNT9B	Down	931
ALDOC	Down	KHK	Up	930
BYSL	Up	GRWD1	Up	930
CLSPN	Up	ORC6	Up	930
COL11A1	Down	SERPINH1	Down	930
COL1A2	Down	P4HA2	Down	930
EGF	Down	SERPINA1	Down	930
EXOSC4	Up	NOL11	Up	930
IGFBP5	Down	TF	Down	930
KRT34	Down	KRT75	Up	930
LUM	Down	TGFB2	Down	930
LYAR	Up	NOP14	Up	930
MAK16	Up	RRP36	Up	930
NIP7	Up	UTP20	Up	930
RRS1	Up	UTP15	Up	930
A1BG	Down	EGF	Down	929
ADAMTS3	Down	COL11A1	Down	929
ARHGEF37	Down	RAC3	Down	929
DAB2	Down	EGF	Down	929
DDX55	Up	POLR1B	Up	929
DHCR7	Down	SQLE	Down	929
DHX37	Up	EXOSC2	Up	929
GOLGA2	Down	SEC23A	Down	929
GRWD1	Up	RPF2	Up	929
MAK16	Up	NAT10	Up	929
MCM4	Up	NCAPG	Up	929
NAT10	Up	POLR1A	Up	929
NOP56	Up	RPF2	Up	929
ADAMTS4	Down	POFUT2	Down	928
ANGPT2	Down	KDR	Up	928
ARHGAP44	Down	RAC3	Down	928
ATF3	Down	XBP1	Down	928
BTN3A1	Down	BTN3A2	Down	928
CCND1	Up	H2BC21	Down	928
COL1A2	Down	COL4A4	Down	928
COL3A1	Down	COL5A3	Down	928
DAB2	Down	REPS2	Down	928
DCLRE1A	Up	DCLRE1B	Up	928
DDX39A	Up	UPF3B	Up	928
DDX55	Up	GRWD1	Up	928
DDX55	Up	RRP9	Up	928
GBP2	Down	GBP5	Down	928
GOLGA2	Down	SEC24A	Down	928
HK2	Down	KHK	Up	928
IMP3	Up	NOP16	Up	928
MVD	Down	SQLE	Down	928
NAT10	Up	RPF2	Up	928
NOP56	Up	RRP36	Up	928
PDGFRB	Down	PLAU	Up	928
ATP1A2	Down	FXYD7	Down	927
BARD1	Up	H2BC21	Down	927
CAMK2A	Down	HDAC5	Down	927
CCND1	Up	GLI1	Down	927
CDS1	Down	PLD1	Down	927
DDX55	Up	TEX10	Up	927
DDX56	Up	FTSJ3	Up	927
ELL2	Down	ELL3	Down	927
HELLS	Up	MCM2	Up	927
IFIT3	Up	IRF5	Up	927
IFITM1	Down	IRF5	Up	927
KRT34	Down	KRT8	Down	927
SPARC	Down	TGFB3	Down	927
ADAMTS2	Down	POFUT2	Down	926
ADAMTS3	Down	COL3A1	Down	926
ATRIP	Up	MCM3	Up	926
ATRIP	Up	MDM2	Up	926
B3GNT7	Down	LUM	Down	926
BCL6	Down	INPP5D	Up	926
BET1L	Down	COG6	Down	926
CDKN2D	Down	MDM2	Up	926
DDX55	Up	LYAR	Up	926
DOK2	Up	JAK3	Down	926
FBXO2	Down	FBXW12	Down	926
FPR2	Down	PLAU	Up	926
GNG8	Down	KCNJ9	Down	926
HS3ST5	Down	HSPG2	Down	926
KIF5A	Down	KIFC2	Down	926
NOL11	Up	RRP9	Up	926
NOP56	Up	TEX10	Up	926
POLR1A	Up	RPF2	Up	926
RRP9	Up	TRMT1	Up	926
SGK2	Down	TSC22D3	Down	926
STAR	Down	STARD4	Down	926
TGFB3	Down	VWF	Down	926
ADAMTS3	Down	COL1A2	Down	925
ADCY8	Down	GRM8	Down	925
ADRA1B	Down	AGTR1	Down	925
ADRA1B	Down	GRM1	Down	925
BRIP1	Up	TIPIN	Up	925
CDCA7	Up	HELLS	Up	925
CEBPB	Down	DDIT3	Down	925
CISH	Down	SKP2	Up	925
CISH	Down	STAT4	Down	925
COL19A1	Down	COL4A4	Down	925
COL3A1	Down	DCN	Down	925
EGF	Down	NOTCH3	Down	925
EXOSC4	Up	UTP15	Up	925
GATA3	Up	H2BC21	Down	925
HDAC5	Down	RBL1	Up	925
HSP90B1	Down	SERPINA1	Down	925
NOL9	Up	RRP36	Up	925
NOTCH3	Down	PBX1	Down	925
RAB33A	Down	RAB42	Down	925
SIAH2	Down	SKP2	Up	925
ADCY8	Down	GCGR	Down	924
BMF	Down	MCL1	Up	924
CDC45	Up	FEN1	Up	924
CENPM	Up	ERCC6L	Up	924
EGF	Down	EREG	Down	924
F2RL2	Down	PTGFR	Down	924
FGD3	Up	RAC3	Down	924
GRWD1	Up	UTP15	Up	924
HSPA2	Down	HSPA5	Down	924
IMP3	Up	NOL11	Up	924
KCNAB2	Down	KCNH7	Down	924
KCNAB3	Down	KCNQ4	Down	924
KIF5A	Down	SPTBN2	Down	924
MCM3	Up	MSH2	Up	924
MRTO4	Up	NOP56	Up	924
MRTO4	Up	RRP9	Up	924
ADAMTS14	Down	COL11A1	Down	923
ADRA1B	Down	EDNRB	Down	923
BYSL	Up	NOP2	Up	923
CENPS	Up	DCLRE1B	Up	923
COL11A1	Down	COL4A4	Down	923
DDX20	Up	WDR77	Up	923
DDX31	Up	RRP15	Up	923
DDX56	Up	NAT10	Up	923
DNM3	Down	VAMP2	Down	923
HBEGF	Up	HIF1A	Down	923
HBEGF	Up	STAT5A	Down	923
MCM5	Up	MSH2	Up	923
NOL11	Up	UTP20	Up	923
SCN1A	Down	SPTBN4	Down	923
SNAI1	Down	TWIST1	Down	923
ACTN3	Down	TNNI3	Down	922
ADCYAP1R1	Up	PTGIR	Down	922
ALDOC	Down	METTL7A	Down	922
ARHGEF25	Down	EDNRB	Down	922
CAMK2A	Down	GRM1	Down	922
CDC6	Up	GINS3	Up	922
COL28A1	Down	COL5A3	Down	922
COL3A1	Down	COL4A4	Down	922
COL3A1	Down	COL9A2	Down	922
COL4A4	Down	COL5A3	Down	922
GCGR	Down	GRM1	Down	922
GNG8	Down	PTGER3	Down	922
HELLS	Up	MCM5	Up	922
HEY1	Down	MAML3	Down	922
HNRNPM	Up	PPIL1	Up	922
MCM2	Up	UHRF1	Up	922
NOL11	Up	PNO1	Up	922
RAB26	Down	RAB3A	Down	922
RRP1	Up	RRP36	Up	922
SCN1A	Down	SPTBN2	Down	922
SEC24A	Down	TRAPPC9	Down	922
ACAP1	Down	PLD1	Down	921
ASB5	Down	FBXO32	Down	921
ATP2A1	Down	NOTCH3	Down	921
ATRIP	Up	MCM4	Up	921
BRCA1	Up	SYCP2	Down	921
BRIP1	Up	CLSPN	Up	921
BST2	Down	IRF5	Up	921
C2	Down	CFB	Down	921
CCDC86	Up	NIP7	Up	921
CDC25A	Up	LIN9	Up	921
CDC45	Up	DTL	Up	921
CDKN1B	Down	DTL	Up	921
COL1A2	Down	COL28A1	Down	921
COL9A2	Down	P3H2	Down	921
CRB1	Down	PATJ	Down	921
DDX51	Up	DDX52	Up	921
DHCR7	Down	SOAT2	Up	921
DRD4	Down	PTGER3	Down	921
DYNLT5	Down	IFT20	Down	921
ELANE	Down	SERPINB3	Down	921
FTSJ3	Up	LSG1	Up	921
FZD1	Up	SFRP2	Down	921
GCGR	Down	GPR150	Down	921
IL15	Down	KLRC4-KLRK1	Down	921
LUM	Down	TGFB3	Down	921
PDGFRB	Down	SPHK1	Up	921
RAB33A	Down	RAB3A	Down	921
SEC24A	Down	SREBF2	Down	921
SYN2	Down	TSPOAP1	Down	921
TAS2R1	Down	TAS2R31	Down	921
TEX10	Up	UTP20	Up	921
TMOD1	Down	TNNI3	Down	921
AGTR1	Down	ARHGEF25	Down	920
AGTR1	Down	EDNRB	Down	920
AGTR1	Down	LPAR1	Down	920
ATRIP	Up	BRIP1	Up	920
BARD1	Up	GEN1	Up	920
BARD1	Up	TIPIN	Up	920
CHAF1A	Up	MCM2	Up	920
CHAF1A	Up	MCM5	Up	920
CHRM3	Down	GRM1	Down	920
COL28A1	Down	COL4A4	Down	920
CSGALNACT1	Down	DCN	Down	920
DAB2	Down	GJA1	Down	920
DNM3	Down	REPS2	Down	920
EXOSC4	Up	UTP14A	Up	920
FOXO1	Down	FOXO4	Down	920
FZD1	Up	RAC3	Down	920
GBP2	Down	IRF5	Up	920
H2BC21	Down	POLR1A	Up	920
LOX	Down	LOXL4	Down	920
MAK16	Up	NOP53	Down	920
MPHOSPH6	Up	NOL11	Up	920
PLXND1	Down	SEMA3F	Down	920
STAT4	Down	STAT5A	Down	920
ADCYAP1R1	Up	GIP	Down	919
BST2	Down	GBP2	Down	919
CAMK2A	Down	MDM2	Up	919
CCNE2	Up	LIN9	Up	919
CHRM3	Down	EDNRB	Down	919
COL11A1	Down	COL19A1	Down	919
DDX52	Up	PINX1	Up	919
DDX56	Up	RRP15	Up	919
DUSP1	Down	DUSP6	Up	919
EDNRB	Down	GNAO1	Down	919
EDNRB	Down	GRM1	Down	919
FBXL15	Down	KLHL21	Up	919
FBXL16	Down	FBXO2	Down	919
GBP2	Down	VCAM1	Down	919
GOLGA2	Down	KDELR3	Down	919
GRM8	Down	TAS2R1	Down	919
H2BC21	Down	POLR1B	Up	919
KDELR2	Down	KDELR3	Down	919
KIF24	Up	TMEM216	Up	919
LMAN1	Down	SERPINA1	Down	919
PLXND1	Down	SEMA3B	Down	919
TAS2R1	Down	TAS2R19	Down	919
TAS2R19	Down	TAS2R3	Down	919
TAS2R3	Down	TAS2R31	Down	919
TGFB2	Down	VWF	Down	919
ULK1	Down	WIPI1	Down	919
ADAMTS14	Down	COL3A1	Down	918
ANGPT2	Down	STAT5A	Down	918
CCL5	Down	HRH4	Down	918
CCL5	Down	PTGER3	Down	918
CDKN1A	Down	TFAP2A	Down	918
COL1A2	Down	COL9A2	Down	918
COL28A1	Down	P3H2	Down	918
COL5A3	Down	LUM	Down	918
DDX31	Up	NAT10	Up	918
DGAT2	Down	PLPP3	Down	918
DHCR7	Down	HMGCS1	Down	918
DMC1	Up	RAD51C	Up	918
DRD4	Down	SSTR3	Down	918
EXOSC4	Up	TEX10	Up	918
FPR2	Down	PROK2	Down	918
GEMIN4	Up	WDR77	Up	918
GOLGA2	Down	TRAPPC9	Down	918
GRWD1	Up	PNO1	Up	918
HK2	Down	TIGAR	Up	918
MRTO4	Up	PAK1IP1	Up	918
MSH2	Up	PRIM1	Up	918
NRP2	Down	SEMA3B	Down	918
NSUN2	Up	TRMT1	Up	918
POLR1B	Up	UTP15	Up	918
RAB33A	Down	RAB37	Down	918
RAB37	Down	RAB3A	Down	918
TRIM26	Up	VCAM1	Down	918
ADAMTS14	Down	ADAMTS4	Down	917
ADAMTS2	Down	ADAMTS4	Down	917
AGTR1	Down	GCGR	Down	917
ATRIP	Up	MCM10	Up	917
BCL2L11	Down	DDIT3	Down	917
BCL6	Down	CD72	Down	917
BRSK1	Down	MAP2	Down	917
CCL5	Down	S1PR2	Down	917
CDCA7	Up	UHRF1	Up	917
CDKN1B	Down	ORC1	Up	917
CHAF1A	Up	MCM3	Up	917
CHSY3	Down	CSGALNACT1	Down	917
COL28A1	Down	COL3A1	Down	917
COL4A4	Down	P4HA1	Down	917
CSTF2	Up	HNRNPM	Up	917
CSTF2	Up	PPIL1	Up	917
CUL7	Down	FBXO32	Down	917
DDX52	Up	EXOSC4	Up	917
DTL	Up	MCM10	Up	917
FBXL15	Down	FBXO2	Down	917
FBXL8	Down	KLHL21	Up	917
FBXO32	Down	SKP2	Up	917
FPR2	Down	NMB	Down	917
GAB2	Down	JAK3	Down	917
GINS1	Up	MCM10	Up	917
INMT	Down	MAOA	Down	917
MCM10	Up	TICRR	Up	917
PLAU	Up	SERPINB8	Up	917
PLXNA3	Down	SEMA6B	Down	917
PLXND1	Down	SEMA6B	Down	917
SERPINB2	Up	SERPINB8	Up	917
ADCY8	Down	SSTR3	Down	916
ADSS1	Down	ASNS	Down	916
ARF4	Down	EGF	Down	916
CDH4	Down	CDON	Down	916
COL4A4	Down	SERPINH1	Down	916
COL5A3	Down	COL9A2	Down	916
CXCL3	Down	FPR2	Down	916
DDX51	Up	DDX56	Up	916
DDX51	Up	NOP56	Up	916
DUSP1	Down	DUSP8	Down	916
EDNRB	Down	LPAR1	Down	916
FBXL15	Down	FBXW12	Down	916
FBXL15	Down	SKP2	Up	916
GRWD1	Up	NIP7	Up	916
IGFBP5	Down	LAMB2	Down	916
IRF5	Up	VCAM1	Down	916
KRT15	Down	KRT16	Down	916
LAMB2	Down	LAMB3	Down	916
LAMB2	Down	SERPIND1	Up	916
LPAR1	Down	S1PR2	Down	916
PAK1IP1	Up	RRS1	Up	916
PIPOX	Down	PYCR1	Down	916
RAB17	Down	RAB33A	Down	916
RAB26	Down	RAB33A	Down	916
TAS2R1	Down	TAS2R3	Down	916
ADAMTS3	Down	ADAMTS4	Down	915
ADRA1B	Down	GCGR	Down	915
ATP2A3	Down	NOTCH3	Down	915
CCL20	Down	FPR2	Down	915
CEBPB	Down	FOXO4	Down	915
COL4A4	Down	COL9A2	Down	915
DDX31	Up	DHX37	Up	915
DDX31	Up	FTSJ3	Up	915
DSCC1	Up	PRIM1	Up	915
DUSP6	Up	DUSP8	Down	915
EGF	Down	VAMP2	Down	915
EGR2	Down	PBX1	Down	915
ELL2	Down	POU2F2	Up	915
ETS1	Down	JAK3	Down	915
FBXL8	Down	SKP2	Up	915
FBXO2	Down	FBXO32	Down	915
FTSJ3	Up	NOL11	Up	915
GRM1	Down	GRM8	Down	915
IFI27	Down	IRF5	Up	915
LAMB2	Down	MXRA8	Down	915
LPAR1	Down	PTGFR	Down	915
NINL	Down	TMEM216	Up	915
NOL9	Up	UTP14A	Up	915
PLXND1	Down	SEMA4G	Down	915
TP53I3	Up	TP63	Down	915
ADRA1B	Down	CHRM3	Down	914
ALDH2	Down	UPB1	Down	914
ARHGAP28	Down	RAC3	Down	914
ATF3	Down	BTG2	Up	914
CDC6	Up	NCAPG	Up	914
CDKN1B	Down	ORC6	Up	914
CHRM2	Down	PTGER3	Down	914
COL11A1	Down	P4HA2	Down	914
COL19A1	Down	COL5A3	Down	914
EDNRB	Down	GNG8	Down	914
EDNRB	Down	PTGFR	Down	914
EGF	Down	TF	Down	914
ENPP2	Down	LPAR1	Down	914
FBXL15	Down	FBXL8	Down	914
FBXL15	Down	FBXO32	Down	914
GNAO1	Down	LPAR1	Down	914
GNG8	Down	LPAR1	Down	914
GNG8	Down	PTGER4	Down	914
GNG8	Down	SSTR3	Down	914
IGFBP5	Down	MXRA8	Down	914
IMP3	Up	MPHOSPH6	Up	914
LSAMP	Down	NTNG2	Down	914
MRTO4	Up	NOP53	Down	914
NOP2	Up	POLR1A	Up	914
PAK1IP1	Up	UTP15	Up	914
PROK2	Down	UTS2	Down	914
PTGER4	Down	PTGIR	Down	914
SKP2	Up	UBE2V1	Down	914
SPTBN2	Down	SPTBN4	Down	914
ADCYAP1R1	Up	GNG8	Down	913
ARHGEF25	Down	LPAR1	Down	913
ATRIP	Up	XRCC2	Up	913
BRCA1	Up	FANCM	Up	913
BRCA1	Up	GTF2H1	Up	913
CCL20	Down	IL1B	Up	913
CDC6	Up	PSME3	Up	913
CEP135	Up	HAUS8	Up	913
CLEC3B	Down	TIMP3	Down	913
COL11A1	Down	P3H2	Down	913
COL19A1	Down	COL1A2	Down	913
COL19A1	Down	COL3A1	Down	913
COL1A2	Down	P3H2	Down	913
DDX39A	Up	NUP35	Up	913
DHX37	Up	RRP36	Up	913
DNM3	Down	STON1	Down	913
FBXO10	Up	FBXO2	Down	913
FBXO10	Up	FBXO32	Down	913
FOSB	Down	H2BC21	Down	913
GBP4	Down	VCAM1	Down	913
GCGR	Down	GNG8	Down	913
GEMIN5	Up	NUP35	Up	913
GIPR	Down	GNG8	Down	913
HSP90B1	Down	TF	Down	913
IGFBP5	Down	SCG2	Down	913
KDELR3	Down	SPTBN2	Down	913
KRT8	Down	PPL	Down	913
LIPE	Down	PRKG1	Down	913
LPAR1	Down	PTGER3	Down	913
NIP7	Up	PNO1	Up	913
NOL9	Up	NOP14	Up	913
NOL9	Up	RRP9	Up	913
NOP2	Up	POLR1B	Up	913
NR0B1	Down	NR5A2	Down	913
NRCAM	Down	SCN9A	Down	913
RAB17	Down	RAB37	Down	913
RAB17	Down	RAB3A	Down	913
ACKR3	Down	GNG8	Down	912
ACKR3	Down	LPAR1	Down	912
ADCY8	Down	GNG8	Down	912
ADRA1B	Down	GNG8	Down	912
AGTR1	Down	CHRM3	Down	912
AGTR1	Down	GNG8	Down	912
AKR1B1	Down	LCT	Up	912
AMDHD2	Up	HK2	Down	912
ARF4	Down	KIFC2	Down	912
ARFGAP1	Down	KIFC2	Down	912
ATF4	Down	TRIB3	Down	912
ATRIP	Up	CENPS	Up	912
ATRIP	Up	ORC6	Up	912
CENPU	Up	H2BC21	Down	912
CENPU	Up	MAD2L1BP	Up	912
CHRM3	Down	LPAR1	Down	912
COL19A1	Down	COL9A2	Down	912
DDX52	Up	NOL11	Up	912
DENND3	Down	ULK1	Down	912
DRD4	Down	GNG8	Down	912
EXOSC4	Up	RRP36	Up	912
FASN	Down	SCD	Down	912
FBXL15	Down	FBXL16	Down	912
FBXL16	Down	UBE2V1	Down	912
FBXO10	Up	SKP2	Up	912
FPR2	Down	GNG8	Down	912
GBP4	Down	IRF5	Up	912
GNG8	Down	GPR150	Down	912
GNG8	Down	HRH4	Down	912
GNG8	Down	OPN4	Down	912
GNG8	Down	PTGFR	Down	912
GNG8	Down	PTGIR	Down	912
KLRC1	Down	KLRC4	Down	912
LPAR1	Down	NMB	Down	912
NOL11	Up	RRP1	Up	912
RRP1	Up	UTP20	Up	912
STON1	Down	VAMP2	Down	912
STX1A	Up	TSPOAP1	Down	912
TAS2R19	Down	TAS2R31	Down	912
ARF4	Down	KIF5A	Down	911
CDC6	Up	EXO1	Up	911
CDON	Down	CTNNA2	Down	911
CHPF	Down	CHSY3	Down	911
CHRM2	Down	DRD4	Down	911
CHRM2	Down	EGF	Down	911
DAB2	Down	DNM3	Down	911
DDX56	Up	NOP53	Down	911
DHCR24	Down	SOAT2	Up	911
EXOSC2	Up	RRP36	Up	911
GEMIN4	Up	NUP35	Up	911
GOLGA2	Down	KDELR2	Down	911
MELTF	Down	TF	Down	911
NOL11	Up	TEX10	Up	911
NOP14	Up	NOP2	Up	911
NOTUM	Down	SERPIND1	Up	911
POLR1B	Up	UTP20	Up	911
RAB26	Down	RAB42	Down	911
RAB37	Down	RAB42	Down	911
SEC23A	Down	SREBF2	Down	911
WNT10B	Down	WNT9B	Down	911
ADCY8	Down	PTGER3	Down	910
ADCYAP1R1	Up	PTGER4	Down	910
ADRA1B	Down	ARHGEF25	Down	910
ADRA1B	Down	LPAR1	Down	910
ADRA1B	Down	OPN4	Down	910
ADRA1B	Down	PTGFR	Down	910
ALDH2	Down	GADL1	Down	910
ARFGAP1	Down	SPTBN2	Down	910
ASPH	Down	HIF1A	Down	910
BET1L	Down	KDELR2	Down	910
BET1L	Down	KDELR3	Down	910
BYSL	Up	TEX10	Up	910
CDKN1A	Down	FOXO1	Down	910
CHSY3	Down	DCN	Down	910
COL11A1	Down	COL5A3	Down	910
COL19A1	Down	COL28A1	Down	910
COL9A2	Down	SERPINH1	Down	910
CTPS1	Up	NME5	Up	910
DAB2	Down	VAMP2	Down	910
DDX31	Up	DDX56	Up	910
DNAJC1	Down	HSPA5	Down	910
EGR2	Down	H2BC21	Down	910
EXO1	Up	MCM10	Up	910
FBXL16	Down	SKP2	Up	910
FBXO10	Up	FBXW12	Down	910
FOXO1	Down	LMO4	Down	910
GAB2	Down	IL15	Down	910
GBP5	Down	IRF5	Up	910
GIP	Down	GPR150	Down	910
GNAO1	Down	RGS14	Down	910
GRB7	Down	PDGFRA	Down	910
GRM8	Down	SSTR3	Down	910
GRWD1	Up	NAT10	Up	910
HES1	Down	MAML3	Down	910
HIVEP3	Up	TWIST1	Down	910
HRH4	Down	SSTR3	Down	910
IL4I1	Down	MAOA	Down	910
LMAN1	Down	TRAPPC9	Down	910
LPAR1	Down	TAS2R19	Down	910
MELTF	Down	SERPIND1	Up	910
MPHOSPH6	Up	RRP9	Up	910
PAK6	Down	RAC3	Down	910
PPIL1	Up	SRSF2	Up	910
RAB17	Down	RAB26	Down	910
RAPGEF4	Down	RYR2	Down	910
SSTR3	Down	TAS2R31	Down	910
WNT7B	Up	WNT9B	Down	910
ADAMTS3	Down	POFUT2	Down	909
ALDH2	Down	GATM	Up	909
ATRIP	Up	ORC1	Up	909
CEP135	Up	KIF24	Up	909
CHRM3	Down	PTGFR	Down	909
CUL7	Down	FBXO10	Up	909
CXCL2	Down	S1PR2	Down	909
DDX55	Up	RRP36	Up	909
DHX37	Up	NOL11	Up	909
DTL	Up	MCM2	Up	909
EPHA5	Down	EPHA7	Down	909
EXO1	Up	MCM2	Up	909
EXOSC2	Up	NOL9	Up	909
EXOSC4	Up	ZFP36L1	Down	909
FPR2	Down	PLD1	Down	909
GABARAPL1	Down	WIPI1	Down	909
GADL1	Down	UPB1	Down	909
GIPR	Down	GPR150	Down	909
GRM1	Down	OPN4	Down	909
GRWD1	Up	NOP56	Up	909
HDAC5	Down	SNAI1	Down	909
HNRNPM	Up	UPF3B	Up	909
IGFBP5	Down	SERPINA1	Down	909
KIFC2	Down	KLC4	Down	909
LSAMP	Down	MDGA2	Down	909
MAOA	Down	SAT1	Down	909
NRCAM	Down	SPTBN2	Down	909
PDGFRA	Down	SPHK1	Up	909
PLAU	Up	SLC2A3	Down	909
POLR1A	Up	UTP20	Up	909
RPF2	Up	UTP15	Up	909
S1PR2	Down	TAS2R19	Down	909
SOD2	Down	STAT4	Down	909
WNT10B	Down	WNT7B	Up	909
ADAMTS14	Down	POFUT2	Down	908
ADCY8	Down	FPR2	Down	908
ADCY8	Down	PTGER4	Down	908
ARFGAP1	Down	KDELR3	Down	908
ATP8B4	Down	PLAU	Up	908
CCL20	Down	PTGER3	Down	908
CDC25A	Up	CDC6	Up	908
CLCN6	Down	VWF	Down	908
COL11A1	Down	P4HA1	Down	908
COL28A1	Down	COL9A2	Down	908
COL4A4	Down	LUM	Down	908
COL9A2	Down	P4HA1	Down	908
DAB2	Down	TF	Down	908
DDX56	Up	POLR1B	Up	908
DNM3	Down	EGF	Down	908
E2F2	Up	MEF2C	Down	908
EBI3	Down	STAT5A	Down	908
EXOSC2	Up	UTP20	Up	908
FTSJ3	Up	PAK1IP1	Up	908
GBP5	Down	VCAM1	Down	908
GCGR	Down	LPAR1	Down	908
GRM1	Down	KALRN	Down	908
GRM1	Down	LPAR1	Down	908
H2BC21	Down	RAD51C	Up	908
INPP5D	Up	PIK3C2B	Down	908
INTS9	Up	SRRT	Up	908
KDR	Up	MAPK13	Down	908
LSG1	Up	MRTO4	Up	908
MSH2	Up	PAXX	Up	908
NUP35	Up	SRSF2	Up	908
PELI2	Down	UBE2V1	Down	908
PLD1	Down	RAB37	Down	908
WNT10B	Down	WNT2B	Down	908
ACKR3	Down	S1PR2	Down	907
ADCY8	Down	LPAR1	Down	907
ADCYAP1R1	Up	GCGR	Down	907
AGTR1	Down	CHRM2	Down	907
ARF4	Down	SPTBN2	Down	907
ARFGAP1	Down	SPTBN4	Down	907
ARTN	Down	GRB7	Down	907
ASNS	Down	IL4I1	Down	907
ATP6V1G2	Down	TF	Down	907
ATP8B4	Down	RAB37	Down	907
CCNE2	Up	PSME3	Up	907
CDKN1B	Down	MYH11	Down	907
CHAF1B	Up	MCM7	Up	907
CHRM2	Down	LPAR1	Down	907
CHRM2	Down	VAMP2	Down	907
CISH	Down	FBXO32	Down	907
COL11A1	Down	COL28A1	Down	907
COL4A4	Down	P4HA2	Down	907
COL9A2	Down	P4HA2	Down	907
DAB2	Down	STON1	Down	907
DDX52	Up	NOL9	Up	907
EDNRB	Down	NMB	Down	907
FBXL15	Down	FBXO10	Up	907
GNG8	Down	GRM1	Down	907
GRM1	Down	NMB	Down	907
TGFB3	Down	TGFBRAP1	Up	907
ADAMTS14	Down	ADAMTS2	Down	906
ADCY8	Down	CHRM2	Down	906
ADCY8	Down	PTGIR	Down	906
ADRA1B	Down	UTS2	Down	906
AGER	Down	NFKB2	Down	906
AGTR1	Down	DAB2	Down	906
AKR1B1	Down	AKR1C3	Down	906
ALDH2	Down	SMOX	Down	906
C2	Down	COLEC10	Down	906
CCL5	Down	LPAR1	Down	906
CHRM2	Down	SSTR3	Down	906
CHRM3	Down	KALRN	Down	906
COG6	Down	KDELR2	Down	906
COL3A1	Down	P3H2	Down	906
CXCL2	Down	IL1B	Up	906
DAB2	Down	TGFB3	Down	906
DDX56	Up	NOP14	Up	906
DDX56	Up	PNO1	Up	906
DGAT2	Down	PLPPR3	Down	906
DNM3	Down	TF	Down	906
EBI3	Down	STAT4	Down	906
EDNRB	Down	GCGR	Down	906
EXOSC4	Up	UTP20	Up	906
EXOSC4	Up	ZFC3H1	Down	906
FBXO32	Down	UBE2V1	Down	906
FPR2	Down	PTGER3	Down	906
GRM1	Down	LPAR4	Down	906
HAUS8	Up	KIF24	Up	906
IGFBP5	Down	SERPIND1	Up	906
KCNAB2	Down	RAB37	Down	906
KLC4	Down	SPTBN2	Down	906
KRT16	Down	KRT34	Down	906
LPAR1	Down	OXGR1	Up	906
LSAMP	Down	MELTF	Down	906
LSAMP	Down	NRN1	Down	906
MPHOSPH6	Up	NOP56	Up	906
NOL9	Up	NOP56	Up	906
NOP56	Up	NSUN2	Up	906
NOP56	Up	RRP15	Up	906
PDCD4	Down	STAT4	Down	906
RAB17	Down	RAB42	Down	906
RPS6KA2	Down	RPS6KA5	Down	906
SERPINA1	Down	TGFB2	Down	906
SFR1	Up	XRCC2	Up	906
SNAI1	Down	SNAI2	Down	906
ACKR3	Down	HRH4	Down	905
ADCY8	Down	GIP	Down	905
ADSS1	Down	IL4I1	Down	905
ARF4	Down	KLC4	Down	905
ARHGEF25	Down	GRM1	Down	905
ASB5	Down	TRIM69	Down	905
ATP8B4	Down	KCNAB2	Down	905
B4GALT1	Down	LUM	Down	905
BRCA1	Up	CUL7	Down	905
CDC25A	Up	PSME3	Up	905
CEBPB	Down	MED8	Down	905
CEBPD	Down	MED8	Down	905
CENPS	Up	ERCC6L	Up	905
CHMP6	Up	GABARAPL1	Down	905
CHRDL1	Down	IGFBP5	Down	905
CHRM3	Down	GCGR	Down	905
CSTF2	Up	TSEN2	Up	905
DDX56	Up	MAK16	Up	905
DRD4	Down	OXGR1	Up	905
EDNRB	Down	FPR2	Down	905
ELANE	Down	OSCAR	Down	905
FBXO32	Down	SIAH2	Down	905
FPR2	Down	LPAR1	Down	905
FPR2	Down	PTGFR	Down	905
GCGR	Down	LPAR4	Down	905
GCGR	Down	OPN4	Down	905
H2BC21	Down	HSPA2	Down	905
KCNAB2	Down	SLC2A3	Down	905
KLHL21	Up	SKP2	Up	905
MEPE	Down	SERPINA1	Down	905
MPHOSPH6	Up	UTP15	Up	905
NOL11	Up	RRP36	Up	905
NOP14	Up	POLR1B	Up	905
NOP2	Up	RRP9	Up	905
OSCAR	Down	TNFAIP6	Down	905
P4HA2	Down	PYCR1	Down	905
PELI1	Down	PELI2	Down	905
PI3	Down	PPL	Down	905
PPIL1	Up	SRRT	Up	905
REPS2	Down	STON1	Down	905
RRP9	Up	RRS1	Up	905
SERPINA1	Down	SPARC	Down	905
SERPINA1	Down	TGFB3	Down	905
SRRT	Up	UPF3B	Up	905
TPD52L1	Down	VAMP2	Down	905
TSPOAP1	Down	VAMP2	Down	905
UNC5B	Down	UNC5C	Down	905
ACKR3	Down	ADCY8	Down	904
ACKR3	Down	CHRM2	Down	904
ADAMTS2	Down	SEMA5A	Down	904
ADAMTS4	Down	SEMA5A	Down	904
ADCY8	Down	GPR150	Down	904
ADCY8	Down	HRH4	Down	904
ADCYAP1R1	Up	GIPR	Down	904
ADRA1B	Down	NMB	Down	904
AGTR1	Down	GRM1	Down	904
ANO8	Down	LAMB2	Down	904
ARF4	Down	SPTBN4	Down	904
ARFGAP1	Down	KDELR2	Down	904
ARFGAP1	Down	KIF5A	Down	904
ARHGEF25	Down	CHRM3	Down	904
ARHGEF25	Down	OPN4	Down	904
ATP8B4	Down	FPR2	Down	904
ATP8B4	Down	PLD1	Down	904
B4GALT1	Down	LCT	Up	904
BCL2L11	Down	VWF	Down	904
CCL20	Down	S1PR2	Down	904
CCL5	Down	OXGR1	Up	904
CDH4	Down	MEF2C	Down	904
CHRDL1	Down	MXRA8	Down	904
CHRM2	Down	STON1	Down	904
COL28A1	Down	SERPINH1	Down	904
COL5A3	Down	SERPINH1	Down	904
CXCL2	Down	LPAR1	Down	904
CXCL2	Down	PTGER3	Down	904
DCN	Down	SPARC	Down	904
DDX20	Up	NUP35	Up	904
DDX31	Up	DDX51	Up	904
DHX37	Up	NOL9	Up	904
DRD4	Down	HRH4	Down	904
EXOSC4	Up	NOL9	Up	904
FANCB	Up	HES1	Down	904
FBXO2	Down	SIAH2	Down	904
FBXW12	Down	SKP2	Up	904
FPR2	Down	OXGR1	Up	904
GAS2	Down	LUZP2	Down	904
GCGR	Down	GIPR	Down	904
GRM1	Down	PTGFR	Down	904
GRM8	Down	HRH4	Down	904
GTF2H1	Up	POLR1G	Up	904
HSP90B1	Down	MELTF	Down	904
KRT14	Down	KRT34	Down	904
KRT15	Down	KRT34	Down	904
MEPE	Down	TF	Down	904
MPHOSPH6	Up	NOP14	Up	904
MPHOSPH6	Up	TEX10	Up	904
NMB	Down	PROK2	Down	904
NOTUM	Down	SERPINA1	Down	904
NOTUM	Down	TF	Down	904
ORC1	Up	PSME3	Up	904
P4HA1	Down	PYCR1	Down	904
PAK1IP1	Up	RRP9	Up	904
PLXND1	Down	SEMA5A	Down	904
PTGER3	Down	S1PR2	Down	904
RAB26	Down	RAB37	Down	904
RAB3A	Down	RAB42	Down	904
S1PR2	Down	SSTR3	Down	904
SCG2	Down	TF	Down	904
SCN9A	Down	SPTBN2	Down	904
TBC1D8B	Down	VAMP2	Down	904
WNT2B	Down	WNT7B	Up	904
ACKR3	Down	FPR2	Down	903
ACKR3	Down	PTGER3	Down	903
ACSM3	Down	FADS2	Down	903
ADAMTS14	Down	ADAMTS3	Down	903
ADRA1B	Down	FPR2	Down	903
AKAP5	Up	CAMK2A	Down	903
AOC3	Down	SAT1	Down	903
CCL20	Down	LPAR1	Down	903
CCND1	Up	MAML3	Down	903
CCT2	Up	NAPRT	Up	903
CENPM	Up	H2BC21	Down	903
CHRDL1	Down	LAMB2	Down	903
CHRM2	Down	FPR2	Down	903
CHRM2	Down	GNG8	Down	903
CHRM2	Down	HRH4	Down	903
CHRM3	Down	GNG8	Down	903
CHRM3	Down	OPN4	Down	903
COL19A1	Down	SERPINH1	Down	903
COL28A1	Down	P4HA1	Down	903
COL28A1	Down	P4HA2	Down	903
CTPS1	Up	POLR1A	Up	903
CXCL2	Down	HRH4	Down	903
DDX31	Up	POLR1A	Up	903
DDX52	Up	MPHOSPH6	Up	903
DDX56	Up	RRP9	Up	903
DHCR7	Down	MSMO1	Down	903
DMC1	Up	H2BC21	Down	903
DPYSL4	Up	PLXNA3	Down	903
EDNRB	Down	LPAR4	Down	903
EDNRB	Down	PROK2	Down	903
ELL3	Down	RPAP2	Up	903
FBXL16	Down	FBXO10	Up	903
GRM8	Down	LPAR1	Down	903
GRWD1	Up	NOP2	Up	903
H2BC21	Down	TCF7	Up	903
HSPA2	Down	SYCP2	Down	903
KALRN	Down	OPN4	Down	903
KDELR2	Down	SPTBN2	Down	903
LPAR4	Down	PTGFR	Down	903
MAK16	Up	PINX1	Up	903
MAK16	Up	PNO1	Up	903
MEPE	Down	SCG2	Down	903
NAMPT	Down	NT5M	Down	903
NMB	Down	UTS2	Down	903
NRN1	Down	NTNG2	Down	903
REPS2	Down	VAMP2	Down	903
SIAH2	Down	TRIM69	Down	903
ACKR3	Down	DRD4	Down	902
ACKR3	Down	GRM8	Down	902
ADCY8	Down	CCL5	Down	902
ADRA1B	Down	KALRN	Down	902
AGTR1	Down	SSTR3	Down	902
AGTR1	Down	TF	Down	902
AGTR1	Down	UTS2	Down	902
ALDOC	Down	TNFAIP6	Down	902
ANO8	Down	IGFBP5	Down	902
ANO8	Down	MXRA8	Down	902
ARHGEF25	Down	GNG8	Down	902
ARHGEF25	Down	PTGFR	Down	902
ASB5	Down	FBXL15	Down	902
ASB5	Down	FBXL16	Down	902
ATP8B4	Down	SLC2A3	Down	902
B3GNT7	Down	MUC1	Down	902
B4GALT1	Down	BST2	Down	902
B4GALT1	Down	VNN1	Down	902
BARD1	Up	CUL7	Down	902
BCL2	Up	JAK3	Down	902
BST2	Down	RAB37	Down	902
BYSL	Up	LSG1	Up	902
CATSPER3	Up	PCBD2	Up	902
CCL20	Down	CHRM2	Down	902
CCL20	Down	GNG8	Down	902
CCNE2	Up	CCT2	Up	902
CDON	Down	MEF2C	Down	902
CHL1	Down	ITGA10	Down	902
CHRM2	Down	DNM3	Down	902
CHRM2	Down	REPS2	Down	902
CHRM2	Down	S1PR2	Down	902
CHRM3	Down	FPR2	Down	902
COG6	Down	KDELR3	Down	902
COG6	Down	SPTBN2	Down	902
COG6	Down	SPTBN4	Down	902
COL19A1	Down	P4HA1	Down	902
COL19A1	Down	P4HA2	Down	902
COL5A3	Down	P3H2	Down	902
COL5A3	Down	P4HA1	Down	902
COL5A3	Down	P4HA2	Down	902
COL9A2	Down	ITGA10	Down	902
CUL7	Down	FBXW12	Down	902
CUL7	Down	SIAH2	Down	902
DCTPP1	Up	NT5M	Down	902
EDNRB	Down	KALRN	Down	902
EGF	Down	STON1	Down	902
EPHA5	Down	EPHB3	Down	902
EPHA7	Down	EPHB3	Down	902
ETS1	Down	FOXO1	Down	902
F2RL2	Down	FPR2	Down	902
FBXL15	Down	SIAH2	Down	902
FBXL15	Down	TRIM69	Down	902
FBXL16	Down	FBXO32	Down	902
FBXL16	Down	SIAH2	Down	902
FBXL16	Down	TRIM69	Down	902
FBXO32	Down	KLHL21	Up	902
FPR2	Down	GRM8	Down	902
FPR2	Down	RAB37	Down	902
FPR2	Down	S1PR2	Down	902
FPR2	Down	SSTR3	Down	902
FPR2	Down	TAS2R1	Down	902
FPR2	Down	UTS2	Down	902
GATM	Up	PIPOX	Down	902
GCGR	Down	NMB	Down	902
GCGR	Down	PTGFR	Down	902
GCGR	Down	PTGIR	Down	902
GIPR	Down	PTGIR	Down	902
GLI1	Down	GNAO1	Down	902
GOLGA2	Down	SPTBN2	Down	902
GRM8	Down	OXGR1	Up	902
GRM8	Down	PTGER3	Down	902
GRM8	Down	S1PR2	Down	902
H2BC21	Down	JUND	Down	902
H2BC21	Down	PBX1	Down	902
HK2	Down	LCT	Up	902
HRH4	Down	PTGER3	Down	902
HSP90B1	Down	LAMB2	Down	902
HSP90B1	Down	MEPE	Down	902
HSP90B1	Down	SCG2	Down	902
HSP90B1	Down	SERPIND1	Up	902
KCNAB2	Down	PLAU	Up	902
KDELR2	Down	KLC4	Down	902
KDELR3	Down	KLC4	Down	902
KDM7A	Down	VWF	Down	902
KIF5A	Down	NBAS	Down	902
KLC4	Down	NBAS	Down	902
KRT75	Up	KRT8	Down	902
LAMB2	Down	NOTUM	Down	902
LAMB2	Down	TF	Down	902
LPAR1	Down	TAS2R1	Down	902
MDM2	Up	NUP35	Up	902
MELTF	Down	SERPINA1	Down	902
MELTF	Down	VNN1	Down	902
MPHOSPH6	Up	RRP36	Up	902
MXRA8	Down	TF	Down	902
NAPRT	Up	NT5M	Down	902
NOP14	Up	NOP53	Down	902
ODC1	Up	PSME3	Up	902
OPN4	Down	UTS2	Down	902
OVGP1	Down	ZP1	Down	902
OXGR1	Up	SSTR3	Down	902
PLD1	Down	SLC2A3	Down	902
POFUT2	Down	SEMA5A	Down	902
PPIL1	Up	UPF3B	Up	902
PSME3	Up	TNFSF13B	Down	902
PTGER3	Down	SSTR3	Down	902
REPS2	Down	TF	Down	902
S1PR2	Down	SPHK1	Up	902
SCG2	Down	SERPIND1	Up	902
SCN9A	Down	SPTBN4	Down	902
SEC23A	Down	SERPINA1	Down	902
SERPINA1	Down	TOR4A	Up	902
TF	Down	VAMP2	Down	902
TFAP2A	Down	TFAP2E	Down	902
TOR4A	Up	VWF	Down	902
A1BG	Down	SPARC	Down	901
ACKR3	Down	OXGR1	Up	901
ACKR3	Down	SSTR3	Down	901
ADAMTS2	Down	ADAMTS3	Down	901
ADAMTS3	Down	SEMA5A	Down	901
AGTR1	Down	DNM3	Down	901
AGTR1	Down	FPR2	Down	901
ANO8	Down	SERPINA1	Down	901
ANO8	Down	SERPIND1	Up	901
ARFGAP1	Down	KLC4	Down	901
ASB5	Down	CUL7	Down	901
ASB5	Down	SIAH2	Down	901
B4GALT1	Down	NOTCH3	Down	901
B4GALT1	Down	ZP1	Down	901
BET1L	Down	SPTBN2	Down	901
BET1L	Down	SPTBN4	Down	901
BRCA1	Up	MCM10	Up	901
CCL5	Down	DRD4	Down	901
CCT2	Up	ELANE	Down	901
CCT2	Up	SERPINB3	Down	901
CCT2	Up	SPHK1	Up	901
CDKN2D	Down	CEBPB	Down	901
CHRDL1	Down	HSP90B1	Down	901
CHRDL1	Down	SERPINA1	Down	901
CHRM2	Down	DAB2	Down	901
CHRM3	Down	F2RL2	Down	901
CISH	Down	KLHL21	Up	901
CLCN6	Down	KDM7A	Down	901
COL4A4	Down	P3H2	Down	901
CXCL3	Down	LPAR1	Down	901
CXCL3	Down	PTGER3	Down	901
CXCL3	Down	S1PR2	Down	901
DAZL	Down	SYCE2	Down	901
DHCR7	Down	IDI1	Down	901
DHX37	Up	MPHOSPH6	Up	901
DRD4	Down	LPAR1	Down	901
EDNRB	Down	OPN4	Down	901
EDNRB	Down	UTS2	Down	901
EGLN3	Down	PSME3	Up	901
ELL2	Down	INTS9	Up	901
FANCM	Up	HES1	Down	901
FBXO10	Up	GLMN	Up	901
FPR2	Down	GRM1	Down	901
FPR2	Down	HRH4	Down	901
FPR2	Down	LPAR4	Down	901
GRM8	Down	TAS2R3	Down	901
H2BC21	Down	SYCE2	Down	901
HDAC5	Down	SNAI2	Down	901
HSP90B1	Down	IGFBP5	Down	901
HSPA2	Down	SYCE2	Down	901
IGFBP5	Down	MELTF	Down	901
KALRN	Down	LPAR1	Down	901
KCNAB2	Down	PLD1	Down	901
KIF24	Up	NINL	Down	901
KIFC2	Down	NBAS	Down	901
LAMB2	Down	SERPINA1	Down	901
MAPK13	Down	RPS6KA5	Down	901
MDGA2	Down	NRN1	Down	901
MELTF	Down	MXRA8	Down	901
NOL11	Up	NOL9	Up	901
NTNG2	Down	VNN1	Down	901
NUP35	Up	UPF3B	Up	901
PLAU	Up	PLD1	Down	901
RAB37	Down	SLC2A3	Down	901
RAD51C	Up	SFR1	Up	901
S1PR2	Down	TAS2R1	Down	901
SSTR3	Down	TAS2R3	Down	901
TGFB2	Down	TOR4A	Up	901
TRIM69	Down	UBE2V1	Down	901
A1BG	Down	LMO4	Down	900
A1BG	Down	TGFB2	Down	900
A1BG	Down	TGFB3	Down	900
A1BG	Down	TOR4A	Up	900
A1BG	Down	VWF	Down	900
ACKR3	Down	TAS2R1	Down	900
ACKR3	Down	TAS2R19	Down	900
ACKR3	Down	TAS2R3	Down	900
ACKR3	Down	TAS2R31	Down	900
ADAMTS14	Down	SEMA5A	Down	900
ADCY8	Down	CCL20	Down	900
ADCY8	Down	CXCL2	Down	900
ADCY8	Down	CXCL3	Down	900
ADCY8	Down	OXGR1	Up	900
ADCY8	Down	S1PR2	Down	900
ADCY8	Down	TAS2R1	Down	900
ADCY8	Down	TAS2R19	Down	900
ADCY8	Down	TAS2R3	Down	900
ADCY8	Down	TAS2R31	Down	900
ADCYAP1R1	Up	GPR150	Down	900
ADRA1B	Down	F2RL2	Down	900
ADRA1B	Down	LPAR4	Down	900
ADRA1B	Down	PROK2	Down	900
AGTR1	Down	F2RL2	Down	900
AGTR1	Down	KALRN	Down	900
AGTR1	Down	LPAR4	Down	900
AGTR1	Down	NMB	Down	900
AGTR1	Down	OPN4	Down	900
AGTR1	Down	PROK2	Down	900
AGTR1	Down	REPS2	Down	900
AGTR1	Down	STON1	Down	900
AGTR1	Down	VAMP2	Down	900
AKAP5	Up	MDM2	Up	900
ALDOC	Down	OSCAR	Down	900
ANO8	Down	CHRDL1	Down	900
ANO8	Down	HSP90B1	Down	900
ANO8	Down	MELTF	Down	900
ANO8	Down	MEPE	Down	900
ANO8	Down	NOTUM	Down	900
ANO8	Down	SCG2	Down	900
ANO8	Down	TF	Down	900
ARFGAP1	Down	EREG	Down	900
ARHGAP6	Down	KDELR2	Down	900
ARHGAP6	Down	KDELR3	Down	900
ARHGEF25	Down	F2RL2	Down	900
ARHGEF25	Down	FPR2	Down	900
ARHGEF25	Down	GCGR	Down	900
ARHGEF25	Down	LPAR4	Down	900
ARHGEF25	Down	NMB	Down	900
ARHGEF25	Down	PROK2	Down	900
[truncated: 50,010 more rows]
