# Supplementary material for: Effect of gut microbiome regulated Taohong Siwu Decoction metabolism on glioma cell phenotype
Source: Front Cell Infect Microbiol. 2023 Jun 5;13:1192589. doi: 10.3389/fcimb.2023.1192589 (PMC10277651; doi:10.3389/fcimb.2023.1192589)
Supplement: Supplementary file 5 [file Table_5.xlsx]

## Sheet: U87-diff-q-val-0.05-FC-2.gene -
gene_id	BaseMean_DESeq2	BaseMean_experiment	BaseMean_control	FoldChange	log2FoldChange	p-value	q-value	Regulation	Expression_control1	Expression_control2	Expression_control3	Expression_experiment1	Expression_experiment2	Expression_experiment3	gene_Dbxref	description	GO_id	GO_term	pathway	pathway_description	TF_family
ABAT	30.4807	43.0562	17.9051	0.415271	-1.26788	0.00755539	0.0136009	Down	0.0515708	0.119385	0.0777602	0.179201	0.229917	0.158637	18	4-aminobutyrate aminotransferase	GO:0003867,GO:0005739,GO:0005759,GO:0009448,GO:0009450,GO:0030170,GO:0032144,GO:0032145,GO:0034386,GO:0042135,GO:0042802,GO:0046872,GO:0047298,GO:0048148,GO:0051536	4-aminobutyrate transaminase activity|mitochondrion|mitochondrial matrix|gamma-aminobutyric acid metabolic process|gamma-aminobutyric acid catabolic process|pyridoxal phosphate binding|4-aminobutyrate transaminase complex|succinate-semialdehyde dehydrogenase binding|4-aminobutyrate:2-oxoglutarate transaminase activity|neurotransmitter catabolic process|identical protein binding|metal ion binding|…	hsa00250,hsa00280,hsa00410,hsa00640,hsa00650,hsa04727	Alanine, aspartate and glutamate metabolism|Valine, leucine and isoleucine degradation|beta-Alanine metabolism|Propanoate metabolism|Butanoate metabolism|GABAergic synapse
ABCA2	1407.17	1922.67	891.677	0.463583	-1.1091	1.26957e-48	2.13929e-47	Down	2.65971	2.90873	3.20336	5.93616	6.01108	5.99786	20	ATP binding cassette subfamily A member 2	GO:0000166,GO:0001573,GO:0005319,GO:0005524,GO:0005764,GO:0005765,GO:0005768,GO:0005815,GO:0005886,GO:0006357,GO:0006629,GO:0006684,GO:0006687,GO:0006869,GO:0007626,GO:0010008,GO:0010872,GO:0016020,GO:0016021,GO:0016887,GO:0031410,GO:0032289,GO:0032383,GO:0032384,GO:0032805,GO:0042493,GO:0042626,GO:0042632,GO:0042986,GO:0043190,GO:0043231,GO:0045540,GO:0046512,GO:0048545,GO:0052548,GO:0055085,GO:…	nucleotide binding|ganglioside metabolic process|lipid transporter activity|ATP binding|lysosome|lysosomal membrane|endosome|microtubule organizing center|plasma membrane|regulation of transcription by RNA polymerase II|lipid metabolic process|sphingomyelin metabolic process|glycosphingolipid metabolic process|lipid transport|locomotory behavior|endosome membrane|regulation of cholesterol esterif…	hsa02010,hsa04142	ABC transporters|Lysosome
ABCB4	61.0102	87.7718	34.2486	0.390551	-1.35642	0.000141315	0.000318328	Down	0.169874	0.0712065	0.107144	0.300742	0.303599	0.2428	5244	ATP binding cassette subfamily B member 4	GO:0005515,GO:0005524,GO:0005548,GO:0005654,GO:0005737,GO:0005829,GO:0005886,GO:0005887,GO:0005925,GO:0006629,GO:0015629,GO:0016020,GO:0016021,GO:0016324,GO:0016887,GO:0019216,GO:0030136,GO:0032376,GO:0032782,GO:0042626,GO:0045121,GO:0045332,GO:0046581,GO:0055085,GO:0055088,GO:0061092,GO:0070062,GO:0090554,GO:0099038,GO:0099040,GO:1901557,GO:1903413,GO:2001140	protein binding|ATP binding|phospholipid transporter activity|nucleoplasm|cytoplasm|cytosol|plasma membrane|integral component of plasma membrane|focal adhesion|lipid metabolic process|actin cytoskeleton|membrane|integral component of membrane|apical plasma membrane|ATPase activity|regulation of lipid metabolic process|clathrin-coated vesicle|positive regulation of cholesterol transport|bile acid…	hsa02010,hsa04976	ABC transporters|Bile secretion
ABCC2	481.928	718.004	245.853	0.34235	-1.54646	1.07209e-40	1.43805e-39	Down	0.918335	0.860241	0.944609	2.60676	2.44789	2.49142	1244	ATP binding cassette subfamily C member 2	GO:0005515,GO:0005524,GO:0005886,GO:0005887,GO:0006855,GO:0006954,GO:0006979,GO:0007565,GO:0008514,GO:0008559,GO:0009408,GO:0009986,GO:0010629,GO:0015127,GO:0015694,GO:0015721,GO:0015722,GO:0015723,GO:0015732,GO:0016020,GO:0016324,GO:0016887,GO:0019904,GO:0030644,GO:0031427,GO:0031526,GO:0032355,GO:0033762,GO:0035690,GO:0038183,GO:0042178,GO:0042626,GO:0042910,GO:0043627,GO:0046581,GO:0046618,GO:…	protein binding|ATP binding|plasma membrane|integral component of plasma membrane|drug transmembrane transport|inflammatory response|response to oxidative stress|female pregnancy|organic anion transmembrane transporter activity|ATPase-coupled xenobiotic transmembrane transporter activity|response to heat|cell surface|negative regulation of gene expression|bilirubin transmembrane transporter activ…	hsa01523,hsa01524,hsa02010,hsa04976	Antifolate resistance|Platinum drug resistance|ABC transporters|Bile secretion
ABCC6	72.0361	102.818	41.2542	0.401914	-1.31504	2.25781e-05	5.545e-05	Down	0.239104	0.135305	0.156936	0.397187	0.418037	0.441304	368	ATP binding cassette subfamily C member 6	GO:0005215,GO:0005524,GO:0005654,GO:0005789,GO:0005886,GO:0006855,GO:0007601,GO:0008559,GO:0015431,GO:0015867,GO:0016020,GO:0016021,GO:0016323,GO:0016324,GO:0016328,GO:0016887,GO:0030504,GO:0030505,GO:0042493,GO:0042626,GO:0042908,GO:0055085,GO:0071716,GO:0098656	transporter activity|ATP binding|nucleoplasm|endoplasmic reticulum membrane|plasma membrane|drug transmembrane transport|visual perception|ATPase-coupled xenobiotic transmembrane transporter activity|ATPase-coupled glutathione S-conjugate transmembrane transporter activity|ATP transport|membrane|integral component of membrane|basolateral plasma membrane|apical plasma membrane|lateral plasma membr…	hsa02010	ABC transporters
ABCF2	1054.39	674.598	1434.18	2.12721	1.08896	4.10221e-33	4.31643e-32	Up	9.09192	7.62785	8.87207	3.56508	3.81037	4.04455	10061	ATP binding cassette subfamily F member 2	GO:0005524,GO:0016020,GO:0016887	ATP binding|membrane|ATPase activity	hsa05130	Pathogenic Escherichia coli infection
ABHD14B	758.311	1107.27	409.354	0.36964	-1.43581	1.52572e-54	3.02693e-53	Down	6.00523	5.74919	6.06207	15.8439	14.9437	14.9408	84836	abhydrolase domain containing 14B	GO:0005515,GO:0005634,GO:0005654,GO:0005730,GO:0005737,GO:0005829,GO:0016787,GO:0045944,GO:0050427,GO:0070062	protein binding|nucleus|nucleoplasm|nucleolus|cytoplasm|cytosol|hydrolase activity|positive regulation of transcription by RNA polymerase II|3'-phosphoadenosine 5'-phosphosulfate metabolic process|extracellular exosome
ACAP1	42.4374	62.0618	22.8129	0.367276	-1.44506	0.00201765	0.00393367	Down	0.0986591	0.334977	0.294023	0.622103	0.393278	0.860793	9744	ArfGAP with coiled-coil, ankyrin repeat and PH domains 1	GO:0005096,GO:0005515,GO:0015031,GO:0016020,GO:0043547,GO:0046872,GO:0055038	GTPase activator activity|protein binding|protein transport|membrane|positive regulation of GTPase activity|metal ion binding|recycling endosome membrane	hsa04144	Endocytosis
ACBD4	579.302	778.917	379.687	0.487611	-1.0362	6.33982e-21	4.15968e-20	Down	3.00438	2.52172	2.55958	5.50801	5.06608	5.16624	79777	acyl-CoA binding domain containing 4	GO:0000062,GO:0008289	fatty-acyl-CoA binding|lipid binding
ACBD7	117.769	178.433	57.1049	0.320087	-1.64346	1.40606e-10	5.23131e-10	Down	0.370777	0.587486	0.410423	1.12373	1.53245	1.40183	414149	acyl-CoA binding domain containing 7	GO:0000062,GO:0005515,GO:0008289	fatty-acyl-CoA binding|protein binding|lipid binding
ACER2	74.4617	43.2855	105.638	2.43528	1.28409	1.72426e-05	4.29427e-05	Up	0.415457	0.544033	0.473459	0.200596	0.211305	0.145519	340485	alkaline ceramidase 2	GO:0000139,GO:0001953,GO:0005794,GO:0006919,GO:0006974,GO:0008284,GO:0010506,GO:0010942,GO:0017040,GO:0030148,GO:0030173,GO:0030330,GO:0032526,GO:0033629,GO:0035690,GO:0042981,GO:0046512,GO:0046514,GO:0046872,GO:0071633,GO:0090285,GO:0102121	Golgi membrane|negative regulation of cell-matrix adhesion|Golgi apparatus|activation of cysteine-type endopeptidase activity involved in apoptotic process|cellular response to DNA damage stimulus|positive regulation of cell population proliferation|regulation of autophagy|positive regulation of cell death|N-acylsphingosine amidohydrolase activity|sphingolipid biosynthetic process|integral compon…	hsa00600,hsa04071	Sphingolipid metabolism|Sphingolipid signaling pathway
ACOD1	9.75021	1.36438	18.136	13.1854	3.72087	0.000765283	0.00158237	Up	0.174595	0.37125	0.136276	0	0.0488404	0	730249	aconitate decarboxylase 1	GO:0002760,GO:0005739,GO:0006952,GO:0006954,GO:0007566,GO:0032088,GO:0032480,GO:0034136,GO:0034144,GO:0035458,GO:0045824,GO:0047613,GO:0050728,GO:0051607,GO:0071219,GO:0071222,GO:0071346,GO:0071347,GO:0071356,GO:0071393,GO:0072573,GO:2000379	positive regulation of antimicrobial humoral response|mitochondrion|defense response|inflammatory response|embryo implantation|negative regulation of NF-kappaB transcription factor activity|negative regulation of type I interferon production|negative regulation of toll-like receptor 2 signaling pathway|negative regulation of toll-like receptor 4 signaling pathway|cellular response to interferon-b…
ACP7	1695.4	813.674	2577.13	3.16763	1.6634	1.33697e-143	1.08524e-141	Up	17.2418	16.7368	17.7434	5.24736	4.98901	5.25738	390928	acid phosphatase 7, tartrate resistant (putative)	GO:0003993,GO:0005576,GO:0016311,GO:0046872	acid phosphatase activity|extracellular region|dephosphorylation|metal ion binding
ACSL3	7105.42	9601.48	4609.36	0.479988	-1.05893	5.09646e-191	6.96108e-189	Down	22.1449	22.0975	22.5208	45.2173	44.4674	42.2839	2181	acyl-CoA synthetase long chain family member 3	GO:0001676,GO:0004467,GO:0005515,GO:0005524,GO:0005741,GO:0005778,GO:0005783,GO:0005789,GO:0005794,GO:0005811,GO:0005886,GO:0006633,GO:0007420,GO:0007584,GO:0014070,GO:0016020,GO:0016021,GO:0019901,GO:0019904,GO:0030182,GO:0034379,GO:0035336,GO:0035338,GO:0042998,GO:0044539,GO:0047676,GO:0048471,GO:0051047,GO:2001247	long-chain fatty acid metabolic process|long-chain fatty acid-CoA ligase activity|protein binding|ATP binding|mitochondrial outer membrane|peroxisomal membrane|endoplasmic reticulum|endoplasmic reticulum membrane|Golgi apparatus|lipid droplet|plasma membrane|fatty acid biosynthetic process|brain development|response to nutrient|response to organic cyclic compound|membrane|integral component of me…	hsa00061,hsa00071,hsa03320,hsa04146,hsa04216,hsa04714,hsa04920	Fatty acid biosynthesis|Fatty acid degradation|PPAR signaling pathway|Peroxisome|Ferroptosis|Thermogenesis|Adipocytokine signaling pathway
ACSM3	87.0214	131.508	42.5347	0.323776	-1.62693	4.74752e-07	1.35965e-06	Down	0.490155	0.209482	0.337097	1.21941	0.767309	1.05438	6296	acyl-CoA synthetase medium chain family member 3	GO:0001676,GO:0004321,GO:0004467,GO:0005524,GO:0005739,GO:0005759,GO:0006633,GO:0006637,GO:0008217,GO:0015645,GO:0031956,GO:0042632,GO:0046872,GO:0047760,GO:0050218	long-chain fatty acid metabolic process|fatty-acyl-CoA synthase activity|long-chain fatty acid-CoA ligase activity|ATP binding|mitochondrion|mitochondrial matrix|fatty acid biosynthetic process|acyl-CoA metabolic process|regulation of blood pressure|fatty acid ligase activity|medium-chain fatty acid-CoA ligase activity|cholesterol homeostasis|metal ion binding|butyrate-CoA ligase activity|propion…	hsa00650	Butanoate metabolism
ACSM5	29.8634	42.5555	17.1713	0.404393	-1.30617	0.00822921	0.0147261	Down	0.190827	0.0981687	0.15233	0.339634	0.21686	0.480274	54988	acyl-CoA synthetase medium chain family member 5	GO:0001676,GO:0004321,GO:0004467,GO:0005524,GO:0005525,GO:0005759,GO:0006633,GO:0006637,GO:0015645,GO:0031956,GO:0046872,GO:0047760	long-chain fatty acid metabolic process|fatty-acyl-CoA synthase activity|long-chain fatty acid-CoA ligase activity|ATP binding|GTP binding|mitochondrial matrix|fatty acid biosynthetic process|acyl-CoA metabolic process|fatty acid ligase activity|medium-chain fatty acid-CoA ligase activity|metal ion binding|butyrate-CoA ligase activity	hsa00650	Butanoate metabolism
ACTC1	4.21426	7.80921	0.619316	0.0805733	-3.63355	0.0196142	0.0329026	Down	0.0361655	0	0	0.202297	0.17072	0.060681	70	actin alpha cardiac muscle 1	GO:0005524,GO:0005615,GO:0005737,GO:0005829,GO:0005869,GO:0005884,GO:0005925,GO:0007015,GO:0010628,GO:0016020,GO:0016887,GO:0017022,GO:0030017,GO:0030027,GO:0030048,GO:0030049,GO:0030175,GO:0030240,GO:0031032,GO:0031674,GO:0033275,GO:0042493,GO:0044297,GO:0045471,GO:0055003,GO:0055008,GO:0060047,GO:0060048,GO:0070062,GO:0072562,GO:0090131	ATP binding|extracellular space|cytoplasm|cytosol|dynactin complex|actin filament|focal adhesion|actin filament organization|positive regulation of gene expression|membrane|ATPase activity|myosin binding|sarcomere|lamellipodium|actin filament-based movement|muscle filament sliding|filopodium|skeletal muscle thin filament assembly|actomyosin structure organization|I band|actin-myosin filament slid…	hsa04260,hsa04261,hsa05410,hsa05414	Cardiac muscle contraction|Adrenergic signaling in cardiomyocytes|Hypertrophic cardiomyopathy|Dilated cardiomyopathy
ACTG2	7.5671	0.366462	14.7677	39.6971	5.31096	0.000259444	0.000566899	Up	0.166491	0.274079	0.354411	0	0	0.0186234	72	actin gamma 2, smooth muscle	GO:0005524,GO:0005615,GO:0005737,GO:0005829,GO:0005869,GO:0006936,GO:0010628,GO:0030027,GO:0030175,GO:0032982,GO:0044297,GO:0070062,GO:0071944,GO:0072562,GO:0090131	ATP binding|extracellular space|cytoplasm|cytosol|dynactin complex|muscle contraction|positive regulation of gene expression|lamellipodium|filopodium|myosin filament|cell body|extracellular exosome|cell periphery|blood microparticle|mesenchyme migration	hsa04270	Vascular smooth muscle contraction
ACTN3	27.0004	47.0371	6.96364	0.148411	-2.75233	1.71647e-06	4.68714e-06	Down	0.0992287	0.0157068	0.0568693	0.442488	0.360317	0.298833	89	actinin alpha 3	GO:0003779,GO:0005178,GO:0005509,GO:0005515,GO:0005829,GO:0005884,GO:0005925,GO:0008307,GO:0014728,GO:0014732,GO:0014883,GO:0014894,GO:0030049,GO:0031143,GO:0042802,GO:0042981,GO:0044325,GO:0045820,GO:0048041,GO:0048633,GO:0070062,GO:0070885,GO:0090324,GO:0120163,GO:1903715,GO:1904025	actin binding|integrin binding|calcium ion binding|protein binding|cytosol|actin filament|focal adhesion|structural constituent of muscle|regulation of the force of skeletal muscle contraction|skeletal muscle atrophy|transition between fast and slow fiber|response to denervation involved in regulation of muscle adaptation|muscle filament sliding|pseudopodium|identical protein binding|regulation o…	hsa05412	Arrhythmogenic right ventricular cardiomyopathy
ACTRT3	71.3021	46.3829	96.2213	2.08298	1.05865	0.00409972	0.0076738	Up	2.09375	1.0771	1.48035	0.47151	0.549089	1.1041	84517	actin related protein T3	GO:0005634,GO:0005737,GO:0005856	nucleus|cytoplasm|cytoskeleton
ACVRL1	5.51371	9.75318	1.27424	0.130847	-2.93405	0.0233023	0.038494	Down	0	0.0233693	0	0.0577503	0.0357397	0.07622	94	activin A receptor like type 1	GO:0001525,GO:0001936,GO:0001946,GO:0001955,GO:0001974,GO:0002043,GO:0003203,GO:0004674,GO:0004675,GO:0005024,GO:0005025,GO:0005515,GO:0005524,GO:0005886,GO:0005887,GO:0006275,GO:0006355,GO:0006468,GO:0007162,GO:0007165,GO:0007179,GO:0007507,GO:0008015,GO:0008217,GO:0008285,GO:0009953,GO:0009986,GO:0010596,GO:0010629,GO:0010862,GO:0016361,GO:0019901,GO:0030308,GO:0030336,GO:0030509,GO:0030513,GO:…	angiogenesis|regulation of endothelial cell proliferation|lymphangiogenesis|blood vessel maturation|blood vessel remodeling|blood vessel endothelial cell proliferation involved in sprouting angiogenesis|endocardial cushion morphogenesis|protein serine/threonine kinase activity|transmembrane receptor protein serine/threonine kinase activity|transforming growth factor beta-activated receptor activi…	hsa04060	Cytokine-cytokine receptor interaction
ADAM20	12.9389	20.1236	5.75421	0.285156	-1.81017	0.0210215	0.0350441	Down	0.0148752	0.0019131	0.0178115	0.0472766	0.0468126	0.0207989	8748	ADAM metallopeptidase domain 20	GO:0004222,GO:0005886,GO:0006508,GO:0007338,GO:0007339,GO:0008237,GO:0008584,GO:0009897,GO:0016021,GO:0046872,GO:1990913	metalloendopeptidase activity|plasma membrane|proteolysis|single fertilization|binding of sperm to zona pellucida|metallopeptidase activity|male gonad development|external side of plasma membrane|integral component of membrane|metal ion binding|sperm head plasma membrane
ADAM28	74.0669	98.9651	49.1687	0.497323	-1.00775	0.00117846	0.00237177	Down	0.208738	0.214766	0.120191	0.396743	0.305119	0.336838	10863	ADAM metallopeptidase domain 28	GO:0004175,GO:0004222,GO:0005515,GO:0005576,GO:0005739,GO:0005886,GO:0006508,GO:0007283,GO:0008237,GO:0016021,GO:0046872	endopeptidase activity|metalloendopeptidase activity|protein binding|extracellular region|mitochondrion|plasma membrane|proteolysis|spermatogenesis|metallopeptidase activity|integral component of membrane|metal ion binding
ADAMTS14	36.0707	52.1713	19.9701	0.382465	-1.3866	0.0102898	0.0180831	Down	0.0199126	0.127024	0.110209	0.129611	0.213063	0.294015	140766	ADAM metallopeptidase with thrombospondin type 1 motif 14	GO:0004222,GO:0005576,GO:0006508,GO:0030198,GO:0030199,GO:0030574,GO:0031012,GO:0046872	metalloendopeptidase activity|extracellular region|proteolysis|extracellular matrix organization|collagen fibril organization|collagen catabolic process|extracellular matrix|metal ion binding
ADAMTS15	38.8522	55.9946	21.7098	0.387968	-1.36599	0.00092013	0.00187767	Down	0.0880083	0.0905498	0.102188	0.227836	0.167857	0.290858	170689	ADAM metallopeptidase with thrombospondin type 1 motif 15	GO:0004222,GO:0005615,GO:0006508,GO:0008201,GO:0008270,GO:0009986,GO:0030198,GO:0031012,GO:0050840,GO:0062023	metalloendopeptidase activity|extracellular space|proteolysis|heparin binding|zinc ion binding|cell surface|extracellular matrix organization|extracellular matrix|extracellular matrix binding|collagen-containing extracellular matrix
ADAMTS2	41.0529	66.2137	15.8921	0.240036	-2.05868	6.37736e-07	1.80747e-06	Down	0.0683824	0.0562857	0.0509482	0.267756	0.251068	0.17593	9509	ADAM metallopeptidase with thrombospondin type 1 motif 2	GO:0004222,GO:0005576,GO:0007283,GO:0008237,GO:0008270,GO:0016485,GO:0030198,GO:0030199,GO:0030324,GO:0030574,GO:0031012,GO:0043588,GO:0062023	metalloendopeptidase activity|extracellular region|spermatogenesis|metallopeptidase activity|zinc ion binding|protein processing|extracellular matrix organization|collagen fibril organization|lung development|collagen catabolic process|extracellular matrix|skin development|collagen-containing extracellular matrix
ADAMTS3	417.721	558.624	276.818	0.495357	-1.01346	4.54402e-16	2.36439e-15	Down	0.946928	1.12078	1.11775	2.01662	2.02775	2.05472	9508	ADAM metallopeptidase with thrombospondin type 1 motif 3	GO:0001701,GO:0004175,GO:0004222,GO:0005515,GO:0005576,GO:0005615,GO:0008201,GO:0008270,GO:0010573,GO:0016485,GO:0030198,GO:0030199,GO:0030574,GO:0031012,GO:0032964,GO:0062023,GO:0070062,GO:0097435,GO:1900748	in utero embryonic development|endopeptidase activity|metalloendopeptidase activity|protein binding|extracellular region|extracellular space|heparin binding|zinc ion binding|vascular endothelial growth factor production|protein processing|extracellular matrix organization|collagen fibril organization|collagen catabolic process|extracellular matrix|collagen biosynthetic process|collagen-containing…
ADAMTS4	155.918	219.763	92.0721	0.419043	-1.25483	6.06567e-09	2.0245e-08	Down	0.224931	0.323471	0.212201	0.553707	0.605974	0.563248	9507	ADAM metallopeptidase with thrombospondin type 1 motif 4	GO:0001501,GO:0002020,GO:0004222,GO:0005515,GO:0005576,GO:0005615,GO:0006508,GO:0008233,GO:0008237,GO:0016607,GO:0022617,GO:0030198,GO:0031012,GO:0046872,GO:0062023	skeletal system development|protease binding|metalloendopeptidase activity|protein binding|extracellular region|extracellular space|proteolysis|peptidase activity|metallopeptidase activity|nuclear speck|extracellular matrix disassembly|extracellular matrix organization|extracellular matrix|metal ion binding|collagen-containing extracellular matrix
ADAMTSL4	19.5419	29.1945	9.88925	0.338476	-1.56287	0.0253993	0.0416624	Down	0.0137916	0.113519	0.0195722	0.163642	0.13503	0.113131	54507	ADAMTS like 4	GO:0002020,GO:0002064,GO:0004222,GO:0005515,GO:0005614,GO:0005788,GO:0006508,GO:0006915,GO:0030198,GO:0031012,GO:0043065,GO:0062023	protease binding|epithelial cell development|metalloendopeptidase activity|protein binding|interstitial matrix|endoplasmic reticulum lumen|proteolysis|apoptotic process|extracellular matrix organization|extracellular matrix|positive regulation of apoptotic process|collagen-containing extracellular matrix
ADCY8	5365.05	7889.79	2840.32	0.36002	-1.47385	0	0	Down	14.6287	14.4798	14.4688	38.0587	38.6579	38.1423	114	adenylate cyclase 8	GO:0003091,GO:0003779,GO:0004016,GO:0005516,GO:0005524,GO:0005886,GO:0005887,GO:0005901,GO:0005905,GO:0006171,GO:0007165,GO:0007186,GO:0007189,GO:0007190,GO:0007193,GO:0007204,GO:0007611,GO:0007613,GO:0007616,GO:0007626,GO:0008294,GO:0010255,GO:0014069,GO:0015629,GO:0016020,GO:0016323,GO:0016324,GO:0030424,GO:0030425,GO:0030665,GO:0031915,GO:0032793,GO:0032809,GO:0034199,GO:0035774,GO:0038003,GO:…	renal water homeostasis|actin binding|adenylate cyclase activity|calmodulin binding|ATP binding|plasma membrane|integral component of plasma membrane|caveola|clathrin-coated pit|cAMP biosynthetic process|signal transduction|G protein-coupled receptor signaling pathway|adenylate cyclase-activating G protein-coupled receptor signaling pathway|activation of adenylate cyclase activity|adenylate cycla…	hsa00230,hsa01522,hsa04015,hsa04020,hsa04022,hsa04024,hsa04062,hsa04072,hsa04114,hsa04211,hsa04213,hsa04261,hsa04270,hsa04371,hsa04540,hsa04611,hsa04713,hsa04714,hsa04720,hsa04723,hsa04724,hsa04725,hsa04727,hsa04742,hsa04750,hsa04911,hsa04912,hsa04913,hsa04914,hsa04915,hsa04916,hsa04918,hsa04921,hsa04923,hsa04925,hsa04926,hsa04927,hsa04928,hsa04934,hsa04935,hsa04970,hsa04971,hsa04972,hsa04976,hsa…	Purine metabolism|Endocrine resistance|Rap1 signaling pathway|Calcium signaling pathway|cGMP-PKG signaling pathway|cAMP signaling pathway|Chemokine signaling pathway|Phospholipase D signaling pathway|Oocyte meiosis|Longevity regulating pathway|Longevity regulating pathway - multiple species|Adrenergic signaling in cardiomyocytes|Vascular smooth muscle contraction|Apelin signaling pathway|Gap junc…
ADGRA2	50.4713	77.6259	23.3167	0.300106	-1.73646	4.24223e-06	1.12511e-05	Down	0.0697138	0.147673	0.091659	0.32531	0.348445	0.302748	25960	adhesion G protein-coupled receptor A2	GO:0002040,GO:0004930,GO:0005515,GO:0005886,GO:0007166,GO:0007186,GO:0007417,GO:0009986,GO:0010595,GO:0016021,GO:0016055,GO:0030175,GO:0043542,GO:0045765,GO:0050920,GO:0090210,GO:0090263,GO:1900747,GO:1990909	sprouting angiogenesis|G protein-coupled receptor activity|protein binding|plasma membrane|cell surface receptor signaling pathway|G protein-coupled receptor signaling pathway|central nervous system development|cell surface|positive regulation of endothelial cell migration|integral component of membrane|Wnt signaling pathway|filopodium|endothelial cell migration|regulation of angiogenesis|regulat…
ADGRB2	2556.86	3592.71	1521.02	0.423389	-1.23994	2.88355e-111	1.51147e-109	Down	6.74916	6.79292	7.09415	14.71	15.6392	15.8971	576	adhesion G protein-coupled receptor B2	GO:0004930,GO:0005515,GO:0005886,GO:0005887,GO:0007166,GO:0007186,GO:0007189,GO:0007422,GO:0016021,GO:0016525,GO:0033173	G protein-coupled receptor activity|protein binding|plasma membrane|integral component of plasma membrane|cell surface receptor signaling pathway|G protein-coupled receptor signaling pathway|adenylate cyclase-activating G protein-coupled receptor signaling pathway|peripheral nervous system development|integral component of membrane|negative regulation of angiogenesis|calcineurin-NFAT signaling ca…
ADGRB3	35.6365	58.7452	12.5278	0.212786	-2.23253	7.29403e-05	0.000170414	Down	0.00820702	0.10555	0.052411	0.187802	0.331455	0.220325	577	adhesion G protein-coupled receptor B3	GO:0004930,GO:0005096,GO:0005515,GO:0005886,GO:0005887,GO:0007166,GO:0007186,GO:0007189,GO:0007520,GO:0016021,GO:0016322,GO:0016525,GO:0043083,GO:0043547,GO:0048814,GO:0051965,GO:0061743,GO:0098794,GO:0099558	G protein-coupled receptor activity|GTPase activator activity|protein binding|plasma membrane|integral component of plasma membrane|cell surface receptor signaling pathway|G protein-coupled receptor signaling pathway|adenylate cyclase-activating G protein-coupled receptor signaling pathway|myoblast fusion|integral component of membrane|neuron remodeling|negative regulation of angiogenesis|synapti…
ADGRL3	15.0646	23.6808	6.44849	0.271486	-1.88105	0.00743301	0.0134009	Down	0.00674649	0.00416479	0.0172336	0.0233287	0.0353856	0.0392417	23284	adhesion G protein-coupled receptor L3	GO:0001764,GO:0004930,GO:0005509,GO:0005515,GO:0005887,GO:0005911,GO:0007166,GO:0007186,GO:0007189,GO:0007416,GO:0007420,GO:0016021,GO:0030246,GO:0030424,GO:0098742,GO:0098978	neuron migration|G protein-coupled receptor activity|calcium ion binding|protein binding|integral component of plasma membrane|cell-cell junction|cell surface receptor signaling pathway|G protein-coupled receptor signaling pathway|adenylate cyclase-activating G protein-coupled receptor signaling pathway|synapse assembly|brain development|integral component of membrane|carbohydrate binding|axon|ce…
ADHFE1	27.8468	46.7906	8.90296	0.190781	-2.39001	5.77023e-06	1.51201e-05	Down	0.139399	0.117347	0.107905	0.554201	0.412103	0.850518	137872	alcohol dehydrogenase iron containing 1	GO:0004022,GO:0005739,GO:0005759,GO:0006103,GO:0006539,GO:0046872,GO:0047988,GO:0055114	alcohol dehydrogenase (NAD+) activity|mitochondrion|mitochondrial matrix|2-oxoglutarate metabolic process|glutamate catabolic process via 2-oxoglutarate|metal ion binding|hydroxyacid-oxoacid transhydrogenase activity|oxidation-reduction process
ADPRM	195.706	263.101	128.311	0.487972	-1.03513	1.77806e-07	5.27845e-07	Down	1.93863	2.58126	2.23678	3.59534	4.44323	5.10237	56985	ADP-ribose/CDP-alcohol diphosphatase, manganese dependent	GO:0005829,GO:0008663,GO:0030145,GO:0034656,GO:0047631,GO:0047734	cytosol|2',3'-cyclic-nucleotide 2'-phosphodiesterase activity|manganese ion binding|nucleobase-containing small molecule catabolic process|ADP-ribose diphosphatase activity|CDP-glycerol diphosphatase activity	hsa00230,hsa00564	Purine metabolism|Glycerophospholipid metabolism
ADRA1B	446.079	609.499	282.659	0.463644	-1.10891	1.8647e-21	1.2518e-20	Down	0.700239	0.732797	0.758063	1.49505	1.50181	1.48607	147	adrenoceptor alpha 1B	GO:0001996,GO:0004930,GO:0004937,GO:0005515,GO:0005634,GO:0005737,GO:0005886,GO:0005887,GO:0005901,GO:0007186,GO:0007188,GO:0007200,GO:0007204,GO:0007267,GO:0031965,GO:0035556,GO:0043410,GO:0045907,GO:0046982,GO:0055117,GO:0071880,GO:0150099	positive regulation of heart rate by epinephrine-norepinephrine|G protein-coupled receptor activity|alpha1-adrenergic receptor activity|protein binding|nucleus|cytoplasm|plasma membrane|integral component of plasma membrane|caveola|G protein-coupled receptor signaling pathway|adenylate cyclase-modulating G protein-coupled receptor signaling pathway|phospholipase C-activating G protein-coupled rec…	hsa04020,hsa04022,hsa04080,hsa04261,hsa04270,hsa04970	Calcium signaling pathway|cGMP-PKG signaling pathway|Neuroactive ligand-receptor interaction|Adrenergic signaling in cardiomyocytes|Vascular smooth muscle contraction|Salivary secretion
ADRA2A	10.8841	18.6627	3.10548	0.167742	-2.57568	0.00842647	0.0150469	Down	0.0579823	0.00662852	0	0.176909	0.141922	0.0504449	150	adrenoceptor alpha 2A	GO:0001819,GO:0004930,GO:0004938,GO:0005515,GO:0005737,GO:0005886,GO:0005887,GO:0006940,GO:0007186,GO:0007189,GO:0007193,GO:0007265,GO:0007266,GO:0008284,GO:0010700,GO:0016323,GO:0019229,GO:0019901,GO:0030036,GO:0030168,GO:0030335,GO:0031692,GO:0031696,GO:0031996,GO:0032147,GO:0032148,GO:0032795,GO:0032811,GO:0032870,GO:0035624,GO:0042593,GO:0042596,GO:0042802,GO:0042803,GO:0043235,GO:0043268,GO:…	positive regulation of cytokine production|G protein-coupled receptor activity|alpha2-adrenergic receptor activity|protein binding|cytoplasm|plasma membrane|integral component of plasma membrane|regulation of smooth muscle contraction|G protein-coupled receptor signaling pathway|adenylate cyclase-activating G protein-coupled receptor signaling pathway|adenylate cyclase-inhibiting G protein-couple…	hsa04022,hsa04080	cGMP-PKG signaling pathway|Neuroactive ligand-receptor interaction
ADSS1	114.347	173.516	55.1784	0.317887	-1.65342	2.56996e-10	9.43071e-10	Down	0.508653	0.91016	0.553156	2.08051	1.93713	1.8677	122622	adenylosuccinate synthase 1	GO:0000287,GO:0002376,GO:0003924,GO:0004019,GO:0005525,GO:0005737,GO:0005829,GO:0006167,GO:0006531,GO:0006541,GO:0009168,GO:0014850,GO:0035690,GO:0042301,GO:0042594,GO:0042802,GO:0044208,GO:0046040,GO:0051015,GO:0071257	magnesium ion binding|immune system process|GTPase activity|adenylosuccinate synthase activity|GTP binding|cytoplasm|cytosol|AMP biosynthetic process|aspartate metabolic process|glutamine metabolic process|purine ribonucleoside monophosphate biosynthetic process|response to muscle activity|cellular response to drug|phosphate ion binding|response to starvation|identical protein binding|'de novo' A…	hsa00230,hsa00250	Purine metabolism|Alanine, aspartate and glutamate metabolism
AGER	53.6854	82.4904	24.8803	0.301858	-1.72806	1.09631e-05	2.78588e-05	Down	0.263673	0.617933	0.296233	1.07265	1.09101	1.54024	177	advanced glycosylation end-product specific receptor	GO:0001540,GO:0001650,GO:0001666,GO:0001774,GO:0001914,GO:0001934,GO:0004888,GO:0005044,GO:0005515,GO:0005576,GO:0005886,GO:0005887,GO:0006897,GO:0006954,GO:0007166,GO:0007611,GO:0009611,GO:0009986,GO:0010255,GO:0016324,GO:0030054,GO:0031175,GO:0032693,GO:0032722,GO:0032731,GO:0032735,GO:0032755,GO:0032760,GO:0034116,GO:0038023,GO:0042104,GO:0042802,GO:0043507,GO:0044548,GO:0044877,GO:0045056,GO:…	amyloid-beta binding|fibrillar center|response to hypoxia|microglial cell activation|regulation of T cell mediated cytotoxicity|positive regulation of protein phosphorylation|transmembrane signaling receptor activity|scavenger receptor activity|protein binding|extracellular region|plasma membrane|integral component of plasma membrane|endocytosis|inflammatory response|cell surface receptor signali…	hsa04933,hsa05010,hsa05022	AGE-RAGE signaling pathway in diabetic complications|Alzheimer disease|Pathways of neurodegeneration - multiple diseases
AGTR1	235.285	367.655	102.915	0.280308	-1.83492	1.14103e-21	7.77752e-21	Down	1.32875	1.01268	0.932364	3.95403	3.04586	4.09562	185	angiotensin II receptor type 1	GO:0001558,GO:0001596,GO:0001822,GO:0002018,GO:0002034,GO:0003081,GO:0004930,GO:0004945,GO:0005515,GO:0005886,GO:0005887,GO:0006954,GO:0007186,GO:0007200,GO:0007204,GO:0007266,GO:0010744,GO:0010873,GO:0016021,GO:0019229,GO:0019722,GO:0031711,GO:0032270,GO:0032430,GO:0033864,GO:0034374,GO:0035813,GO:0038166,GO:0042127,GO:0046982,GO:0050727,GO:0050729,GO:0051482,GO:0060326,GO:0086097,GO:0097746,GO:…	regulation of cell growth|angiotensin type I receptor activity|kidney development|renin-angiotensin regulation of aldosterone production|maintenance of blood vessel diameter homeostasis by renin-angiotensin|regulation of systemic arterial blood pressure by renin-angiotensin|G protein-coupled receptor activity|angiotensin type II receptor activity|protein binding|plasma membrane|integral component…	hsa04020,hsa04022,hsa04072,hsa04080,hsa04261,hsa04270,hsa04371,hsa04614,hsa04924,hsa04925,hsa04927,hsa04933,hsa04934,hsa05171,hsa05200	Calcium signaling pathway|cGMP-PKG signaling pathway|Phospholipase D signaling pathway|Neuroactive ligand-receptor interaction|Adrenergic signaling in cardiomyocytes|Vascular smooth muscle contraction|Apelin signaling pathway|Renin-angiotensin system|Renin secretion|Aldosterone synthesis and secretion|Cortisol synthesis and secretion|AGE-RAGE signaling pathway in diabetic complications|Cushing sy…
AHI1	1782.67	2409.4	1155.93	0.479586	-1.06014	2.43889e-33	2.58927e-32	Down	3.89645	3.57225	4.9237	8.22914	8.11568	8.16058	54806	Abelson helper integration site 1	GO:0001738,GO:0001947,GO:0002092,GO:0005515,GO:0005813,GO:0005814,GO:0005829,GO:0005911,GO:0005912,GO:0005929,GO:0007169,GO:0007417,GO:0010842,GO:0016192,GO:0030862,GO:0030902,GO:0034613,GO:0035844,GO:0035845,GO:0036038,GO:0036064,GO:0039008,GO:0039023,GO:0042802,GO:0043066,GO:0045944,GO:0050795,GO:0060271,GO:0065001,GO:0070121,GO:0070986,GO:0071599,GO:0097711,GO:0097730	morphogenesis of a polarized epithelium|heart looping|positive regulation of receptor internalization|protein binding|centrosome|centriole|cytosol|cell-cell junction|adherens junction|cilium|transmembrane receptor protein tyrosine kinase signaling pathway|central nervous system development|retina layer formation|vesicle-mediated transport|positive regulation of polarized epithelial cell different…
AK5	386.435	517.081	255.789	0.495076	-1.01428	8.29149e-14	3.78472e-13	Down	1.07194	0.917226	0.99495	1.73257	1.87034	2.11954	26289	adenylate kinase 5	GO:0004017,GO:0004550,GO:0005524,GO:0005737,GO:0005829,GO:0006163,GO:0006165,GO:0006172,GO:0006173,GO:0009142,GO:0009220,GO:0015949,GO:0034451,GO:0046034,GO:0046940	adenylate kinase activity|nucleoside diphosphate kinase activity|ATP binding|cytoplasm|cytosol|purine nucleotide metabolic process|nucleoside diphosphate phosphorylation|ADP biosynthetic process|dADP biosynthetic process|nucleoside triphosphate biosynthetic process|pyrimidine ribonucleotide biosynthetic process|nucleobase-containing small molecule interconversion|centriolar satellite|ATP metaboli…	hsa00230,hsa00730	Purine metabolism|Thiamine metabolism
AK7	9.62466	17.9637	1.28564	0.0713618	-3.8087	0.000294711	0.000639531	Down	0.00685231	0.00705019	0.0145866	0.0627209	0.11501	0.199286	122481	adenylate kinase 7	GO:0004017,GO:0004127,GO:0004550,GO:0005524,GO:0005737,GO:0005829,GO:0006163,GO:0006165,GO:0009142,GO:0015949,GO:0030030,GO:0031514,GO:0046940	adenylate kinase activity|cytidylate kinase activity|nucleoside diphosphate kinase activity|ATP binding|cytoplasm|cytosol|purine nucleotide metabolic process|nucleoside diphosphate phosphorylation|nucleoside triphosphate biosynthetic process|nucleobase-containing small molecule interconversion|cell projection organization|motile cilium|nucleoside monophosphate phosphorylation	hsa00230,hsa00730	Purine metabolism|Thiamine metabolism
AKAP5	122.073	64.9341	179.212	2.76536	1.46747	5.10921e-10	1.83645e-09	Up	0.828261	0.685707	0.717551	0.211571	0.266717	0.288716	9495	A-kinase anchoring protein 5	GO:0005515,GO:0005516,GO:0005829,GO:0005886,GO:0007165,GO:0007193,GO:0007194,GO:0007268,GO:0008179,GO:0009898,GO:0010738,GO:0014069,GO:0017124,GO:0030346,GO:0031698,GO:0032590,GO:0034237,GO:0035254,GO:0043197,GO:0045121,GO:0045762,GO:0050811,GO:0051018,GO:0060076,GO:0060090,GO:0097110,GO:0098837,GO:1900273,GO:1903078,GO:1905751	protein binding|calmodulin binding|cytosol|plasma membrane|signal transduction|adenylate cyclase-inhibiting G protein-coupled receptor signaling pathway|negative regulation of adenylate cyclase activity|chemical synaptic transmission|adenylate cyclase binding|cytoplasmic side of plasma membrane|regulation of protein kinase A signaling|postsynaptic density|SH3 domain binding|protein phosphatase 2B…
AKR1B1	114317	163442	65191.5	0.398874	-1.32599	0	0	Down	1181.11	1189.8	1175.23	2764.41	2823.41	2847.8	231	aldo-keto reductase family 1 member B	GO:0001523,GO:0001758,GO:0001894,GO:0002070,GO:0003091,GO:0004032,GO:0005515,GO:0005615,GO:0005654,GO:0005829,GO:0005975,GO:0006061,GO:0006700,GO:0009055,GO:0009414,GO:0018931,GO:0022900,GO:0031098,GO:0032838,GO:0033010,GO:0035809,GO:0042415,GO:0042572,GO:0042629,GO:0043066,GO:0043220,GO:0043795,GO:0044597,GO:0044598,GO:0046370,GO:0046427,GO:0047655,GO:0048471,GO:0048661,GO:0052650,GO:0055114,GO:…	retinoid metabolic process|retinal dehydrogenase activity|tissue homeostasis|epithelial cell maturation|renal water homeostasis|alditol:NADP+ 1-oxidoreductase activity|protein binding|extracellular space|nucleoplasm|cytosol|carbohydrate metabolic process|sorbitol biosynthetic process|C21-steroid hormone biosynthetic process|electron transfer activity|response to water deprivation|naphthalene meta…	hsa00040,hsa00051,hsa00052,hsa00561,hsa00790	Pentose and glucuronate interconversions|Fructose and mannose metabolism|Galactose metabolism|Glycerolipid metabolism|Folate biosynthesis
AKR1B15	183.302	311.893	54.7109	0.175522	-2.51028	1.57629e-31	1.57021e-30	Down	1.10899	0.672108	0.905483	5.37674	4.63744	4.52017	441282	aldo-keto reductase family 1 member B15	GO:0004032,GO:0004303,GO:0005739,GO:0005759,GO:0005829,GO:0006703,GO:0042572,GO:0047045,GO:0047655,GO:0047886,GO:0052650,GO:0055114	alditol:NADP+ 1-oxidoreductase activity|estradiol 17-beta-dehydrogenase activity|mitochondrion|mitochondrial matrix|cytosol|estrogen biosynthetic process|retinol metabolic process|testosterone 17-beta-dehydrogenase (NADP+) activity|allyl-alcohol dehydrogenase activity|farnesol dehydrogenase activity|NADP-retinol dehydrogenase activity|oxidation-reduction process
AKR1C1	26286.8	46407.6	6165.9	0.132891	-2.91169	0	0	Down	54.7743	50.6193	48.944	373.04	361.641	367.573	1645	aldo-keto reductase family 1 member C1	GO:0001523,GO:0004032,GO:0004033,GO:0004303,GO:0005515,GO:0005829,GO:0006693,GO:0006805,GO:0007586,GO:0008202,GO:0008206,GO:0015721,GO:0016229,GO:0016655,GO:0018636,GO:0030283,GO:0030299,GO:0030855,GO:0031406,GO:0032052,GO:0035410,GO:0042448,GO:0042574,GO:0042632,GO:0044597,GO:0044598,GO:0046683,GO:0047006,GO:0047023,GO:0047024,GO:0047042,GO:0047044,GO:0047086,GO:0047115,GO:0047718,GO:0055114,GO:…	retinoid metabolic process|alditol:NADP+ 1-oxidoreductase activity|aldo-keto reductase (NADP) activity|estradiol 17-beta-dehydrogenase activity|protein binding|cytosol|prostaglandin metabolic process|xenobiotic metabolic process|digestion|steroid metabolic process|bile acid metabolic process|bile acid and bile salt transport|steroid dehydrogenase activity|oxidoreductase activity, acting on NAD(P)…	hsa00140,hsa00980	Steroid hormone biosynthesis|Metabolism of xenobiotics by cytochrome P450
AKR1C2	1065.59	1730.12	401.071	0.231825	-2.10889	6.07064e-142	4.84458e-140	Down	2.60237	2.92388	2.64242	11.0546	11.1246	11.2562	1646	aldo-keto reductase family 1 member C2	GO:0004032,GO:0004303,GO:0005829,GO:0006693,GO:0007186,GO:0007586,GO:0008202,GO:0008284,GO:0016229,GO:0016655,GO:0018636,GO:0030855,GO:0031406,GO:0032052,GO:0042448,GO:0044597,GO:0044598,GO:0047023,GO:0047044,GO:0047086,GO:0047115,GO:0047718,GO:0051897,GO:0055114,GO:0071395,GO:0071799	alditol:NADP+ 1-oxidoreductase activity|estradiol 17-beta-dehydrogenase activity|cytosol|prostaglandin metabolic process|G protein-coupled receptor signaling pathway|digestion|steroid metabolic process|positive regulation of cell population proliferation|steroid dehydrogenase activity|oxidoreductase activity, acting on NAD(P)H, quinone or similar compound as acceptor|phenanthrene 9,10-monooxygena…	hsa00140,hsa05204	Steroid hormone biosynthesis|Chemical carcinogenesis
AKR1C3	3641.96	5273.11	2010.81	0.381272	-1.39111	4.06553e-204	6.34625e-202	Down	27.4544	28.5274	28.3102	72.0008	68.9999	68.7455	8644	aldo-keto reductase family 1 member C3	GO:0001523,GO:0001758,GO:0004032,GO:0004033,GO:0004303,GO:0004745,GO:0005634,GO:0005737,GO:0005829,GO:0006693,GO:0007186,GO:0007584,GO:0008202,GO:0008284,GO:0008584,GO:0009267,GO:0010942,GO:0016229,GO:0016488,GO:0016655,GO:0018636,GO:0019371,GO:0030216,GO:0032052,GO:0034614,GO:0035410,GO:0036130,GO:0036131,GO:0042448,GO:0042572,GO:0042574,GO:0043170,GO:0044597,GO:0044598,GO:0045550,GO:0045703,GO:…	retinoid metabolic process|retinal dehydrogenase activity|alditol:NADP+ 1-oxidoreductase activity|aldo-keto reductase (NADP) activity|estradiol 17-beta-dehydrogenase activity|retinol dehydrogenase activity|nucleus|cytoplasm|cytosol|prostaglandin metabolic process|G protein-coupled receptor signaling pathway|response to nutrient|steroid metabolic process|positive regulation of cell population prol…	hsa00140,hsa00590,hsa00790,hsa04913	Steroid hormone biosynthesis|Arachidonic acid metabolism|Folate biosynthesis|Ovarian steroidogenesis
ALDH18A1	6187.89	8827.04	3548.73	0.402112	-1.31433	4.59304e-261	1.03562e-258	Down	26.3889	26.5684	25.2988	60.4972	61.3975	62.7985	5832	aldehyde dehydrogenase 18 family member A1	GO:0003723,GO:0004349,GO:0004350,GO:0005515,GO:0005524,GO:0005739,GO:0005743,GO:0006536,GO:0006561,GO:0006592,GO:0008652,GO:0016310,GO:0019240,GO:0042802,GO:0055114,GO:0055129	RNA binding|glutamate 5-kinase activity|glutamate-5-semialdehyde dehydrogenase activity|protein binding|ATP binding|mitochondrion|mitochondrial inner membrane|glutamate metabolic process|proline biosynthetic process|ornithine biosynthetic process|cellular amino acid biosynthetic process|phosphorylation|citrulline biosynthetic process|identical protein binding|oxidation-reduction process|L-proline…	hsa00330	Arginine and proline metabolism
ALDH1A2	3.42798	6.54631	0.309658	0.0523415	-4.2559	0.0168344	0.0285805	Down	0.00712382	0	0	0.0796964	0.00747294	0.0557799	8854	aldehyde dehydrogenase 1 family member A2	GO:0001568,GO:0001758,GO:0001822,GO:0001889,GO:0001936,GO:0002138,GO:0003007,GO:0004028,GO:0004029,GO:0005737,GO:0005829,GO:0006776,GO:0007494,GO:0008284,GO:0008285,GO:0009855,GO:0009954,GO:0010628,GO:0014032,GO:0016331,GO:0016918,GO:0021915,GO:0021983,GO:0030182,GO:0030324,GO:0030902,GO:0031016,GO:0031076,GO:0032355,GO:0033189,GO:0034097,GO:0035115,GO:0035799,GO:0042572,GO:0042573,GO:0042574,GO:…	blood vessel development|retinal dehydrogenase activity|kidney development|liver development|regulation of endothelial cell proliferation|retinoic acid biosynthetic process|heart morphogenesis|3-chloroallyl aldehyde dehydrogenase activity|aldehyde dehydrogenase (NAD+) activity|cytoplasm|cytosol|vitamin A metabolic process|midgut development|positive regulation of cell population proliferation|neg…	hsa00830	Retinol metabolism
ALDH1L2	1200.94	2160.05	241.839	0.111989	-3.15858	4.21667e-259	9.21506e-257	Down	0.759915	0.938232	0.726286	6.91154	6.81976	6.81755	160428	aldehyde dehydrogenase 1 family member L2	GO:0004029,GO:0005515,GO:0005654,GO:0005739,GO:0005759,GO:0006730,GO:0009058,GO:0009258,GO:0016155,GO:0016742,GO:0046655,GO:0055114,GO:0070062	aldehyde dehydrogenase (NAD+) activity|protein binding|nucleoplasm|mitochondrion|mitochondrial matrix|one-carbon metabolic process|biosynthetic process|10-formyltetrahydrofolate catabolic process|formyltetrahydrofolate dehydrogenase activity|hydroxymethyl-, formyl- and related transferase activity|folic acid metabolic process|oxidation-reduction process|extracellular exosome	hsa00670	One carbon pool by folate
ALDH2	378.237	509.491	246.984	0.485262	-1.04316	1.49003e-11	5.93714e-11	Down	0.744928	0.793332	0.548051	1.33978	1.22014	1.52326	217	aldehyde dehydrogenase 2 family member	GO:0004029,GO:0004030,GO:0005759,GO:0005975,GO:0006066,GO:0006068,GO:0006069,GO:0009055,GO:0022900,GO:0043878,GO:0051287,GO:0070062	aldehyde dehydrogenase (NAD+) activity|aldehyde dehydrogenase [NAD(P)+] activity|mitochondrial matrix|carbohydrate metabolic process|alcohol metabolic process|ethanol catabolic process|ethanol oxidation|electron transfer activity|electron transport chain|glyceraldehyde-3-phosphate dehydrogenase (NAD+) (non-phosphorylating) activity|NAD binding|extracellular exosome	hsa00010,hsa00053,hsa00071,hsa00280,hsa00310,hsa00330,hsa00340,hsa00380,hsa00410,hsa00561,hsa00620,hsa00770	Glycolysis / Gluconeogenesis|Ascorbate and aldarate metabolism|Fatty acid degradation|Valine, leucine and isoleucine degradation|Lysine degradation|Arginine and proline metabolism|Histidine metabolism|Tryptophan metabolism|beta-Alanine metabolism|Glycerolipid metabolism|Pyruvate metabolism|Pantothenate and CoA biosynthesis
ALDOC	1357.08	2001.69	712.478	0.355847	-1.49067	1.45341e-100	6.68147e-99	Down	11.3852	11.2509	11.9103	31.2131	30.9829	29.9001	230	aldolase, fructose-bisphosphate C	GO:0004332,GO:0005515,GO:0005576,GO:0005829,GO:0005856,GO:0006000,GO:0006094,GO:0006096,GO:0008092,GO:0030388,GO:0030855,GO:0034774,GO:0043312,GO:0061621,GO:0070062,GO:1904724,GO:1904813	fructose-bisphosphate aldolase activity|protein binding|extracellular region|cytosol|cytoskeleton|fructose metabolic process|gluconeogenesis|glycolytic process|cytoskeletal protein binding|fructose 1,6-bisphosphate metabolic process|epithelial cell differentiation|secretory granule lumen|neutrophil degranulation|canonical glycolysis|extracellular exosome|tertiary granule lumen|ficolin-1-rich gran…	hsa00010,hsa00030,hsa00051,hsa04066	Glycolysis / Gluconeogenesis|Pentose phosphate pathway|Fructose and mannose metabolism|HIF-1 signaling pathway
ALKBH8	445.521	266.539	624.503	2.34027	1.22668	1.61603e-18	9.48974e-18	Up	3.67599	3.5151	3.501	1.44372	1.73915	1.14943	91801	alkB homolog 8, tRNA methyltransferase	GO:0000049,GO:0002098,GO:0005506,GO:0005515,GO:0005634,GO:0005654,GO:0005737,GO:0005829,GO:0006974,GO:0008270,GO:0016300,GO:0016604,GO:0016706,GO:0030488,GO:0055114,GO:0106335	tRNA binding|tRNA wobble uridine modification|iron ion binding|protein binding|nucleus|nucleoplasm|cytoplasm|cytosol|cellular response to DNA damage stimulus|zinc ion binding|tRNA (uracil) methyltransferase activity|nuclear body|2-oxoglutarate-dependent dioxygenase activity|tRNA methylation|oxidation-reduction process|tRNA (carboxymethyluridine(34)-5-O)-methyltransferase activity
ALOXE3	40.557	55.8759	25.238	0.452466	-1.14412	0.0133029	0.0229776	Down	0.17427	0.179303	0.215163	0.340297	0.197436	0.654982	59344	arachidonate lipoxygenase 3	GO:0005506,GO:0005515,GO:0005829,GO:0006665,GO:0016702,GO:0019233,GO:0019369,GO:0019372,GO:0035357,GO:0043651,GO:0045444,GO:0046513,GO:0050486,GO:0051120,GO:0051122,GO:0055114,GO:0061436,GO:0106255,GO:0106256	iron ion binding|protein binding|cytosol|sphingolipid metabolic process|oxidoreductase activity, acting on single donors with incorporation of molecular oxygen, incorporation of two atoms of oxygen|sensory perception of pain|arachidonic acid metabolic process|lipoxygenase pathway|peroxisome proliferator activated receptor signaling pathway|linoleic acid metabolic process|fat cell differentiation|…
ALPK2	1166.11	1853.21	479.008	0.258607	-1.95117	4.20964e-118	2.51252e-116	Down	1.91872	1.64222	1.64162	6.61969	6.11227	6.36729	115701	alpha kinase 2	GO:0003007,GO:0003308,GO:0005524,GO:0006468,GO:0010468,GO:0016323,GO:0030010,GO:0042981,GO:0055013,GO:0106310,GO:0106311,GO:1905223	heart morphogenesis|negative regulation of Wnt signaling pathway involved in heart development|ATP binding|protein phosphorylation|regulation of gene expression|basolateral plasma membrane|establishment of cell polarity|regulation of apoptotic process|cardiac muscle cell development|protein serine kinase activity|protein threonine kinase activity|epicardium morphogenesis
AMDHD1	56.7334	26.5065	86.9602	3.27476	1.71139	1.22226e-06	3.38974e-06	Up	0.797087	1.24748	1.11126	0.35395	0.282642	0.276272	144193	amidohydrolase domain containing 1	GO:0003674,GO:0005829,GO:0006548,GO:0016812,GO:0019556,GO:0019557,GO:0046872,GO:0050480	molecular_function|cytosol|histidine catabolic process|hydrolase activity, acting on carbon-nitrogen (but not peptide) bonds, in cyclic amides|histidine catabolic process to glutamate and formamide|histidine catabolic process to glutamate and formate|metal ion binding|imidazolonepropionase activity	hsa00340	Histidine metabolism
AMDHD2	482.177	258.829	705.525	2.72311	1.44526	9.96993e-31	9.67369e-30	Up	5.17963	6.17685	6.0407	2.21885	1.96053	1.87723	51005	amidohydrolase domain containing 2	GO:0005515,GO:0005634,GO:0005829,GO:0005975,GO:0006046,GO:0006048,GO:0008448,GO:0019262,GO:0046872,GO:0047419	protein binding|nucleus|cytosol|carbohydrate metabolic process|N-acetylglucosamine catabolic process|UDP-N-acetylglucosamine biosynthetic process|N-acetylglucosamine-6-phosphate deacetylase activity|N-acetylneuraminate catabolic process|metal ion binding|N-acetylgalactosamine-6-phosphate deacetylase activity	hsa00520	Amino sugar and nucleotide sugar metabolism
AMIGO1	52.8595	19.4712	86.2478	4.43945	2.15038	4.06534e-08	1.27142e-07	Up	0.44817	0.370895	0.53923	0.0544981	0.132864	0.103532	57463	adhesion molecule with Ig like domain 1	GO:0005515,GO:0007156,GO:0007157,GO:0007409,GO:0007413,GO:0007420,GO:0008076,GO:0010976,GO:0015459,GO:0016021,GO:0030425,GO:0032809,GO:0042552,GO:0043204,GO:0050772,GO:0051965,GO:1901381,GO:1903818,GO:1905232,GO:1990030	protein binding|homophilic cell adhesion via plasma membrane adhesion molecules|heterophilic cell-cell adhesion via plasma membrane cell adhesion molecules|axonogenesis|axonal fasciculation|brain development|voltage-gated potassium channel complex|positive regulation of neuron projection development|potassium channel regulator activity|integral component of membrane|dendrite|neuronal cell body me…
AMN1	319.442	436.212	202.671	0.464969	-1.10479	1.19367e-11	4.7777e-11	Down	1.1222	0.747345	0.803517	1.9091	1.73369	1.81672	196394	antagonist of mitotic exit network 1 homolog	GO:0019005,GO:0031146	SCF ubiquitin ligase complex|SCF-dependent proteasomal ubiquitin-dependent protein catabolic process
AMOT	39.9445	55.1728	24.7161	0.448097	-1.15812	0.0133844	0.0231024	Down	0.129092	0.0453532	0.0770779	0.166515	0.257626	0.10918	154796	angiomotin	GO:0001525,GO:0001570,GO:0001701,GO:0001702,GO:0001726,GO:0003365,GO:0005515,GO:0005654,GO:0005829,GO:0005884,GO:0005886,GO:0005923,GO:0006935,GO:0008180,GO:0009897,GO:0016525,GO:0030027,GO:0030036,GO:0030054,GO:0030139,GO:0030334,GO:0031410,GO:0034260,GO:0034613,GO:0035329,GO:0038023,GO:0040019,GO:0042074,GO:0043532,GO:0043534,GO:0051056	angiogenesis|vasculogenesis|in utero embryonic development|gastrulation with mouth forming second|ruffle|establishment of cell polarity involved in ameboidal cell migration|protein binding|nucleoplasm|cytosol|actin filament|plasma membrane|bicellular tight junction|chemotaxis|COP9 signalosome|external side of plasma membrane|negative regulation of angiogenesis|lamellipodium|actin cytoskeleton org…	hsa04390,hsa04530	Hippo signaling pathway|Tight junction
AMPD2	6982.57	9532.17	4432.97	0.465101	-1.10438	3.7552e-200	5.61501e-198	Down	28.3691	29.2504	28.8333	57.8086	57.9301	60.6383	271	adenosine monophosphate deaminase 2	GO:0003876,GO:0005515,GO:0005829,GO:0006188,GO:0032264,GO:0043101,GO:0046033,GO:0046872,GO:0052652,GO:0097009	AMP deaminase activity|protein binding|cytosol|IMP biosynthetic process|IMP salvage|purine-containing compound salvage|AMP metabolic process|metal ion binding|cyclic purine nucleotide metabolic process|energy homeostasis	hsa00230	Purine metabolism
ANG	71.711	116.741	26.6809	0.228894	-2.12725	6.27222e-12	2.55292e-11	Down	0.609521	0.465863	0.426319	2.10766	2.08259	2.04539	283	angiogenin	GO:0001525,GO:0001541,GO:0001556,GO:0001666,GO:0001890,GO:0001938,GO:0003677,GO:0003779,GO:0004519,GO:0004540,GO:0005102,GO:0005507,GO:0005515,GO:0005576,GO:0005604,GO:0005615,GO:0005634,GO:0005694,GO:0005730,GO:0006651,GO:0007154,GO:0007202,GO:0008201,GO:0009303,GO:0009725,GO:0015629,GO:0016477,GO:0017148,GO:0019731,GO:0019843,GO:0030041,GO:0030426,GO:0031410,GO:0032148,GO:0032311,GO:0032431,GO:…	angiogenesis|ovarian follicle development|oocyte maturation|response to hypoxia|placenta development|positive regulation of endothelial cell proliferation|DNA binding|actin binding|endonuclease activity|ribonuclease activity|signaling receptor binding|copper ion binding|protein binding|extracellular region|basement membrane|extracellular space|nucleus|chromosome|nucleolus|diacylglycerol biosynthe…	hsa05014	Amyotrophic lateral sclerosis
ANKDD1A	157.345	226.856	87.8339	0.387233	-1.36873	1.29565e-09	4.54213e-09	Down	0.934822	0.555532	0.7977	1.81132	2.1388	1.65865	348094	ankyrin repeat and death domain containing 1A	GO:0007165	signal transduction
ANKRD31	39.2923	15.7142	62.8704	4.01789	2.00644	3.24058e-06	8.65597e-06	Up	0.257633	0.237378	0.28649	0.0351967	0.0726068	0.0774222	256006	ankyrin repeat domain 31	GO:0000785,GO:0005634,GO:0007129,GO:0010780,GO:1903343	chromatin|nucleus|homologous chromosome pairing at meiosis|meiotic DNA double-strand break formation involved in reciprocal meiotic recombination|positive regulation of meiotic DNA double-strand break formation
ANKS1B	55.2795	74.5865	35.9726	0.482159	-1.05242	0.0120077	0.0208725	Down	0.0396651	0.0858428	0.033483	0.147452	0.0660004	0.0994467	56899	ankyrin repeat and sterile alpha motif domain containing 1B	GO:0005829,GO:0005886,GO:0014069,GO:0015030,GO:0043197,GO:0043231,GO:0046875,GO:0048013,GO:1900383	cytosol|plasma membrane|postsynaptic density|Cajal body|dendritic spine|intracellular membrane-bounded organelle|ephrin receptor binding|ephrin receptor signaling pathway|regulation of synaptic plasticity by receptor localization to synapse
ANO8	980.344	1491.13	469.554	0.314861	-1.66721	9.84944e-81	3.26133e-79	Down	2.33925	2.74695	2.51644	7.7231	7.35641	7.82748	57719	anoctamin 8	GO:0005229,GO:0005788,GO:0005886,GO:0006821,GO:0016021,GO:0034220,GO:0043687,GO:0044267,GO:0055085,GO:1902476	intracellular calcium activated chloride channel activity|endoplasmic reticulum lumen|plasma membrane|chloride transport|integral component of membrane|ion transmembrane transport|post-translational protein modification|cellular protein metabolic process|transmembrane transport|chloride transmembrane transport
AOC2	47.6131	79.5244	15.7017	0.196951	-2.34409	3.97208e-08	1.24335e-07	Down	0.16365	0.0792358	0.245904	0.979041	0.626092	0.742991	314	amine oxidase copper containing 2	GO:0005507,GO:0005515,GO:0005737,GO:0005886,GO:0006584,GO:0006805,GO:0007601,GO:0008131,GO:0009055,GO:0009308,GO:0022900,GO:0048038,GO:0052593,GO:0052594,GO:0052595,GO:0052596	copper ion binding|protein binding|cytoplasm|plasma membrane|catecholamine metabolic process|xenobiotic metabolic process|visual perception|primary amine oxidase activity|electron transfer activity|amine metabolic process|electron transport chain|quinone binding|tryptamine:oxygen oxidoreductase (deaminating) activity|aminoacetone:oxygen oxidoreductase(deaminating) activity|aliphatic-amine oxidase…	hsa00260,hsa00350,hsa00360,hsa00410	Glycine, serine and threonine metabolism|Tyrosine metabolism|Phenylalanine metabolism|beta-Alanine metabolism
AOC3	21.28	36.566	5.99407	0.164473	-2.60408	3.10652e-05	7.52398e-05	Down	0.0493101	0.0304404	0.015745	0.265794	0.15518	0.132377	8639	amine oxidase copper containing 3	GO:0005507,GO:0005509,GO:0005515,GO:0005737,GO:0005769,GO:0005783,GO:0005794,GO:0005886,GO:0005902,GO:0006805,GO:0006954,GO:0007155,GO:0008131,GO:0009308,GO:0009986,GO:0016021,GO:0042802,GO:0046677,GO:0046982,GO:0048038,GO:0052593,GO:0052594,GO:0052595,GO:0052596,GO:0055114,GO:1902283	copper ion binding|calcium ion binding|protein binding|cytoplasm|early endosome|endoplasmic reticulum|Golgi apparatus|plasma membrane|microvillus|xenobiotic metabolic process|inflammatory response|cell adhesion|primary amine oxidase activity|amine metabolic process|cell surface|integral component of membrane|identical protein binding|response to antibiotic|protein heterodimerization activity|quin…	hsa00260,hsa00350,hsa00360,hsa00410	Glycine, serine and threonine metabolism|Tyrosine metabolism|Phenylalanine metabolism|beta-Alanine metabolism
APOBEC3D	166.613	232.268	100.957	0.434614	-1.20219	4.31255e-08	1.3446e-07	Down	1.04321	0.737915	1.25905	2.14089	2.01279	2.47968	140564	apolipoprotein B mRNA editing enzyme catalytic subunit 3D	GO:0000932,GO:0003723,GO:0004126,GO:0005634,GO:0005737,GO:0008270,GO:0009972,GO:0010529,GO:0016554,GO:0045087,GO:0045869,GO:0047844,GO:0051607,GO:0070383,GO:0080111	P-body|RNA binding|cytidine deaminase activity|nucleus|cytoplasm|zinc ion binding|cytidine deamination|negative regulation of transposition|cytidine to uridine editing|innate immune response|negative regulation of single stranded viral RNA replication via double stranded DNA intermediate|deoxycytidine deaminase activity|defense response to virus|DNA cytosine deamination|DNA demethylation	hsa05170	Human immunodeficiency virus 1 infection
APOLD1	660.097	1089.65	230.539	0.211524	-2.24111	1.88385e-98	8.28484e-97	Down	1.35055	1.16873	1.38174	5.968	5.85364	5.67389	81575	apolipoprotein L domain containing 1	GO:0001525,GO:0001666,GO:0005576,GO:0005886,GO:0006869,GO:0008289,GO:0016021,GO:0030154,GO:0042118,GO:0042157,GO:0045601	angiogenesis|response to hypoxia|extracellular region|plasma membrane|lipid transport|lipid binding|integral component of membrane|cell differentiation|endothelial cell activation|lipoprotein metabolic process|regulation of endothelial cell differentiation
ARF4	12426.5	17560.1	7292.95	0.415357	-1.26758	1.44499e-261	3.31065e-259	Down	129.023	124.081	115.994	288.318	279.89	275.141	378	ADP ribosylation factor 4	GO:0003924,GO:0005154,GO:0005515,GO:0005525,GO:0005737,GO:0005794,GO:0005829,GO:0005886,GO:0006471,GO:0006886,GO:0006888,GO:0006890,GO:0007173,GO:0007420,GO:0007612,GO:0016020,GO:0016192,GO:0016477,GO:0031584,GO:0032587,GO:0043066,GO:0043197,GO:0045176,GO:0045197,GO:0045944,GO:0048678,GO:0060996,GO:0061512,GO:0070062,GO:0098978,GO:0099175,GO:2000377	GTPase activity|epidermal growth factor receptor binding|protein binding|GTP binding|cytoplasm|Golgi apparatus|cytosol|plasma membrane|protein ADP-ribosylation|intracellular protein transport|endoplasmic reticulum to Golgi vesicle-mediated transport|retrograde vesicle-mediated transport, Golgi to endoplasmic reticulum|epidermal growth factor receptor signaling pathway|brain development|learning|m…	hsa04144	Endocytosis
ARFGAP1	6055.85	8508.53	3603.17	0.423584	-1.23928	2.53614e-195	3.56692e-193	Down	26.6022	26.3754	25.2404	57.4505	56.8827	60.9107	55738	ADP ribosylation factor GTPase activating protein 1	GO:0000139,GO:0005096,GO:0005515,GO:0005829,GO:0006888,GO:0006890,GO:0015031,GO:0030100,GO:0032012,GO:0036498,GO:0043547,GO:0045202,GO:0046872	Golgi membrane|GTPase activator activity|protein binding|cytosol|endoplasmic reticulum to Golgi vesicle-mediated transport|retrograde vesicle-mediated transport, Golgi to endoplasmic reticulum|protein transport|regulation of endocytosis|regulation of ARF protein signal transduction|IRE1-mediated unfolded protein response|positive regulation of GTPase activity|synapse|metal ion binding	hsa04144	Endocytosis
ARG2	1308.02	1945.86	670.184	0.344385	-1.53791	2.04838e-63	4.90679e-62	Down	9.89937	9.71433	8.71309	27.5838	28.1219	22.3659	384	arginase 2	GO:0000050,GO:0001657,GO:0002250,GO:0002829,GO:0004053,GO:0005515,GO:0005737,GO:0005739,GO:0005759,GO:0006809,GO:0006941,GO:0019547,GO:0030145,GO:0032651,GO:0032696,GO:0032700,GO:0032720,GO:0045087,GO:0071641,GO:0071644,GO:0071650,GO:1900425,GO:1903426,GO:1905403,GO:2000562,GO:2000774	urea cycle|ureteric bud development|adaptive immune response|negative regulation of type 2 immune response|arginase activity|protein binding|cytoplasm|mitochondrion|mitochondrial matrix|nitric oxide biosynthetic process|striated muscle contraction|arginine catabolic process to ornithine|manganese ion binding|regulation of interleukin-1 beta production|negative regulation of interleukin-13 product…	hsa00220,hsa00330,hsa05146	Arginine biosynthesis|Arginine and proline metabolism|Amoebiasis
ARHGAP28	407.764	621.539	193.988	0.311957	-1.68058	2.08977e-33	2.2236e-32	Down	0.697424	0.916657	0.913937	2.5051	2.42317	2.75524	79822	Rho GTPase activating protein 28	GO:0005096,GO:0005737,GO:0005829,GO:0007165,GO:0030833,GO:0043547,GO:0051056,GO:0051497,GO:1904425	GTPase activator activity|cytoplasm|cytosol|signal transduction|regulation of actin filament polymerization|positive regulation of GTPase activity|regulation of small GTPase mediated signal transduction|negative regulation of stress fiber assembly|negative regulation of GTP binding
ARHGAP44	36.4218	59.2637	13.5798	0.228092	-2.13231	1.56352e-05	3.91639e-05	Down	0.0346847	0.065425	0.15382	0.293962	0.388102	0.368578	9912	Rho GTPase activating protein 44	GO:0005096,GO:0005515,GO:0005543,GO:0005622,GO:0005829,GO:0006887,GO:0007165,GO:0014069,GO:0030425,GO:0031256,GO:0032956,GO:0035020,GO:0035021,GO:0043087,GO:0043197,GO:0043547,GO:0048786,GO:0051056,GO:0051490,GO:0055037,GO:0061001,GO:0098886,GO:0098887,GO:0098978,GO:0099152	GTPase activator activity|protein binding|phospholipid binding|intracellular anatomical structure|cytosol|exocytosis|signal transduction|postsynaptic density|dendrite|leading edge membrane|regulation of actin cytoskeleton organization|regulation of Rac protein signal transduction|negative regulation of Rac protein signal transduction|regulation of GTPase activity|dendritic spine|positive regulati…
ARHGAP6	33.7732	52.0009	15.5455	0.299	-1.74178	0.000151101	0.000339083	Down	0.0846218	0.0554053	0.0532217	0.2621	0.209817	0.141984	395	Rho GTPase activating protein 6	GO:0005096,GO:0005737,GO:0005829,GO:0005884,GO:0007202,GO:0007266,GO:0015629,GO:0016004,GO:0017124,GO:0030041,GO:0043274,GO:0043547,GO:0048041,GO:0051056,GO:0051497,GO:0051895	GTPase activator activity|cytoplasm|cytosol|actin filament|activation of phospholipase C activity|Rho protein signal transduction|actin cytoskeleton|phospholipase activator activity|SH3 domain binding|actin filament polymerization|phospholipase binding|positive regulation of GTPase activity|focal adhesion assembly|regulation of small GTPase mediated signal transduction|negative regulation of stre…
ARHGAP9	4.78305	8.92897	0.63712	0.0713385	-3.80917	0.0101262	0.0178199	Down	0	0.0137167	0	0.0610145	0.0769181	0.0447379	64333	Rho GTPase activating protein 9	GO:0005096,GO:0005515,GO:0005547,GO:0005576,GO:0005737,GO:0005829,GO:0007165,GO:0034774,GO:0043087,GO:0043312,GO:0043547,GO:0051056	GTPase activator activity|protein binding|phosphatidylinositol-3,4,5-trisphosphate binding|extracellular region|cytoplasm|cytosol|signal transduction|secretory granule lumen|regulation of GTPase activity|neutrophil degranulation|positive regulation of GTPase activity|regulation of small GTPase mediated signal transduction
ARHGEF17	473.985	637.95	310.019	0.485853	-1.04141	4.17986e-20	2.64594e-19	Down	0.765695	0.822273	0.809876	1.6037	1.53114	1.54704	9828	Rho guanine nucleotide exchange factor 17	GO:0005085,GO:0005515,GO:0005829,GO:0007186,GO:0030036,GO:0043065,GO:0050790,GO:0051056	guanyl-nucleotide exchange factor activity|protein binding|cytosol|G protein-coupled receptor signaling pathway|actin cytoskeleton organization|positive regulation of apoptotic process|regulation of catalytic activity|regulation of small GTPase mediated signal transduction
ARHGEF19	2.59865	5.19731	0	0.03387	-4.88385	0.0104321	0.018322	Down	0	0	0	0.0516584	0.0152236	0.0486998	128272	Rho guanine nucleotide exchange factor 19	GO:0005096,GO:0005515,GO:0005829,GO:0007186,GO:0032956,GO:0042060,GO:0043065,GO:0051056,GO:0060071,GO:0090630	GTPase activator activity|protein binding|cytosol|G protein-coupled receptor signaling pathway|regulation of actin cytoskeleton organization|wound healing|positive regulation of apoptotic process|regulation of small GTPase mediated signal transduction|Wnt signaling pathway, planar cell polarity pathway|activation of GTPase activity
ARHGEF25	889.597	1236	543.197	0.4393	-1.18672	1.42859e-40	1.91084e-39	Down	4.98239	4.74091	5.57189	11.2507	10.9557	10.8151	115557	Rho guanine nucleotide exchange factor 25	GO:0005085,GO:0005829,GO:0005886,GO:0007186,GO:0030016,GO:0030017,GO:0035023,GO:0050790	guanyl-nucleotide exchange factor activity|cytosol|plasma membrane|G protein-coupled receptor signaling pathway|myofibril|sarcomere|regulation of Rho protein signal transduction|regulation of catalytic activity
ARMC6	1069.69	677.477	1461.9	2.15623	1.10851	6.6782e-41	9.02605e-40	Up	14.4073	14.6383	15.6871	6.7872	6.87153	6.01428	93436	armadillo repeat containing 6	GO:0002244,GO:0005829	hematopoietic progenitor cell differentiation|cytosol
ARMCX4	691.558	443.007	940.11	2.12288	1.08602	1.28571e-26	1.07495e-25	Up	3.66575	3.12742	3.43589	1.53372	1.46189	1.57767	100131755	armadillo repeat containing X-linked 4	GO:0016021	integral component of membrane
ARRDC4	909.223	1512.89	305.561	0.202009	-2.30751	1.30519e-112	7.02284e-111	Down	2.25787	1.67109	2.14779	9.35421	9.7516	9.44177	91947	arrestin domain containing 4	GO:0005515,GO:0005737,GO:0005768,GO:0005769,GO:0005886,GO:0015031,GO:0016567,GO:0043231,GO:0051443,GO:0140112,GO:1903561,GO:1990756	protein binding|cytoplasm|endosome|early endosome|plasma membrane|protein transport|protein ubiquitination|intracellular membrane-bounded organelle|positive regulation of ubiquitin-protein transferase activity|extracellular vesicle biogenesis|extracellular vesicle|ubiquitin ligase-substrate adaptor activity
ARTN	187.736	268.88	106.593	0.397117	-1.33236	8.94247e-11	3.3802e-10	Down	2.4085	2.02111	1.45447	4.44735	4.51552	5.12071	9048	artemin	GO:0000165,GO:0005102,GO:0005515,GO:0005576,GO:0005615,GO:0007165,GO:0007405,GO:0007411,GO:0007422,GO:0008083,GO:0030116,GO:0030971,GO:0050930,GO:0061146,GO:0097021	MAPK cascade|signaling receptor binding|protein binding|extracellular region|extracellular space|signal transduction|neuroblast proliferation|axon guidance|peripheral nervous system development|growth factor activity|glial cell-derived neurotrophic factor receptor binding|receptor tyrosine kinase binding|induction of positive chemotaxis|Peyer's patch morphogenesis|lymphocyte migration into lympho…
ARVCF	85.6187	53.8631	117.374	2.17941	1.12394	3.15894e-05	7.6405e-05	Up	0.402936	0.325939	0.325347	0.149788	0.163243	0.146094	421	ARVCF delta catenin family member	GO:0005515,GO:0005622,GO:0005634,GO:0005737,GO:0005886,GO:0005912,GO:0007043,GO:0007155,GO:0007275,GO:0016339,GO:0045296,GO:0098609	protein binding|intracellular anatomical structure|nucleus|cytoplasm|plasma membrane|adherens junction|cell-cell junction assembly|cell adhesion|multicellular organism development|calcium-dependent cell-cell adhesion via plasma membrane cell adhesion molecules|cadherin binding|cell-cell adhesion
ASAP3	225.121	349.95	100.293	0.286377	-1.80401	1.8149e-24	1.40417e-23	Down	0.578048	0.612763	0.702252	1.94776	2.32138	1.99856	55616	ArfGAP with SH3 domain, ankyrin repeat and PH domain 3	GO:0001726,GO:0005096,GO:0005515,GO:0005654,GO:0005829,GO:0005925,GO:0016477,GO:0043231,GO:0043547,GO:0046872,GO:0051492	ruffle|GTPase activator activity|protein binding|nucleoplasm|cytosol|focal adhesion|cell migration|intracellular membrane-bounded organelle|positive regulation of GTPase activity|metal ion binding|regulation of stress fiber assembly	hsa04144,hsa04666	Endocytosis|Fc gamma R-mediated phagocytosis
ASB16	3.53818	0.366462	6.70989	18.0462	4.17362	0.0139647	0.024036	Up	0.0933347	0.048015	0.111759	0	0	0.0130503	92591	ankyrin repeat and SOCS box containing 16	GO:0005515,GO:0005829,GO:0016567,GO:0035556,GO:0043687	protein binding|cytosol|protein ubiquitination|intracellular signal transduction|post-translational protein modification
ASIC1	774.734	1203.32	346.152	0.287806	-1.79683	4.0495e-71	1.13458e-69	Down	2.22351	1.77934	2.00647	6.37446	6.68758	6.75863	41	acid sensing ion channel subunit 1	GO:0001662,GO:0001975,GO:0005515,GO:0005794,GO:0005886,GO:0005887,GO:0006814,GO:0007165,GO:0007613,GO:0008306,GO:0009268,GO:0009986,GO:0010447,GO:0015280,GO:0022839,GO:0034220,GO:0035725,GO:0042391,GO:0044736,GO:0045202,GO:0046929,GO:0050915,GO:0070207,GO:0070588,GO:0071467	behavioral fear response|response to amphetamine|protein binding|Golgi apparatus|plasma membrane|integral component of plasma membrane|sodium ion transport|signal transduction|memory|associative learning|response to pH|cell surface|response to acidic pH|ligand-gated sodium channel activity|ion gated channel activity|ion transmembrane transport|sodium ion transmembrane transport|regulation of memb…	hsa04750	Inflammatory mediator regulation of TRP channels
ASIC3	67.5217	115.646	19.3975	0.16803	-2.57321	3.53136e-13	1.55496e-12	Down	0.226792	0.277788	0.172419	0.922617	1.51807	1.38923	9311	acid sensing ion channel subunit 3	GO:0005261,GO:0005272,GO:0005886,GO:0005887,GO:0007165,GO:0007600,GO:0009408,GO:0010447,GO:0015280,GO:0034220,GO:0035725,GO:0042930,GO:0042931,GO:0044736,GO:0048471,GO:0050915,GO:0050965,GO:0050966,GO:0050968	cation channel activity|sodium channel activity|plasma membrane|integral component of plasma membrane|signal transduction|sensory perception|response to heat|response to acidic pH|ligand-gated sodium channel activity|ion transmembrane transport|sodium ion transmembrane transport|enterobactin transport|enterobactin transmembrane transporter activity|acid-sensing ion channel activity|perinuclear re…	hsa04750	Inflammatory mediator regulation of TRP channels
ASMTL-2	128.367	223.824	32.9102	0.147075	-2.76538	0.0125045	0.0216989	Down	0.267542	0.764632	0.0210932	2.36826	2.01654	2.4163	8623	acetylserotonin O-methyltransferase like
ASNS	1796.72	2626.29	967.163	0.368299	-1.44105	4.916e-104	2.38334e-102	Down	8.69026	7.66044	8.12457	20.949	21.8459	20.2734	440	asparagine synthetase (glutamine-hydrolyzing)	GO:0001889,GO:0004066,GO:0005515,GO:0005524,GO:0005829,GO:0006529,GO:0006541,GO:0008652,GO:0009416,GO:0009612,GO:0009636,GO:0031427,GO:0032354,GO:0032870,GO:0036499,GO:0042149,GO:0042802,GO:0043066,GO:0043200,GO:0045931,GO:0070981	liver development|asparagine synthase (glutamine-hydrolyzing) activity|protein binding|ATP binding|cytosol|asparagine biosynthetic process|glutamine metabolic process|cellular amino acid biosynthetic process|response to light stimulus|response to mechanical stimulus|response to toxic substance|response to methotrexate|response to follicle-stimulating hormone|cellular response to hormone stimulus|…	hsa00250	Alanine, aspartate and glutamate metabolism
ASPH	54602.3	74709.3	34495.3	0.461716	-1.11492	0	0	Down	47.3839	47.4144	47.3464	99.9717	96.8539	95.2975	444	aspartate beta-hydroxylase	GO:0004597,GO:0005198,GO:0005509,GO:0005515,GO:0005783,GO:0005789,GO:0005886,GO:0006936,GO:0008307,GO:0009055,GO:0016021,GO:0018215,GO:0022900,GO:0032541,GO:0033017,GO:0034220,GO:0042264,GO:0045862,GO:0062101,GO:0097202,GO:1903779	peptide-aspartate beta-dioxygenase activity|structural molecule activity|calcium ion binding|protein binding|endoplasmic reticulum|endoplasmic reticulum membrane|plasma membrane|muscle contraction|structural constituent of muscle|electron transfer activity|integral component of membrane|protein phosphopantetheinylation|electron transport chain|cortical endoplasmic reticulum|sarcoplasmic reticulum…	hsa04020,hsa04260	Calcium signaling pathway|Cardiac muscle contraction
ASPHD1	606.098	871.543	340.653	0.390996	-1.35477	2.80019e-28	2.47214e-27	Down	3.26101	2.42364	3.13827	7.1057	6.57268	7.73454	253982	aspartate beta-hydroxylase domain containing 1	GO:0016021,GO:0018193,GO:0051213,GO:0055114	integral component of membrane|peptidyl-amino acid modification|dioxygenase activity|oxidation-reduction process
ASPRV1	5.14559	9.97263	0.31856	0.0343453	-4.86374	0.00199162	0.00388826	Down	0	0.0166637	0	0.115302	0.271835	0.108699	151516	aspartic peptidase retroviral like 1	GO:0004190,GO:0016021,GO:0016485,GO:0043588	aspartic-type endopeptidase activity|integral component of membrane|protein processing|skin development
ATF4	9215.55	13947.4	4483.68	0.321488	-1.63716	0	0	Down	15.5651	16.1213	15.2701	47.0588	45.2077	46.3322	468	activating transcription factor 4	GO:0000122,GO:0000785,GO:0000976,GO:0000977,GO:0000978,GO:0000981,GO:0001085,GO:0001228,GO:0003677,GO:0003700,GO:0005515,GO:0005634,GO:0005654,GO:0005737,GO:0005813,GO:0006094,GO:0006355,GO:0006357,GO:0006366,GO:0006874,GO:0007214,GO:0008022,GO:0008140,GO:0009636,GO:0010575,GO:0010628,GO:0016607,GO:0019901,GO:0030182,GO:0030282,GO:0030968,GO:0031667,GO:0032057,GO:0032590,GO:0032922,GO:0032991,GO:…	negative regulation of transcription by RNA polymerase II|chromatin|transcription regulatory region sequence-specific DNA binding|RNA polymerase II transcription regulatory region sequence-specific DNA binding|RNA polymerase II cis-regulatory region sequence-specific DNA binding|DNA-binding transcription factor activity, RNA polymerase II-specific|RNA polymerase II transcription factor binding|DN…	hsa04010,hsa04022,hsa04137,hsa04141,hsa04151,hsa04210,hsa04211,hsa04261,hsa04668,hsa04720,hsa04722,hsa04725,hsa04728,hsa04911,hsa04912,hsa04915,hsa04918,hsa04922,hsa04925,hsa04926,hsa04927,hsa04928,hsa04932,hsa04934,hsa04935,hsa05010,hsa05012,hsa05014,hsa05020,hsa05022,hsa05030,hsa05031,hsa05034,hsa05161,hsa05163,hsa05166,hsa05203,hsa05215	MAPK signaling pathway|cGMP-PKG signaling pathway|Mitophagy - animal|Protein processing in endoplasmic reticulum|PI3K-Akt signaling pathway|Apoptosis|Longevity regulating pathway|Adrenergic signaling in cardiomyocytes|TNF signaling pathway|Long-term potentiation|Neurotrophin signaling pathway|Cholinergic synapse|Dopaminergic synapse|Insulin secretion|GnRH signaling pathway|Estrogen signaling path…
ATF5	1612.59	1036.81	2188.36	2.11048	1.07757	2.45248e-57	5.223e-56	Up	20.9579	22.3631	20.6322	9.99533	9.21891	9.53703	22809	activating transcription factor 5	GO:0000785,GO:0000976,GO:0000977,GO:0000981,GO:0001228,GO:0003682,GO:0003700,GO:0005515,GO:0005634,GO:0005654,GO:0005667,GO:0005813,GO:0005829,GO:0006355,GO:0006357,GO:0007623,GO:0008285,GO:0009791,GO:0015631,GO:0019900,GO:0021891,GO:0021930,GO:0035264,GO:0043066,GO:0043565,GO:0045444,GO:0045892,GO:0045893,GO:0045944,GO:0046605,GO:1902750	chromatin|transcription regulatory region sequence-specific DNA binding|RNA polymerase II transcription regulatory region sequence-specific DNA binding|DNA-binding transcription factor activity, RNA polymerase II-specific|DNA-binding transcription activator activity, RNA polymerase II-specific|chromatin binding|DNA-binding transcription factor activity|protein binding|nucleus|nucleoplasm|transcri…			TF_bZIP
ATP1A2	43.2603	64.7219	21.7987	0.335988	-1.57352	0.000113196	0.000258015	Down	0.0919609	0.080424	0.151712	0.285257	0.381047	0.246877	477	ATPase Na+/K+ transporting subunit alpha 2	GO:0001504,GO:0001662,GO:0002026,GO:0002087,GO:0005391,GO:0005496,GO:0005515,GO:0005524,GO:0005737,GO:0005768,GO:0005886,GO:0005890,GO:0005901,GO:0006813,GO:0006814,GO:0006883,GO:0006937,GO:0006940,GO:0006942,GO:0008217,GO:0008344,GO:0008542,GO:0010248,GO:0010881,GO:0010996,GO:0014704,GO:0016020,GO:0016311,GO:0016791,GO:0016887,GO:0019229,GO:0019829,GO:0021764,GO:0021989,GO:0030007,GO:0030315,GO:…	neurotransmitter uptake|behavioral fear response|regulation of the force of heart contraction|regulation of respiratory gaseous exchange by nervous system process|sodium:potassium-exchanging ATPase activity|steroid binding|protein binding|ATP binding|cytoplasm|endosome|plasma membrane|sodium:potassium-exchanging ATPase complex|caveola|potassium ion transport|sodium ion transport|cellular sodium i…	hsa04022,hsa04024,hsa04260,hsa04261,hsa04911,hsa04918,hsa04919,hsa04925,hsa04960,hsa04961,hsa04964,hsa04970,hsa04971,hsa04972,hsa04973,hsa04974,hsa04976,hsa04978	cGMP-PKG signaling pathway|cAMP signaling pathway|Cardiac muscle contraction|Adrenergic signaling in cardiomyocytes|Insulin secretion|Thyroid hormone synthesis|Thyroid hormone signaling pathway|Aldosterone synthesis and secretion|Aldosterone-regulated sodium reabsorption|Endocrine and other factor-regulated calcium reabsorption|Proximal tubule bicarbonate reclamation|Salivary secretion|Gastric ac…
ATP1B2	5.18364	10.0487	0.31856	0.0341192	-4.87327	0.00173827	0.00341618	Down	0	0.00752694	0	0.0520818	0.0997647	0.0736485	482	ATPase Na+/K+ transporting subunit beta 2	GO:0001671,GO:0001895,GO:0001917,GO:0005515,GO:0005737,GO:0005886,GO:0005890,GO:0006883,GO:0009897,GO:0010248,GO:0010976,GO:0016020,GO:0016324,GO:0016328,GO:0021670,GO:0021678,GO:0021944,GO:0030007,GO:0030674,GO:0031253,GO:0031589,GO:0032781,GO:0034220,GO:0036376,GO:0044298,GO:0045494,GO:0046982,GO:0050821,GO:0050900,GO:0051117,GO:0061744,GO:0071944,GO:0086009,GO:0086064,GO:0097449,GO:0097450,GO:…	ATPase activator activity|retina homeostasis|photoreceptor inner segment|protein binding|cytoplasm|plasma membrane|sodium:potassium-exchanging ATPase complex|cellular sodium ion homeostasis|external side of plasma membrane|establishment or maintenance of transmembrane electrochemical gradient|positive regulation of neuron projection development|membrane|apical plasma membrane|lateral plasma membr…	hsa04022,hsa04024,hsa04260,hsa04261,hsa04911,hsa04918,hsa04919,hsa04925,hsa04960,hsa04961,hsa04964,hsa04970,hsa04971,hsa04972,hsa04973,hsa04974,hsa04976,hsa04978	cGMP-PKG signaling pathway|cAMP signaling pathway|Cardiac muscle contraction|Adrenergic signaling in cardiomyocytes|Insulin secretion|Thyroid hormone synthesis|Thyroid hormone signaling pathway|Aldosterone synthesis and secretion|Aldosterone-regulated sodium reabsorption|Endocrine and other factor-regulated calcium reabsorption|Proximal tubule bicarbonate reclamation|Salivary secretion|Gastric ac…
ATP6AP1L	140.267	218.661	61.8716	0.282648	-1.82292	4.18791e-15	2.05845e-14	Down	0.241866	0.248851	0.253471	1.02178	0.796289	0.678447	92270	ATPase H+ transporting accessory protein 1 like	GO:0016021,GO:0030641,GO:0033180,GO:0033181,GO:1902600	integral component of membrane|regulation of cellular pH|proton-transporting V-type ATPase, V1 domain|plasma membrane proton-transporting V-type ATPase complex|proton transmembrane transport
ATP6V1B1	38.2664	54.4221	22.1107	0.407536	-1.295	0.0035333	0.0066796	Down	0.378005	0.226871	0.145286	0.630058	0.44059	0.681225	525	ATPase H+ transporting V1 subunit B1	GO:0001503,GO:0003091,GO:0003096,GO:0005515,GO:0005524,GO:0005737,GO:0005829,GO:0005902,GO:0006693,GO:0006885,GO:0007588,GO:0007605,GO:0008286,GO:0010468,GO:0015078,GO:0016241,GO:0016323,GO:0016324,GO:0016328,GO:0016471,GO:0016787,GO:0030534,GO:0033180,GO:0033572,GO:0034220,GO:0035812,GO:0042048,GO:0042472,GO:0044877,GO:0045851,GO:0046034,GO:0055064,GO:0055074,GO:0055075,GO:0070062,GO:0090383,GO:…	ossification|renal water homeostasis|renal sodium ion transport|protein binding|ATP binding|cytoplasm|cytosol|microvillus|prostaglandin metabolic process|regulation of pH|excretion|sensory perception of sound|insulin receptor signaling pathway|regulation of gene expression|proton transmembrane transporter activity|regulation of macroautophagy|basolateral plasma membrane|apical plasma membrane|lat…	hsa00190,hsa04145,hsa04150,hsa04721,hsa04966,hsa05110,hsa05120,hsa05165,hsa05323	Oxidative phosphorylation|Phagosome|mTOR signaling pathway|Synaptic vesicle cycle|Collecting duct acid secretion|Vibrio cholerae infection|Epithelial cell signaling in Helicobacter pylori infection|Human papillomavirus infection|Rheumatoid arthritis
ATP6V1C1	3989.37	2641.46	5337.28	2.02048	1.0147	1.64692e-112	8.79492e-111	Up	26.1833	25.6755	24.6491	12.3178	11.8305	11.7817	528	ATPase H+ transporting V1 subunit C1	GO:0000221,GO:0005215,GO:0005515,GO:0005765,GO:0005829,GO:0005886,GO:0008286,GO:0016241,GO:0016469,GO:0031410,GO:0033572,GO:0034220,GO:0045177,GO:0046961,GO:0070062,GO:0090383,GO:1902600	vacuolar proton-transporting V-type ATPase, V1 domain|transporter activity|protein binding|lysosomal membrane|cytosol|plasma membrane|insulin receptor signaling pathway|regulation of macroautophagy|proton-transporting two-sector ATPase complex|cytoplasmic vesicle|transferrin transport|ion transmembrane transport|apical part of cell|proton-transporting ATPase activity, rotational mechanism|extrace…	hsa00190,hsa04145,hsa04150,hsa04721,hsa04966,hsa05110,hsa05120,hsa05165,hsa05323	Oxidative phosphorylation|Phagosome|mTOR signaling pathway|Synaptic vesicle cycle|Collecting duct acid secretion|Vibrio cholerae infection|Epithelial cell signaling in Helicobacter pylori infection|Human papillomavirus infection|Rheumatoid arthritis
ATP6V1FNB	100.381	62.6091	138.152	2.20488	1.1407	1.52639e-05	3.82608e-05	Up	1.17776	0.880685	0.815151	0.45818	0.425328	0.352751	100130705	ATP6V1F neighbor
ATP6V1G2	88.1164	119.962	56.2705	0.469653	-1.09033	0.00016631	0.000371451	Down	1.33304	0.69445	1.04167	1.93923	1.9648	2.30274	534	ATPase H+ transporting V1 subunit G2	GO:0005515,GO:0005829,GO:0008286,GO:0016241,GO:0016471,GO:0033572,GO:0034220,GO:0042470,GO:0042626,GO:0090383,GO:1902600	protein binding|cytosol|insulin receptor signaling pathway|regulation of macroautophagy|vacuolar proton-transporting V-type ATPase complex|transferrin transport|ion transmembrane transport|melanosome|ATPase-coupled transmembrane transporter activity|phagosome acidification|proton transmembrane transport	hsa00190,hsa04145,hsa04150,hsa04721,hsa04966,hsa05110,hsa05120,hsa05165,hsa05323	Oxidative phosphorylation|Phagosome|mTOR signaling pathway|Synaptic vesicle cycle|Collecting duct acid secretion|Vibrio cholerae infection|Epithelial cell signaling in Helicobacter pylori infection|Human papillomavirus infection|Rheumatoid arthritis
ATP8B4	51.0845	75.7736	26.3955	0.348445	-1.521	3.3786e-05	8.15098e-05	Down	0.063444	0.0742797	0.0488987	0.155748	0.213429	0.139487	79895	ATPase phospholipid transporting 8B4 (putative)	GO:0000287,GO:0005524,GO:0005794,GO:0005802,GO:0005886,GO:0007030,GO:0016021,GO:0035579,GO:0043312,GO:0045332,GO:0070821,GO:0140326	magnesium ion binding|ATP binding|Golgi apparatus|trans-Golgi network|plasma membrane|Golgi organization|integral component of membrane|specific granule membrane|neutrophil degranulation|phospholipid translocation|tertiary granule membrane|ATPase-coupled intramembrane lipid transporter activity
ATRIP	473.567	309.78	637.354	2.05625	1.04002	5.13456e-18	2.9505e-17	Up	3.3212	3.90836	3.57961	1.76625	1.63466	1.58461	84126	ATR interacting protein	GO:0000077,GO:0005515,GO:0005654,GO:0006260,GO:0006281,GO:0036297,GO:0070530,GO:1901796	DNA damage checkpoint|protein binding|nucleoplasm|DNA replication|DNA repair|interstrand cross-link repair|K63-linked polyubiquitin modification-dependent protein binding|regulation of signal transduction by p53 class mediator	hsa03460	Fanconi anemia pathway
AUNIP	218.369	127.349	309.389	2.43059	1.28131	3.48709e-14	1.62407e-13	Up	3.28167	3.58946	3.48184	1.33713	1.28143	1.42432	79000	aurora kinase A and ninein interacting protein	GO:0000724,GO:0000922,GO:0003684,GO:0005515,GO:0005634,GO:0005737,GO:0005813,GO:0007051,GO:0090734,GO:2001033	double-strand break repair via homologous recombination|spindle pole|damaged DNA binding|protein binding|nucleus|cytoplasm|centrosome|spindle organization|site of DNA damage|negative regulation of double-strand break repair via nonhomologous end joining
AURKC	38.6835	52.0744	25.2925	0.485993	-1.04099	0.0226061	0.0374353	Down	0.639023	0.328738	0.898765	1.02128	0.909747	1.71041	6795	aurora kinase C	GO:0000793,GO:0004672,GO:0004712,GO:0005515,GO:0005524,GO:0005634,GO:0005737,GO:0005819,GO:0005876,GO:0006468,GO:0007052,GO:0007283,GO:0008608,GO:0016570,GO:0030496,GO:0031616,GO:0032133,GO:0032465,GO:0032467,GO:0035174,GO:0035404,GO:0048599,GO:0051233,GO:0051256,GO:0051301,GO:0051321,GO:0106310,GO:0106311	condensed chromosome|protein kinase activity|protein serine/threonine/tyrosine kinase activity|protein binding|ATP binding|nucleus|cytoplasm|spindle|spindle microtubule|protein phosphorylation|mitotic spindle organization|spermatogenesis|attachment of spindle microtubules to kinetochore|histone modification|midbody|spindle pole centrosome|chromosome passenger complex|regulation of cytokinesis|pos…
AVIL	33.0062	10.0535	55.9589	5.57308	2.47847	1.50488e-06	4.13238e-06	Up	0.278659	0.402608	0.391248	0.0844182	0.0186584	0.0795835	10677	advillin	GO:0003779,GO:0005515,GO:0005546,GO:0005737,GO:0005884,GO:0005925,GO:0007015,GO:0007399,GO:0008154,GO:0010592,GO:0010976,GO:0015629,GO:0030027,GO:0030424,GO:0042995,GO:0043005,GO:0051014,GO:0051015,GO:0051016,GO:0060271,GO:0071933,GO:1900480	actin binding|protein binding|phosphatidylinositol-4,5-bisphosphate binding|cytoplasm|actin filament|focal adhesion|actin filament organization|nervous system development|actin polymerization or depolymerization|positive regulation of lamellipodium assembly|positive regulation of neuron projection development|actin cytoskeleton|lamellipodium|axon|cell projection|neuron projection|actin filament s…
AZI2	1714.49	2309.41	1119.58	0.48485	-1.04439	1.869e-52	3.54462e-51	Down	6.67769	5.75145	6.4952	12.3862	12.1339	12.5175	64343	5-azacytidine induced 2	GO:0000278,GO:0005515,GO:0005737,GO:0007249,GO:0016032,GO:0042110,GO:0044565,GO:0097028	mitotic cell cycle|protein binding|cytoplasm|I-kappaB kinase/NF-kappaB signaling|viral process|T cell activation|dendritic cell proliferation|dendritic cell differentiation	hsa04622	RIG-I-like receptor signaling pathway
AZIN2	626.46	1001.13	251.794	0.251449	-1.99167	4.76761e-77	1.47869e-75	Down	1.55999	1.67427	1.74502	5.90446	6.49441	6.38453	113451	antizyme inhibitor 2	GO:0004586,GO:0005515,GO:0005634,GO:0005737,GO:0005739,GO:0005801,GO:0005802,GO:0005829,GO:0007283,GO:0008792,GO:0030133,GO:0030424,GO:0030425,GO:0031410,GO:0033116,GO:0033387,GO:0042177,GO:0042978,GO:0043085,GO:0043204,GO:0048471,GO:0097055,GO:0098629,GO:1902269,GO:1990005	ornithine decarboxylase activity|protein binding|nucleus|cytoplasm|mitochondrion|cis-Golgi network|trans-Golgi network|cytosol|spermatogenesis|arginine decarboxylase activity|transport vesicle|axon|dendrite|cytoplasmic vesicle|endoplasmic reticulum-Golgi intermediate compartment membrane|putrescine biosynthetic process from ornithine|negative regulation of protein catabolic process|ornithine deca…	hsa00330	Arginine and proline metabolism
B3GALT5	193.631	118.261	269.001	2.27878	1.18826	1.23379e-09	4.3317e-09	Up	0.541852	0.482783	0.594559	0.196949	0.203142	0.274934	10317	beta-1,3-galactosyltransferase 5	GO:0000139,GO:0005515,GO:0005783,GO:0005794,GO:0006486,GO:0008375,GO:0008376,GO:0008499,GO:0008532,GO:0016021,GO:0030311	Golgi membrane|protein binding|endoplasmic reticulum|Golgi apparatus|protein glycosylation|acetylglucosaminyltransferase activity|acetylgalactosaminyltransferase activity|UDP-galactose:beta-N-acetylglucosamine beta-1,3-galactosyltransferase activity|N-acetyllactosaminide beta-1,3-N-acetylglucosaminyltransferase activity|integral component of membrane|poly-N-acetyllactosamine biosynthetic process	hsa00601,hsa00603	Glycosphingolipid biosynthesis - lacto and neolacto series|Glycosphingolipid biosynthesis - globo and isoglobo series
B3GNT7	14.3325	28.665	0	0.00613827	-7.34795	3.50488e-08	1.1027e-07	Down	0	0	0	0.174608	0.244933	0.184361	93010	UDP-GlcNAc:betaGal beta-1,3-N-acetylglucosaminyltransferase 7	GO:0000139,GO:0005515,GO:0005794,GO:0006486,GO:0008375,GO:0008376,GO:0008532,GO:0016021,GO:0016266,GO:0018146,GO:0030311	Golgi membrane|protein binding|Golgi apparatus|protein glycosylation|acetylglucosaminyltransferase activity|acetylgalactosaminyltransferase activity|N-acetyllactosaminide beta-1,3-N-acetylglucosaminyltransferase activity|integral component of membrane|O-glycan processing|keratan sulfate biosynthetic process|poly-N-acetyllactosamine biosynthetic process	hsa00533	Glycosaminoglycan biosynthesis - keratan sulfate
B4GALT1	6652.58	8971.81	4333.35	0.483037	-1.04979	3.30856e-187	4.23407e-185	Down	25.6332	24.3291	24.4499	48.8219	49.2759	48.093	2683	beta-1,4-galactosyltransferase 1	GO:0000138,GO:0000139,GO:0002064,GO:0002526,GO:0003831,GO:0003945,GO:0004461,GO:0005615,GO:0005794,GO:0005886,GO:0005989,GO:0006012,GO:0006487,GO:0007155,GO:0007339,GO:0007341,GO:0008285,GO:0008378,GO:0009312,GO:0009897,GO:0016020,GO:0016021,GO:0016323,GO:0018146,GO:0030057,GO:0030145,GO:0030175,GO:0030198,GO:0030667,GO:0031526,GO:0032580,GO:0035250,GO:0035577,GO:0043065,GO:0043312,GO:0045136,GO:…	Golgi trans cisterna|Golgi membrane|epithelial cell development|acute inflammatory response|beta-N-acetylglucosaminylglycopeptide beta-1,4-galactosyltransferase activity|N-acetyllactosamine synthase activity|lactose synthase activity|extracellular space|Golgi apparatus|plasma membrane|lactose biosynthetic process|galactose metabolic process|protein N-linked glycosylation|cell adhesion|binding of …	hsa00052,hsa00510,hsa00513,hsa00514,hsa00515,hsa00533,hsa00601	Galactose metabolism|N-Glycan biosynthesis|Various types of N-glycan biosynthesis|Other types of O-glycan biosynthesis|Mannose type O-glycan biosynthesis|Glycosaminoglycan biosynthesis - keratan sulfate|Glycosphingolipid biosynthesis - lacto and neolacto series
BACH1	1695.72	2317.51	1073.93	0.463186	-1.11034	4.83527e-40	6.38336e-39	Down	4.33332	4.87217	5.64571	9.70608	10.8594	9.84265	571	BTB domain and CNC homolog 1	GO:0000083,GO:0000117,GO:0000122,GO:0000785,GO:0000978,GO:0000981,GO:0001227,GO:0001228,GO:0003700,GO:0005515,GO:0005634,GO:0005737,GO:0005829,GO:0006281,GO:0006355,GO:0006357,GO:0020037,GO:0045944,GO:0061418	regulation of transcription involved in G1/S transition of mitotic cell cycle|regulation of transcription involved in G2/M transition of mitotic cell cycle|negative regulation of transcription by RNA polymerase II|chromatin|RNA polymerase II cis-regulatory region sequence-specific DNA binding|DNA-binding transcription factor activity, RNA polymerase II-specific|DNA-binding transcription repressor…			TF_bZIP
BANK1	17.7758	25.6359	9.91579	0.386526	-1.37136	0.0198827	0.0333137	Down	0.0569581	0.0879044	0.0833574	0.152061	0.216592	0.191136	55024	B cell scaffold protein with ankyrin repeats 1	GO:0005102,GO:0009617,GO:0032715,GO:0042113,GO:0043410,GO:0045947,GO:0050731,GO:0050869,GO:0051898,GO:1990782	signaling receptor binding|response to bacterium|negative regulation of interleukin-6 production|B cell activation|positive regulation of MAPK cascade|negative regulation of translational initiation|positive regulation of peptidyl-tyrosine phosphorylation|negative regulation of B cell activation|negative regulation of protein kinase B signaling|protein tyrosine kinase binding
BBLN	568.225	803.463	332.987	0.41446	-1.2707	6.51186e-27	5.50929e-26	Down	9.89379	9.30196	11.408	21.2522	23.352	25.4414	79095	bublin coiled coil protein
BCAN	14.1254	22.0727	6.17818	0.278153	-1.84605	0.0206141	0.0344377	Down	0.0211424	0.007251	0.112515	0.150517	0.184821	0.141897	63827	brevican	GO:0001501,GO:0005515,GO:0005540,GO:0005576,GO:0005796,GO:0007155,GO:0007417,GO:0021766,GO:0030198,GO:0030206,GO:0030207,GO:0030208,GO:0030246,GO:0031012,GO:0031225,GO:0043202,GO:0060074,GO:0098978	skeletal system development|protein binding|hyaluronic acid binding|extracellular region|Golgi lumen|cell adhesion|central nervous system development|hippocampus development|extracellular matrix organization|chondroitin sulfate biosynthetic process|chondroitin sulfate catabolic process|dermatan sulfate biosynthetic process|carbohydrate binding|extracellular matrix|anchored component of membrane|l…
BCL2A1	5.62626	1.03846	10.2141	9.84562	3.29948	0.00822252	0.014716	Up	0.239142	0.46134	0.286348	0.0304018	0.0313578	0.0334374	597	BCL2 related protein A1	GO:0005515,GO:0005741,GO:0007568,GO:0008630,GO:0021987,GO:0042803,GO:0043066,GO:0044877,GO:0046982,GO:0051400,GO:0097192	protein binding|mitochondrial outer membrane|aging|intrinsic apoptotic signaling pathway in response to DNA damage|cerebral cortex development|protein homodimerization activity|negative regulation of apoptotic process|protein-containing complex binding|protein heterodimerization activity|BH domain binding|extrinsic apoptotic signaling pathway in absence of ligand	hsa04064,hsa04210,hsa05202,hsa05221	NF-kappa B signaling pathway|Apoptosis|Transcriptional misregulation in cancer|Acute myeloid leukemia
BCL2L11	501.173	710.57	291.776	0.410492	-1.28457	1.29584e-29	1.19996e-28	Down	0.957423	1.00177	1.10194	2.34024	2.32191	2.41055	10018	BCL2 like 11	GO:0001701,GO:0001782,GO:0001783,GO:0001822,GO:0001844,GO:0002262,GO:0005515,GO:0005739,GO:0005741,GO:0005829,GO:0006915,GO:0007127,GO:0007160,GO:0007283,GO:0007420,GO:0008017,GO:0008584,GO:0008630,GO:0012505,GO:0019898,GO:0019901,GO:0030879,GO:0031334,GO:0034263,GO:0034976,GO:0035148,GO:0042475,GO:0042981,GO:0043029,GO:0043065,GO:0043280,GO:0043525,GO:0043583,GO:0045787,GO:0046620,GO:0048066,GO:…	in utero embryonic development|B cell homeostasis|B cell apoptotic process|kidney development|protein insertion into mitochondrial membrane involved in apoptotic signaling pathway|myeloid cell homeostasis|protein binding|mitochondrion|mitochondrial outer membrane|cytosol|apoptotic process|meiosis I|cell-matrix adhesion|spermatogenesis|brain development|microtubule binding|male gonad development|i…	hsa01521,hsa04068,hsa04151,hsa04210,hsa04215,hsa04932,hsa05169,hsa05200,hsa05206,hsa05210	EGFR tyrosine kinase inhibitor resistance|FoxO signaling pathway|PI3K-Akt signaling pathway|Apoptosis|Apoptosis - multiple species|Non-alcoholic fatty liver disease|Epstein-Barr virus infection|Pathways in cancer|MicroRNAs in cancer|Colorectal cancer
BCL6	3825.09	5680.12	1970.07	0.346828	-1.52771	1.60954e-250	3.26622e-248	Down	5.27101	5.51196	5.36993	14.439	15.1484	14.6039	604	BCL6 transcription repressor	GO:0000122,GO:0000902,GO:0000978,GO:0001161,GO:0001227,GO:0001817,GO:0001953,GO:0002467,GO:0002634,GO:0002682,GO:0002903,GO:0003682,GO:0003700,GO:0005515,GO:0005634,GO:0005654,GO:0005657,GO:0005730,GO:0005794,GO:0006357,GO:0006954,GO:0006974,GO:0007266,GO:0007283,GO:0008104,GO:0008285,GO:0019221,GO:0030036,GO:0030183,GO:0030308,GO:0030890,GO:0031065,GO:0031490,GO:0032764,GO:0035024,GO:0042092,GO:…	negative regulation of transcription by RNA polymerase II|cell morphogenesis|RNA polymerase II cis-regulatory region sequence-specific DNA binding|intronic transcription regulatory region sequence-specific DNA binding|DNA-binding transcription repressor activity, RNA polymerase II-specific|regulation of cytokine production|negative regulation of cell-matrix adhesion|germinal center formation|regu…	hsa04068,hsa05202	FoxO signaling pathway|Transcriptional misregulation in cancer	ZBTB
BDH1	4.84415	8.74028	0.948026	0.109181	-3.19521	0.017732	0.0299933	Down	0.00458455	0	0.00243979	0.00932523	0.0264507	0.0256409	622	3-hydroxybutyrate dehydrogenase 1	GO:0003858,GO:0005739,GO:0005759,GO:0046951,GO:0046952,GO:0055114,GO:0099617	3-hydroxybutyrate dehydrogenase activity|mitochondrion|mitochondrial matrix|ketone body biosynthetic process|ketone body catabolic process|oxidation-reduction process|matrix side of mitochondrial inner membrane	hsa00072,hsa00650	Synthesis and degradation of ketone bodies|Butanoate metabolism
BEAN1	305.871	464.816	146.926	0.316309	-1.66059	2.85965e-25	2.27826e-24	Down	0.577305	0.398058	0.460038	1.50934	1.3729	1.42676	146227	brain expressed associated with NEDD4 1	GO:0016021	integral component of membrane	hsa05017	Spinocerebellar ataxia
BEST3	163.978	41.04	286.917	6.98608	2.80448	7.54872e-36	8.73205e-35	Up	1.35094	1.2157	1.08574	0.172243	0.169396	0.154197	144453	bestrophin 3	GO:0003674,GO:0005254,GO:0005886,GO:0008150,GO:0034707,GO:0043271,GO:1902476	molecular_function|chloride channel activity|plasma membrane|biological_process|chloride channel complex|negative regulation of ion transport|chloride transmembrane transport
BET1L	3927.25	5419.25	2435.25	0.44933	-1.15415	1.56901e-141	1.24513e-139	Down	21.3181	22.8454	22.9076	46.2998	47.7198	47.5966	51272	Bet1 golgi vesicular membrane trafficking protein like	GO:0000138,GO:0000139,GO:0005484,GO:0005768,GO:0005794,GO:0005829,GO:0006888,GO:0015031,GO:0016020,GO:0030173,GO:0031201,GO:0042147,GO:0061025,GO:2000156	Golgi trans cisterna|Golgi membrane|SNAP receptor activity|endosome|Golgi apparatus|cytosol|endoplasmic reticulum to Golgi vesicle-mediated transport|protein transport|membrane|integral component of Golgi membrane|SNARE complex|retrograde transport, endosome to Golgi|membrane fusion|regulation of retrograde vesicle-mediated transport, Golgi to ER	hsa04130	SNARE interactions in vesicular transport
BEX4	434.725	595.131	274.319	0.460686	-1.11814	2.69119e-17	1.49038e-16	Down	4.89269	5.26632	6.52947	11.196	11.1927	11.9561	56271	brain expressed X-linked 4	GO:0000922,GO:0005515,GO:0005634,GO:0005654,GO:0005737,GO:0005829,GO:0005874,GO:0007059,GO:0030334,GO:0042127,GO:0042826,GO:0043014,GO:1904428	spindle pole|protein binding|nucleus|nucleoplasm|cytoplasm|cytosol|microtubule|chromosome segregation|regulation of cell migration|regulation of cell population proliferation|histone deacetylase binding|alpha-tubulin binding|negative regulation of tubulin deacetylation
BLM	530.426	352.172	708.68	2.01025	1.00738	4.75312e-14	2.19714e-13	Up	4.17	3.64483	3.5023	2.14563	1.68962	1.50324	641	BLM RecQ like helicase	GO:0000079,GO:0000228,GO:0000400,GO:0000403,GO:0000405,GO:0000723,GO:0000724,GO:0000729,GO:0000733,GO:0000781,GO:0000800,GO:0002039,GO:0003677,GO:0003678,GO:0003697,GO:0004386,GO:0005515,GO:0005524,GO:0005634,GO:0005654,GO:0005657,GO:0005694,GO:0005730,GO:0005737,GO:0005829,GO:0006260,GO:0006268,GO:0006281,GO:0006310,GO:0006974,GO:0007095,GO:0008094,GO:0008270,GO:0009378,GO:0010165,GO:0016363,GO:…	regulation of cyclin-dependent protein serine/threonine kinase activity|nuclear chromosome|four-way junction DNA binding|Y-form DNA binding|bubble DNA binding|telomere maintenance|double-strand break repair via homologous recombination|DNA double-strand break processing|DNA strand renaturation|chromosome, telomeric region|lateral element|p53 binding|DNA binding|DNA helicase activity|single-strand…	hsa03440,hsa03460	Homologous recombination|Fanconi anemia pathway
BMF	222.892	341.784	103.999	0.304257	-1.71664	2.13842e-20	1.36954e-19	Down	0.559486	0.534155	0.600855	1.48661	2.07796	1.71962	90427	Bcl2 modifying factor	GO:0001669,GO:0001844,GO:0005515,GO:0005741,GO:0005829,GO:0005886,GO:0010507,GO:0016459,GO:0031334,GO:0034644,GO:0043065,GO:0043276,GO:0090200,GO:2001244	acrosomal vesicle|protein insertion into mitochondrial membrane involved in apoptotic signaling pathway|protein binding|mitochondrial outer membrane|cytosol|plasma membrane|negative regulation of autophagy|myosin complex|positive regulation of protein-containing complex assembly|cellular response to UV|positive regulation of apoptotic process|anoikis|positive regulation of release of cytochrome c…	hsa05206	MicroRNAs in cancer
BMP3	3.55808	6.8065	0.309658	0.0502646	-4.31431	0.0160192	0.0273173	Down	0.00424141	0	0	0.0172545	0.066739	0.00474435	651	bone morphogenetic protein 3	GO:0001501,GO:0001649,GO:0005102,GO:0005125,GO:0005615,GO:0007267,GO:0008083,GO:0010862,GO:0051216,GO:0060395,GO:0070062,GO:0070700	skeletal system development|osteoblast differentiation|signaling receptor binding|cytokine activity|extracellular space|cell-cell signaling|growth factor activity|positive regulation of pathway-restricted SMAD protein phosphorylation|cartilage development|SMAD protein signal transduction|extracellular exosome|BMP receptor binding	hsa04060	Cytokine-cytokine receptor interaction
BMP6	317.851	587.43	48.2727	0.0823833	-3.60151	6.25923e-91	2.38371e-89	Down	0.396253	0.366926	0.26711	3.90911	3.85883	4.12952	654	bone morphogenetic protein 6	GO:0000122,GO:0001501,GO:0001649,GO:0001654,GO:0001822,GO:0001938,GO:0001958,GO:0003323,GO:0005125,GO:0005615,GO:0005737,GO:0006879,GO:0006954,GO:0006955,GO:0008083,GO:0008284,GO:0010628,GO:0010862,GO:0014823,GO:0030501,GO:0030509,GO:0030539,GO:0031666,GO:0031982,GO:0032026,GO:0032332,GO:0032349,GO:0032526,GO:0043117,GO:0045603,GO:0045666,GO:0045669,GO:0045944,GO:0046982,GO:0050679,GO:0050714,GO:…	negative regulation of transcription by RNA polymerase II|skeletal system development|osteoblast differentiation|eye development|kidney development|positive regulation of endothelial cell proliferation|endochondral ossification|type B pancreatic cell development|cytokine activity|extracellular space|cytoplasm|cellular iron ion homeostasis|inflammatory response|immune response|growth factor activi…	hsa04060,hsa04350,hsa04390,hsa04913	Cytokine-cytokine receptor interaction|TGF-beta signaling pathway|Hippo signaling pathway|Ovarian steroidogenesis
BMPER	587.749	375.489	800.008	2.1328	1.09275	4.04744e-23	2.94992e-22	Up	3.80989	4.01203	3.75487	1.6346	1.59676	1.92301	168667	BMP binding endothelial regulator	GO:0001568,GO:0001657,GO:0002043,GO:0005615,GO:0010594,GO:0030514,GO:0031012,GO:0042118,GO:0045765,GO:0048839,GO:0060393,GO:0070374,GO:1903672	blood vessel development|ureteric bud development|blood vessel endothelial cell proliferation involved in sprouting angiogenesis|extracellular space|regulation of endothelial cell migration|negative regulation of BMP signaling pathway|extracellular matrix|endothelial cell activation|regulation of angiogenesis|inner ear development|regulation of pathway-restricted SMAD protein phosphorylation|posi…
BRCA1	2078.33	1061.52	3095.13	2.91459	1.54329	1.14358e-124	7.38388e-123	Up	11.7526	11.1895	12.0216	3.72122	4.11684	3.54161	672	BRCA1 DNA repair associated	GO:0000151,GO:0000724,GO:0000729,GO:0000800,GO:0000976,GO:0003677,GO:0003684,GO:0003713,GO:0003723,GO:0004842,GO:0005515,GO:0005634,GO:0005654,GO:0005694,GO:0005737,GO:0005886,GO:0006260,GO:0006301,GO:0006302,GO:0006303,GO:0006349,GO:0006357,GO:0006359,GO:0006633,GO:0006915,GO:0006974,GO:0006978,GO:0007059,GO:0007098,GO:0008270,GO:0008274,GO:0008630,GO:0009048,GO:0010212,GO:0010575,GO:0010628,GO:…	ubiquitin ligase complex|double-strand break repair via homologous recombination|DNA double-strand break processing|lateral element|transcription regulatory region sequence-specific DNA binding|DNA binding|damaged DNA binding|transcription coactivator activity|RNA binding|ubiquitin-protein transferase activity|protein binding|nucleus|nucleoplasm|chromosome|cytoplasm|plasma membrane|DNA replicatio…	hsa01524,hsa03440,hsa03460,hsa04120,hsa04151,hsa05206,hsa05224	Platinum drug resistance|Homologous recombination|Fanconi anemia pathway|Ubiquitin mediated proteolysis|PI3K-Akt signaling pathway|MicroRNAs in cancer|Breast cancer	other
BRI3BP	1451.2	962.747	1939.65	2.01481	1.01064	2.84468e-50	5.02595e-49	Up	7.11799	6.91009	6.62247	3.27288	3.24795	3.20545	140707	BRI3 binding protein	GO:0005515,GO:0005739,GO:0005741,GO:0016021	protein binding|mitochondrion|mitochondrial outer membrane|integral component of membrane
BRINP1	2.24488	4.48975	0	0.0391933	-4.67325	0.0209581	0.0349548	Down	0	0	0	0.0561058	0.00826713	0.0440771	1620	BMP/retinoic acid inducible neural specific 1	GO:0001662,GO:0005515,GO:0005737,GO:0005783,GO:0007050,GO:0007614,GO:0008219,GO:0030425,GO:0035176,GO:0035640,GO:0042711,GO:0043025,GO:0045666,GO:0045786,GO:0045930,GO:0050768,GO:0071300,GO:0071625	behavioral fear response|protein binding|cytoplasm|endoplasmic reticulum|cell cycle arrest|short-term memory|cell death|dendrite|social behavior|exploration behavior|maternal behavior|neuronal cell body|positive regulation of neuron differentiation|negative regulation of cell cycle|negative regulation of mitotic cell cycle|negative regulation of neurogenesis|cellular response to retinoic acid|voc…
BRIP1	516.421	305.58	727.262	2.38033	1.25116	2.45038e-26	2.02606e-25	Up	1.69811	1.5893	1.65304	0.592062	0.740751	0.637074	83990	BRCA1 interacting protein C-terminal helicase 1	GO:0000077,GO:0003677,GO:0003678,GO:0003682,GO:0003724,GO:0005515,GO:0005524,GO:0005634,GO:0005654,GO:0005737,GO:0006260,GO:0006289,GO:0006302,GO:0006357,GO:0007284,GO:0007286,GO:0008285,GO:0009636,GO:0010629,GO:0010705,GO:0031965,GO:0032508,GO:0046872,GO:0051026,GO:0051539,GO:0071295,GO:0071456,GO:0072520,GO:1901796,GO:1904385,GO:1990918	DNA damage checkpoint|DNA binding|DNA helicase activity|chromatin binding|RNA helicase activity|protein binding|ATP binding|nucleus|nucleoplasm|cytoplasm|DNA replication|nucleotide-excision repair|double-strand break repair|regulation of transcription by RNA polymerase II|spermatogonial cell division|spermatid development|negative regulation of cell population proliferation|response to toxic subs…	hsa03440,hsa03460	Homologous recombination|Fanconi anemia pathway
BRMS1	2427.44	1480.21	3374.67	2.28104	1.18969	9.04789e-92	3.50205e-90	Up	64.5905	65.4308	60.6001	25.2026	26.5451	27.5823	25855	BRMS1 transcriptional repressor and anoikis regulator	GO:0000122,GO:0004407,GO:0005515,GO:0005634,GO:0005654,GO:0005737,GO:0006915,GO:0016575,GO:0032088,GO:0042826,GO:0042981,GO:0045892,GO:0051059,GO:0070822,GO:0090312,GO:2000210	negative regulation of transcription by RNA polymerase II|histone deacetylase activity|protein binding|nucleus|nucleoplasm|cytoplasm|apoptotic process|histone deacetylation|negative regulation of NF-kappaB transcription factor activity|histone deacetylase binding|regulation of apoptotic process|negative regulation of transcription, DNA-templated|NF-kappaB binding|Sin3-type complex|positive regula…
BRSK1	952.138	1311.52	592.752	0.451999	-1.14561	3.59741e-44	5.29546e-43	Down	4.65622	4.93471	4.52458	10.0105	9.76883	9.85632	84446	BR serine/threonine kinase 1	GO:0000086,GO:0000287,GO:0004674,GO:0005524,GO:0005634,GO:0005654,GO:0005737,GO:0005813,GO:0006468,GO:0006974,GO:0007095,GO:0007269,GO:0007409,GO:0008021,GO:0008306,GO:0009411,GO:0010212,GO:0010975,GO:0018105,GO:0019901,GO:0030010,GO:0030054,GO:0030182,GO:0035556,GO:0042149,GO:0043015,GO:0048156,GO:0048167,GO:0048786,GO:0050321,GO:0050770,GO:0051298,GO:0090176,GO:0099504,GO:0106310,GO:0106311,GO:…	G2/M transition of mitotic cell cycle|magnesium ion binding|protein serine/threonine kinase activity|ATP binding|nucleus|nucleoplasm|cytoplasm|centrosome|protein phosphorylation|cellular response to DNA damage stimulus|mitotic G2 DNA damage checkpoint|neurotransmitter secretion|axonogenesis|synaptic vesicle|associative learning|response to UV|response to ionizing radiation|regulation of neuron pr…
BSN	27.0515	36.9064	17.1967	0.465956	-1.10173	0.0184547	0.0311082	Down	0.0312947	0.0273686	0.0283123	0.0668379	0.0525254	0.0577592	8927	bassoon presynaptic cytomatrix protein	GO:0005634,GO:0007268,GO:0008021,GO:0009986,GO:0014069,GO:0030424,GO:0030425,GO:0030672,GO:0035418,GO:0044306,GO:0046872,GO:0048786,GO:0048788,GO:0048790,GO:0060076,GO:0098685,GO:0098693,GO:0098882,GO:0098978,GO:0098982,GO:0099526,GO:1904071	nucleus|chemical synaptic transmission|synaptic vesicle|cell surface|postsynaptic density|axon|dendrite|synaptic vesicle membrane|protein localization to synapse|neuron projection terminus|metal ion binding|presynaptic active zone|cytoskeleton of presynaptic active zone|maintenance of presynaptic active zone structure|excitatory synapse|Schaffer collateral - CA1 synapse|regulation of synaptic ves…
BTC	91.2026	51.555	130.85	2.54916	1.35002	8.16113e-06	2.10818e-05	Up	0.869788	0.834845	0.76422	0.195918	0.275561	0.45055	685	betacellulin	GO:0000165,GO:0005154,GO:0005515,GO:0005576,GO:0005615,GO:0005886,GO:0007165,GO:0007173,GO:0008083,GO:0008284,GO:0016021,GO:0030665,GO:0035810,GO:0038128,GO:0042059,GO:0043066,GO:0045597,GO:0045741,GO:0045840,GO:0048146,GO:0051781,GO:0051897,GO:0061024,GO:2000145	MAPK cascade|epidermal growth factor receptor binding|protein binding|extracellular region|extracellular space|plasma membrane|signal transduction|epidermal growth factor receptor signaling pathway|growth factor activity|positive regulation of cell population proliferation|integral component of membrane|clathrin-coated vesicle membrane|positive regulation of urine volume|ERBB2 signaling pathway|n…	hsa04012	ErbB signaling pathway
BTG2	289.262	172.977	405.546	2.34468	1.22939	1.5964e-14	7.59693e-14	Up	4.40468	4.07963	3.51854	1.49944	1.85398	1.50575	7832	BTG anti-proliferation factor 2	GO:0000122,GO:0003714,GO:0005515,GO:0005634,GO:0005737,GO:0005829,GO:0006281,GO:0006479,GO:0006974,GO:0006977,GO:0008285,GO:0008306,GO:0009612,GO:0009952,GO:0014070,GO:0017148,GO:0021542,GO:0021954,GO:0031175,GO:0035914,GO:0043434,GO:0043524,GO:0045930,GO:0051602,GO:0060213,GO:0070062,GO:2000178	negative regulation of transcription by RNA polymerase II|transcription corepressor activity|protein binding|nucleus|cytoplasm|cytosol|DNA repair|protein methylation|cellular response to DNA damage stimulus|DNA damage response, signal transduction by p53 class mediator resulting in cell cycle arrest|negative regulation of cell population proliferation|associative learning|response to mechanical s…	hsa03018	RNA degradation
BTN3A1	1045.8	1494.06	597.54	0.400014	-1.32188	1.00692e-54	2.00607e-53	Down	4.07576	3.79703	3.75494	9.79042	8.56364	9.2326	11119	butyrophilin subfamily 3 member A1	GO:0001816,GO:0001817,GO:0002250,GO:0005102,GO:0005515,GO:0005886,GO:0009897,GO:0016021,GO:0032609,GO:0050798,GO:0050852	cytokine production|regulation of cytokine production|adaptive immune response|signaling receptor binding|protein binding|plasma membrane|external side of plasma membrane|integral component of membrane|interferon-gamma production|activated T cell proliferation|T cell receptor signaling pathway
BTN3A2	1967.96	2688.1	1247.83	0.464393	-1.10658	5.88441e-73	1.72347e-71	Down	9.65755	9.18186	8.8054	18.3823	18.7877	19.336	11118	butyrophilin subfamily 3 member A2	GO:0001817,GO:0002456,GO:0005102,GO:0005515,GO:0005886,GO:0009897,GO:0016020,GO:0016021,GO:0032609,GO:0050852	regulation of cytokine production|T cell mediated immunity|signaling receptor binding|protein binding|plasma membrane|external side of plasma membrane|membrane|integral component of membrane|interferon-gamma production|T cell receptor signaling pathway
BTN3A3	857.72	1190.79	524.646	0.440342	-1.1833	6.19311e-29	5.61053e-28	Down	4.1314	5.17703	4.96149	9.93531	11.4658	9.33672	10384	butyrophilin subfamily 3 member A3	GO:0001817,GO:0002456,GO:0005102,GO:0005886,GO:0009897,GO:0016020,GO:0016021,GO:0050852	regulation of cytokine production|T cell mediated immunity|signaling receptor binding|plasma membrane|external side of plasma membrane|membrane|integral component of membrane|T cell receptor signaling pathway
BUB1B-PAK6	23.0325	33.3889	12.676	0.380143	-1.39539	0.00911114	0.0161618	Down	0.12885	0.0596567	0.0754278	0.262087	0.195988	0.20178	106821730	BUB1B-PAK6 readthrough			hsa04012,hsa04014,hsa04360,hsa04510,hsa04660,hsa04810,hsa05170,hsa05211	ErbB signaling pathway|Ras signaling pathway|Axon guidance|Focal adhesion|T cell receptor signaling pathway|Regulation of actin cytoskeleton|Human immunodeficiency virus 1 infection|Renal cell carcinoma
BYSL	607.106	340.884	873.328	2.56078	1.35659	5.89161e-35	6.58978e-34	Up	13.9207	13.4247	13.7173	4.82281	5.76793	4.62098	705	bystin like	GO:0000462,GO:0001829,GO:0003723,GO:0005515,GO:0005654,GO:0005694,GO:0005730,GO:0005737,GO:0005829,GO:0006364,GO:0008283,GO:0016020,GO:0030515,GO:0030688,GO:0042254,GO:0043231,GO:0045177,GO:1904749	maturation of SSU-rRNA from tricistronic rRNA transcript (SSU-rRNA, 5.8S rRNA, LSU-rRNA)|trophectodermal cell differentiation|RNA binding|protein binding|nucleoplasm|chromosome|nucleolus|cytoplasm|cytosol|rRNA processing|cell population proliferation|membrane|snoRNA binding|preribosome, small subunit precursor|ribosome biogenesis|intracellular membrane-bounded organelle|apical part of cell|regula…
C10orf95	2.4358	4.8716	0	0.0361513	-4.78981	0.0127844	0.0221439	Down	0	0	0	0.0519045	0.107073	0.0951453	79946	chromosome 10 open reading frame 95
C11orf71	128.862	203.882	53.8431	0.26415	-1.92057	2.65269e-15	1.32774e-14	Down	0.612564	0.781982	0.579542	2.04204	2.83213	2.22056	54494	chromosome 11 open reading frame 71	GO:0005654,GO:0016604	nucleoplasm|nuclear body
C11orf96	17.737	26.4656	9.00836	0.33916	-1.55996	0.016865	0.0286222	Down	0.120726	0.165617	0.299823	0.818548	0.274393	0.540168	387763	chromosome 11 open reading frame 96
C12orf4	943.413	505.494	1381.33	2.72954	1.44866	6.52568e-54	1.27157e-52	Up	7.65045	8.43119	8.45866	3.03515	2.99222	2.49598	57102	chromosome 12 open reading frame 4	GO:0005515,GO:0005737,GO:0043304	protein binding|cytoplasm|regulation of mast cell degranulation
C12orf43	1029.94	558.612	1501.27	2.68787	1.42646	2.57386e-56	5.31421e-55	Up	8.55643	7.97169	8.62165	3.17831	2.60411	3.09566	64897	chromosome 12 open reading frame 43	GO:0005515,GO:0005635,GO:0007275,GO:0016055,GO:0030178,GO:0060061	protein binding|nuclear envelope|multicellular organism development|Wnt signaling pathway|negative regulation of Wnt signaling pathway|Spemann organizer formation
C14orf132	10808.5	15446.1	6170.98	0.399556	-1.32353	0	0	Down	18.084	17.7645	18.0063	42.1466	42.2087	43.5433	56967	chromosome 14 open reading frame 132	GO:0016021	integral component of membrane
C15orf65	88.7789	122.31	55.2477	0.451992	-1.14563	8.43919e-05	0.000195752	Down	2.13051	1.56997	1.44025	4.50928	2.74836	3.54252	145788	chromosome 15 open reading frame 65	GO:0005515	protein binding
C16orf86	155.9	241.384	70.4163	0.29216	-1.77517	1.02164e-14	4.90283e-14	Down	0.800083	0.571192	0.486612	1.82669	2.3466	1.8721	388284	chromosome 16 open reading frame 86
C17orf100	59.7629	90.3828	29.143	0.323103	-1.62994	1.98381e-05	4.90683e-05	Down	0.568294	0.524735	0.279169	0.904006	1.86486	1.27136	388327	chromosome 17 open reading frame 100
C19orf38	10.4298	17.0217	3.83786	0.225978	-2.14575	0.0137169	0.0236438	Down	0.0623979	0.0481499	0.0830168	0.0951907	0.229096	0.488579	255809	chromosome 19 open reading frame 38	GO:0005515,GO:0016021	protein binding|integral component of membrane
C19orf71	4.41527	8.51197	0.31856	0.0402017	-4.6366	0.00747151	0.0134635	Down	0	0.0376457	0	0.148849	0.767645	0.0409278	100128569	chromosome 19 open reading frame 71
C19orf81	43.0299	58.3595	27.7003	0.4728	-1.0807	0.0167889	0.0285066	Down	0.525422	0.878466	1.53789	2.63845	2.03244	1.21218	342918	chromosome 19 open reading frame 81
C1QL1	300.954	426.209	175.698	0.412232	-1.27847	8.88187e-19	5.27454e-18	Down	2.91309	3.36765	3.01346	6.99062	7.24477	7.15776	10882	complement C1q like 1	GO:0003674,GO:0005102,GO:0005515,GO:0005575,GO:0005581,GO:0005737,GO:0007626,GO:0016322,GO:0043083,GO:0044301,GO:0061743,GO:0098793,GO:0099558	molecular_function|signaling receptor binding|protein binding|cellular_component|collagen trimer|cytoplasm|locomotory behavior|neuron remodeling|synaptic cleft|climbing fiber|motor learning|presynapse|maintenance of synapse structure
C1QL4	39.5132	65.9722	13.0542	0.198097	-2.33572	3.06058e-07	8.89798e-07	Down	0.229048	0.0744198	0.205295	0.796929	0.670236	0.970896	338761	complement C1q like 4	GO:0005515,GO:0005581,GO:0005615,GO:0042802,GO:0045599,GO:0048147,GO:0070373	protein binding|collagen trimer|extracellular space|identical protein binding|negative regulation of fat cell differentiation|negative regulation of fibroblast proliferation|negative regulation of ERK1 and ERK2 cascade
C1QTNF2	9.72316	3.36001	16.0863	4.72722	2.24099	0.0165909	0.0281906	Up	0.119924	0.0949134	0.265102	0.0469101	0.0483852	0	114898	C1q and TNF related 2	GO:0005515,GO:0005576,GO:0005581,GO:0019216	protein binding|extracellular region|collagen trimer|regulation of lipid metabolic process
C1QTNF3	28.6323	43.8358	13.4287	0.30562	-1.71019	0.000804257	0.00165668	Down	0.0993521	0.0613327	0.126895	0.303132	0.402988	0.185222	114899	C1q and TNF related 3	GO:0001819,GO:0003674,GO:0005515,GO:0005581,GO:0016020,GO:0032715,GO:0035356,GO:0042802,GO:0045444,GO:0045721,GO:0050728,GO:0070062,GO:0070165,GO:0071638,GO:1901223	positive regulation of cytokine production|molecular_function|protein binding|collagen trimer|membrane|negative regulation of interleukin-6 production|cellular triglyceride homeostasis|identical protein binding|fat cell differentiation|negative regulation of gluconeogenesis|negative regulation of inflammatory response|extracellular exosome|positive regulation of adiponectin secretion|negative reg…
C1orf131	253.962	163.322	344.602	2.10691	1.07513	1.10318e-08	3.60327e-08	Up	7.63691	5.43009	6.39854	3.41249	3.09815	2.24802	128061	chromosome 1 open reading frame 131	GO:0003723,GO:0005694	RNA binding|chromosome
C1orf198	629.977	861.455	398.499	0.462788	-1.11158	3.63277e-23	2.65587e-22	Down	2.71847	2.17477	2.52561	5.09607	4.70047	5.41808	84886	chromosome 1 open reading frame 198	GO:0005829	cytosol
C20orf202	2.85809	5.71618	0	0.0308967	-5.01641	0.00812324	0.0145493	Down	0	0	0	0.0315922	0.0488783	0.191107	400831	chromosome 20 open reading frame 202	GO:0005515	protein binding
C4orf47	80.7973	113.421	48.1735	0.425699	-1.2321	3.62739e-05	8.73044e-05	Down	0.530259	0.350725	0.298317	0.801229	0.850262	0.982913	441054	chromosome 4 open reading frame 47	GO:0005813,GO:0005881,GO:0097731	centrosome|cytoplasmic microtubule|9+0 non-motile cilium
C5AR2	83.0673	142.591	23.5437	0.165259	-2.5972	6.13654e-18	3.50642e-17	Down	0.0823568	0.101682	0.0666192	0.502556	0.466522	0.471668	27202	complement component 5a receptor 2	GO:0002430,GO:0004875,GO:0004878,GO:0004930,GO:0005515,GO:0005886,GO:0006935,GO:0006954,GO:0007200,GO:0007204,GO:0009925,GO:0016021,GO:0030449,GO:0032677,GO:0032715,GO:0032720,GO:0038178,GO:0045177,GO:0050679,GO:0070374,GO:0090024	complement receptor mediated signaling pathway|complement receptor activity|complement component C5a receptor activity|G protein-coupled receptor activity|protein binding|plasma membrane|chemotaxis|inflammatory response|phospholipase C-activating G protein-coupled receptor signaling pathway|positive regulation of cytosolic calcium ion concentration|basal plasma membrane|integral component of memb…
C6orf226	60.7221	85.3983	36.0459	0.422335	-1.24354	0.000185434	0.000412349	Down	1.74977	1.61566	1.86238	2.87469	4.65941	4.21564	441150	chromosome 6 open reading frame 226	GO:0005515	protein binding
C6orf62	2059.17	2873.1	1245.24	0.433601	-1.20556	8.11268e-79	2.60725e-77	Down	6.91884	6.33434	6.28919	14.1029	13.6703	15.006	81688	chromosome 6 open reading frame 62	GO:0003674,GO:0008150	molecular_function|biological_process
C8orf44-SGK3	107.875	168.356	47.3945	0.281585	-1.82836	5.13409e-13	2.23711e-12	Down	0.315214	0.278798	0.253096	0.972993	1.0732	0.810342	100533105	C8orf44-SGK3 readthrough	GO:0001558,GO:0004672,GO:0004674,GO:0005246,GO:0005515,GO:0005524,GO:0005654,GO:0005769,GO:0005829,GO:0006468,GO:0015459,GO:0017080,GO:0017081,GO:0018105,GO:0030334,GO:0034220,GO:0035091,GO:0035556,GO:0042127,GO:0043231,GO:0051090,GO:0055037,GO:0106310,GO:0106311	regulation of cell growth|protein kinase activity|protein serine/threonine kinase activity|calcium channel regulator activity|protein binding|ATP binding|nucleoplasm|early endosome|cytosol|protein phosphorylation|potassium channel regulator activity|sodium channel regulator activity|chloride channel regulator activity|peptidyl-serine phosphorylation|regulation of cell migration|ion transmembrane …	hsa04068,hsa04151	FoxO signaling pathway|PI3K-Akt signaling pathway
C8orf82	548.001	747.114	348.888	0.467255	-1.09772	8.10341e-23	5.8224e-22	Down	4.22444	3.58188	3.67288	7.73348	7.52816	8.0616	414919	chromosome 8 open reading frame 82
C9orf116	164.837	104.115	225.559	2.17001	1.1177	7.08941e-08	2.1826e-07	Up	9.47783	9.82771	7.68403	3.80297	3.41767	4.59683	138162	chromosome 9 open reading frame 116	GO:0005515,GO:0005634,GO:0006974,GO:0007368,GO:0010468,GO:0071494	protein binding|nucleus|cellular response to DNA damage stimulus|determination of left/right symmetry|regulation of gene expression|cellular response to UV-C
C9orf163	23.5995	38.8505	8.34845	0.214361	-2.22189	7.24812e-05	0.000169425	Down	0.0326885	0.100897	0.0869803	0.299206	0.308614	0.365647	158055	chromosome 9 putative open reading frame 163
CA9	2732.18	3954.94	1509.43	0.381793	-1.38914	3.42372e-133	2.44392e-131	Down	28.2556	25.1632	25.4459	63.8521	65.8768	66.3403	768	carbonic anhydrase 9	GO:0002009,GO:0004089,GO:0005515,GO:0005730,GO:0005886,GO:0006730,GO:0008270,GO:0015701,GO:0016021,GO:0016323,GO:0016836,GO:0031528,GO:0033574,GO:0042493,GO:0046903,GO:0061418	morphogenesis of an epithelium|carbonate dehydratase activity|protein binding|nucleolus|plasma membrane|one-carbon metabolic process|zinc ion binding|bicarbonate transport|integral component of membrane|basolateral plasma membrane|hydro-lyase activity|microvillus membrane|response to testosterone|response to drug|secretion|regulation of transcription from RNA polymerase II promoter in response to…	hsa00910	Nitrogen metabolism
CABP1	268.274	369.795	166.752	0.450957	-1.14894	8.17158e-12	3.30516e-11	Down	0.830557	0.673531	0.701109	1.49383	1.80261	1.34551	9478	calcium binding protein 1	GO:0000139,GO:0004857,GO:0005509,GO:0005515,GO:0005615,GO:0005856,GO:0005886,GO:0005938,GO:0007601,GO:0008139,GO:0014069,GO:0042308,GO:0043086,GO:0048306,GO:0048471,GO:0050896	Golgi membrane|enzyme inhibitor activity|calcium ion binding|protein binding|extracellular space|cytoskeleton|plasma membrane|cell cortex|visual perception|nuclear localization sequence binding|postsynaptic density|negative regulation of protein import into nucleus|negative regulation of catalytic activity|calcium-dependent protein binding|perinuclear region of cytoplasm|response to stimulus
CACNA1G	61.7975	90.1926	33.4024	0.371029	-1.4304	2.99843e-05	7.27584e-05	Down	0.0835022	0.100233	0.0666569	0.153335	0.231152	0.256861	8913	calcium voltage-gated channel subunit alpha1 G	GO:0001518,GO:0005248,GO:0005737,GO:0005886,GO:0005891,GO:0007268,GO:0008332,GO:0010045,GO:0019228,GO:0034765,GO:0035725,GO:0042391,GO:0043005,GO:0045202,GO:0045956,GO:0060371,GO:0070509,GO:0070588,GO:0086002,GO:0086010,GO:0086015,GO:0086016,GO:0086018,GO:0086027,GO:0086045,GO:0086046,GO:0086056,GO:0086059,GO:0086091,GO:0097110	voltage-gated sodium channel complex|voltage-gated sodium channel activity|cytoplasm|plasma membrane|voltage-gated calcium channel complex|chemical synaptic transmission|low voltage-gated calcium channel activity|response to nickel cation|neuronal action potential|regulation of ion transmembrane transport|sodium ion transmembrane transport|regulation of membrane potential|neuron projection|synaps…	hsa04010,hsa04020,hsa04713,hsa04925,hsa04927,hsa04929,hsa04930,hsa04934	MAPK signaling pathway|Calcium signaling pathway|Circadian entrainment|Aldosterone synthesis and secretion|Cortisol synthesis and secretion|GnRH secretion|Type II diabetes mellitus|Cushing syndrome
CACNB1	460.518	633.183	287.853	0.454345	-1.13814	3.28333e-18	1.90521e-17	Down	1.69879	1.57746	1.69439	3.61843	3.84988	2.9101	782	calcium voltage-gated channel auxiliary subunit beta 1	GO:0005245,GO:0005515,GO:0005886,GO:0005891,GO:0007268,GO:0007528,GO:0008331,GO:0042383,GO:0045202,GO:0061337,GO:0070588,GO:1901385,GO:1902514,GO:1904646	voltage-gated calcium channel activity|protein binding|plasma membrane|voltage-gated calcium channel complex|chemical synaptic transmission|neuromuscular junction development|high voltage-gated calcium channel activity|sarcolemma|synapse|cardiac conduction|calcium ion transmembrane transport|regulation of voltage-gated calcium channel activity|regulation of calcium ion transmembrane transport via…	hsa04010,hsa04260,hsa04261,hsa04921,hsa05410,hsa05412,hsa05414	MAPK signaling pathway|Cardiac muscle contraction|Adrenergic signaling in cardiomyocytes|Oxytocin signaling pathway|Hypertrophic cardiomyopathy|Arrhythmogenic right ventricular cardiomyopathy|Dilated cardiomyopathy
CACNG7	93.382	124.959	61.8046	0.49478	-1.01514	0.000755542	0.00156359	Down	0.426488	0.681546	0.705046	0.821357	1.15179	1.50223	59284	calcium voltage-gated channel auxiliary subunit gamma 7	GO:0005245,GO:0005246,GO:0005515,GO:0005769,GO:0005886,GO:0005891,GO:0006816,GO:0016247,GO:0019226,GO:0032281,GO:0043025,GO:0043488,GO:0044300,GO:0051968,GO:0061337,GO:0070588,GO:0098839,GO:0098943,GO:0098970,GO:0098978,GO:0099061,GO:0099590,GO:1903861,GO:1990454,GO:2000311	voltage-gated calcium channel activity|calcium channel regulator activity|protein binding|early endosome|plasma membrane|voltage-gated calcium channel complex|calcium ion transport|channel regulator activity|transmission of nerve impulse|AMPA glutamate receptor complex|neuronal cell body|regulation of mRNA stability|cerebellar mossy fiber|positive regulation of synaptic transmission, glutamatergi…	hsa04010,hsa04260,hsa04261,hsa04921,hsa05410,hsa05412,hsa05414	MAPK signaling pathway|Cardiac muscle contraction|Adrenergic signaling in cardiomyocytes|Oxytocin signaling pathway|Hypertrophic cardiomyopathy|Arrhythmogenic right ventricular cardiomyopathy|Dilated cardiomyopathy
CADM1	166.295	248.909	83.6804	0.336215	-1.57255	1.8306e-13	8.20048e-13	Down	0.252768	0.300523	0.20626	0.728372	0.810199	0.606323	23705	cell adhesion molecule 1	GO:0001819,GO:0001913,GO:0005102,GO:0005515,GO:0005886,GO:0005911,GO:0006915,GO:0007156,GO:0007157,GO:0007275,GO:0007283,GO:0008037,GO:0016021,GO:0016032,GO:0016323,GO:0030154,GO:0030165,GO:0034332,GO:0042271,GO:0042803,GO:0045202,GO:0045954,GO:0050798,GO:0051606	positive regulation of cytokine production|T cell mediated cytotoxicity|signaling receptor binding|protein binding|plasma membrane|cell-cell junction|apoptotic process|homophilic cell adhesion via plasma membrane adhesion molecules|heterophilic cell-cell adhesion via plasma membrane cell adhesion molecules|multicellular organism development|spermatogenesis|cell recognition|integral component of m…	hsa04514	Cell adhesion molecules
CADM2	28.2191	49.1598	7.27846	0.148506	-2.75141	2.031e-07	5.99924e-07	Down	0.023692	0.0219386	0.0100867	0.137344	0.119295	0.100705	253559	cell adhesion molecule 2	GO:0005886,GO:0007155,GO:0016021,GO:0030424,GO:0034332,GO:0045202	plasma membrane|cell adhesion|integral component of membrane|axon|adherens junction organization|synapse
CADM3	3.11181	5.90506	0.31856	0.0580769	-4.10589	0.0216581	0.036004	Down	0	0.00663879	0	0.0131247	0.0676868	0.0360879	57863	cell adhesion molecule 3	GO:0005515,GO:0005886,GO:0005911,GO:0007156,GO:0007157,GO:0016021,GO:0034332,GO:0042803	protein binding|plasma membrane|cell-cell junction|homophilic cell adhesion via plasma membrane adhesion molecules|heterophilic cell-cell adhesion via plasma membrane cell adhesion molecules|integral component of membrane|adherens junction organization|protein homodimerization activity	hsa04514	Cell adhesion molecules
CALB2	413.328	595.914	230.742	0.38758	-1.36743	8.09684e-21	5.29294e-20	Down	4.69214	4.70385	3.42086	10.8376	9.30329	11.2661	794	calbindin 2	GO:0005509,GO:0005634,GO:0005829,GO:0005921,GO:0030425,GO:0032420,GO:0032437,GO:0043005,GO:0043195,GO:0045202,GO:0051480,GO:0097060,GO:0098688,GO:0099509,GO:0099534,GO:1900271	calcium ion binding|nucleus|cytosol|gap junction|dendrite|stereocilium|cuticular plate|neuron projection|terminal bouton|synapse|regulation of cytosolic calcium ion concentration|synaptic membrane|parallel fiber to Purkinje cell synapse|regulation of presynaptic cytosolic calcium ion concentration|calcium ion binding involved in regulation of presynaptic cytosolic calcium ion concentration|regula…
CALY	4.36255	8.7251	0	0.0201897	-5.63023	0.000760765	0.00157348	Down	0	0	0	0.0204089	0.0912195	0.0673403	50632	calcyon neuron specific vesicular protein	GO:0005515,GO:0005768,GO:0005887,GO:0007212,GO:0008089,GO:0016021,GO:0016197,GO:0030659,GO:0031410,GO:0032051,GO:0044877,GO:0045807,GO:0048268,GO:0098843,GO:0098884,GO:0098978,GO:1904115,GO:1905445,GO:2001019	protein binding|endosome|integral component of plasma membrane|dopamine receptor signaling pathway|anterograde axonal transport|integral component of membrane|endosomal transport|cytoplasmic vesicle membrane|cytoplasmic vesicle|clathrin light chain binding|protein-containing complex binding|positive regulation of endocytosis|clathrin coat assembly|postsynaptic endocytic zone|postsynaptic neurotra…	hsa04728	Dopaminergic synapse
CAMK2A	286.638	422.554	150.723	0.356824	-1.48672	8.16388e-20	5.10422e-19	Down	0.729824	0.952484	0.703804	1.92786	2.25567	2.16419	815	calcium/calmodulin dependent protein kinase II alpha	GO:0000082,GO:0002931,GO:0004674,GO:0004683,GO:0005515,GO:0005516,GO:0005524,GO:0005634,GO:0005654,GO:0005737,GO:0005739,GO:0005829,GO:0005954,GO:0006468,GO:0006816,GO:0007223,GO:0009931,GO:0010666,GO:0014069,GO:0016301,GO:0018105,GO:0030666,GO:0035254,GO:0038166,GO:0042802,GO:0042803,GO:0043005,GO:0043197,GO:0046777,GO:0046872,GO:0046928,GO:0048168,GO:0051092,GO:0051346,GO:0051928,GO:0060333,GO:…	G1/S transition of mitotic cell cycle|response to ischemia|protein serine/threonine kinase activity|calmodulin-dependent protein kinase activity|protein binding|calmodulin binding|ATP binding|nucleus|nucleoplasm|cytoplasm|mitochondrion|cytosol|calcium- and calmodulin-dependent protein kinase complex|protein phosphorylation|calcium ion transport|Wnt signaling pathway, calcium modulating pathway|ca…	hsa04012,hsa04020,hsa04024,hsa04066,hsa04114,hsa04217,hsa04261,hsa04310,hsa04360,hsa04713,hsa04720,hsa04722,hsa04725,hsa04728,hsa04740,hsa04750,hsa04911,hsa04912,hsa04916,hsa04921,hsa04922,hsa04925,hsa04934,hsa04971,hsa05012,hsa05022,hsa05031,hsa05152,hsa05200,hsa05205,hsa05214	ErbB signaling pathway|Calcium signaling pathway|cAMP signaling pathway|HIF-1 signaling pathway|Oocyte meiosis|Necroptosis|Adrenergic signaling in cardiomyocytes|Wnt signaling pathway|Axon guidance|Circadian entrainment|Long-term potentiation|Neurotrophin signaling pathway|Cholinergic synapse|Dopaminergic synapse|Olfactory transduction|Inflammatory mediator regulation of TRP channels|Insulin secr…
CAMTA2	4977.14	6830.11	3124.17	0.457452	-1.12831	2.16074e-151	1.95498e-149	Down	17.5152	18.2793	18.1646	36.6648	36.3883	38.8674	23125	calmodulin binding transcription activator 2	GO:0000785,GO:0003682,GO:0003690,GO:0003712,GO:0003713,GO:0005515,GO:0005634,GO:0006357,GO:0008134,GO:0014898,GO:0042826,GO:0043565,GO:0045944	chromatin|chromatin binding|double-stranded DNA binding|transcription coregulator activity|transcription coactivator activity|protein binding|nucleus|regulation of transcription by RNA polymerase II|transcription factor binding|cardiac muscle hypertrophy in response to stress|histone deacetylase binding|sequence-specific DNA binding|positive regulation of transcription by RNA polymerase II			CG_1
CAPN3	26.528	5.41656	47.6395	8.69095	3.11951	1.42363e-07	4.26547e-07	Up	0.337799	0.264141	0.438636	0.0618392	0.0354354	0.0151142	825	calpain 3	GO:0003824,GO:0004198,GO:0005509,GO:0005515,GO:0005622,GO:0005634,GO:0005737,GO:0005829,GO:0005886,GO:0006508,GO:0006915,GO:0007517,GO:0008233,GO:0008234,GO:0008307,GO:0014718,GO:0014850,GO:0030016,GO:0030018,GO:0030163,GO:0030239,GO:0030315,GO:0031402,GO:0031432,GO:0031648,GO:0032991,GO:0033234,GO:0043066,GO:0043122,GO:0045214,GO:0045661,GO:0045862,GO:0045892,GO:0045893,GO:0046716,GO:0050790,GO:…	catalytic activity|calcium-dependent cysteine-type endopeptidase activity|calcium ion binding|protein binding|intracellular anatomical structure|nucleus|cytoplasm|cytosol|plasma membrane|proteolysis|apoptotic process|muscle organ development|peptidase activity|cysteine-type peptidase activity|structural constituent of muscle|positive regulation of satellite cell activation involved in skeletal mu…
CAPS	169.412	228.905	109.919	0.480343	-1.05786	9.72703e-08	2.95746e-07	Down	1.88801	2.41933	1.79029	4.11961	3.76302	4.16618	828	calcyphosine	GO:0005509,GO:0005737,GO:0031982,GO:0035556	calcium ion binding|cytoplasm|vesicle|intracellular signal transduction
CAPS2	221.002	300.024	141.98	0.473237	-1.07937	1.46251e-09	5.11193e-09	Down	0.755293	0.584035	0.813886	1.44566	1.34348	1.52704	84698	calcyphosine 2	GO:0005509	calcium ion binding
CASP2	1752.64	996.321	2508.96	2.51752	1.332	1.28563e-95	5.38715e-94	Up	15.6019	16.6924	15.7423	6.09042	6.20736	5.80409	835	caspase 2	GO:0001554,GO:0003407,GO:0004197,GO:0005515,GO:0005634,GO:0005737,GO:0005739,GO:0005829,GO:0006915,GO:0006919,GO:0006977,GO:0007420,GO:0007568,GO:0008630,GO:0016020,GO:0016485,GO:0019899,GO:0019904,GO:0035234,GO:0042802,GO:0042981,GO:0043065,GO:0043066,GO:0043525,GO:0071260,GO:0097153,GO:0097190,GO:0097192,GO:0097194,GO:0097199,GO:0097200,GO:2001235	luteolysis|neural retina development|cysteine-type endopeptidase activity|protein binding|nucleus|cytoplasm|mitochondrion|cytosol|apoptotic process|activation of cysteine-type endopeptidase activity involved in apoptotic process|DNA damage response, signal transduction by p53 class mediator resulting in cell cycle arrest|brain development|aging|intrinsic apoptotic signaling pathway in response to…	hsa04210	Apoptosis
CBLN3	61.6067	83.0719	40.1415	0.483487	-1.04845	0.000722995	0.00150017	Down	0.434001	0.467303	0.408217	0.851987	0.804663	0.914479	643866	cerebellin 3 precursor	GO:0005615,GO:0005783,GO:0005794,GO:0045202	extracellular space|endoplasmic reticulum|Golgi apparatus|synapse
CBSL	6.25615	12.5123	0	0.0140739	-6.15084	4.60444e-05	0.00010954	Down	0	0	0	0.0780228	0.0670634	0.100116	102724560	cystathionine beta-synthase like	GO:0004122,GO:0005515,GO:0005634,GO:0005737,GO:0006535,GO:0019343,GO:0019346,GO:0020037,GO:0030170,GO:0046872,GO:0070814	cystathionine beta-synthase activity|protein binding|nucleus|cytoplasm|cysteine biosynthetic process from serine|cysteine biosynthetic process via cystathionine|transsulfuration|heme binding|pyridoxal phosphate binding|metal ion binding|hydrogen sulfide biosynthetic process	hsa00260,hsa00270	Glycine, serine and threonine metabolism|Cysteine and methionine metabolism
CCAR1	4016.88	2666.07	5367.69	2.01254	1.00901	5.88712e-94	2.40306e-92	Up	29.7277	30.9781	32.3831	14.9233	15.1617	13.7908	55749	cell division cycle and apoptosis regulator 1	GO:0000398,GO:0000978,GO:0003713,GO:0003714,GO:0003723,GO:0005515,GO:0005634,GO:0005641,GO:0005654,GO:0006355,GO:0006915,GO:0007049,GO:0008284,GO:0030335,GO:0030374,GO:0043065,GO:0045892,GO:0045893,GO:0048471	mRNA splicing, via spliceosome|RNA polymerase II cis-regulatory region sequence-specific DNA binding|transcription coactivator activity|transcription corepressor activity|RNA binding|protein binding|nucleus|nuclear envelope lumen|nucleoplasm|regulation of transcription, DNA-templated|apoptotic process|cell cycle|positive regulation of cell population proliferation|positive regulation of cell migr…
CCBE1	357.251	554.952	159.55	0.287883	-1.79644	1.25416e-21	8.52816e-21	Down	0.817879	0.570507	0.39837	2.08657	2.00676	1.80647	147372	collagen and calcium binding EGF domains 1	GO:0001946,GO:0002020,GO:0002040,GO:0003016,GO:0005509,GO:0005515,GO:0005518,GO:0005581,GO:0005615,GO:0010575,GO:0010595,GO:0010954,GO:0030324,GO:0031012,GO:0045766,GO:0048845,GO:1900748,GO:1901492	lymphangiogenesis|protease binding|sprouting angiogenesis|respiratory system process|calcium ion binding|protein binding|collagen binding|collagen trimer|extracellular space|positive regulation of vascular endothelial growth factor production|positive regulation of endothelial cell migration|positive regulation of protein processing|lung development|extracellular matrix|positive regulation of ang…
CCDC121	81.0603	45.5912	116.529	2.54935	1.35013	1.10007e-05	2.79443e-05	Up	1.05884	0.965419	1.21861	0.569078	0.298001	0.337024	79635	coiled-coil domain containing 121	GO:0005515	protein binding
CCDC137	1478.51	924.676	2032.34	2.19827	1.13637	1.80212e-54	3.56534e-53	Up	20.6512	21.0345	20.1468	9.37182	8.09656	9.22314	339230	coiled-coil domain containing 137	GO:0001650,GO:0003723,GO:0005515,GO:0005694,GO:0005730	fibrillar center|RNA binding|protein binding|chromosome|nucleolus
CCDC138	150.243	91.4364	209.05	2.28485	1.1921	1.85999e-08	5.97224e-08	Up	0.913473	1.2369	1.04782	0.45248	0.456778	0.418247	165055	coiled-coil domain containing 138
CCDC183	73.9361	107.4	40.4723	0.377661	-1.40484	2.14896e-05	5.28772e-05	Down	0.961168	0.509446	0.434009	1.7329	1.4513	1.61271	84960	coiled-coil domain containing 183
CCDC33	5.55628	11.1126	0	0.0158444	-5.97988	0.000112948	0.000257533	Down	0	0	0	0.0303021	0.0507893	0.0458257	80125	coiled-coil domain containing 33	GO:0005515,GO:0005777	protein binding|peroxisome
CCDC62	11.8971	21.5529	2.24132	0.103818	-3.26788	0.000139739	0.000314979	Down	0.0059586	0.0245227	0.0126841	0.121201	0.112511	0.159964	84660	coiled-coil domain containing 62	GO:0001835,GO:0005515,GO:0005634,GO:0005654,GO:0005737,GO:0005886,GO:0030331,GO:0030374,GO:0045944,GO:0071392	blastocyst hatching|protein binding|nucleus|nucleoplasm|cytoplasm|plasma membrane|estrogen receptor binding|nuclear receptor coactivator activity|positive regulation of transcription by RNA polymerase II|cellular response to estradiol stimulus
CCDC81	10.7593	20.8713	0.64727	0.0306156	-5.02959	8.3122e-05	0.000192901	Down	0	0.00562257	0.00581644	0.200082	0.0458606	0.103917	60494	coiled-coil domain containing 81	GO:0005515,GO:0005737,GO:0005813	protein binding|cytoplasm|centrosome
CCDC85C	79.9027	108.673	51.1321	0.470901	-1.0865	0.000153797	0.000344752	Down	0.0791602	0.0788189	0.0529987	0.137643	0.158043	0.129964	317762	coiled-coil domain containing 85C	GO:0005912,GO:0005923,GO:0021987,GO:0043296	adherens junction|bicellular tight junction|cerebral cortex development|apical junction complex
CCDC86	2450.33	1633.51	3267.14	2	1	5.77495e-83	1.98627e-81	Up	47.213	47.7013	47.6648	22.3402	23.0426	22.2603	79080	coiled-coil domain containing 86	GO:0003723,GO:0005515,GO:0005654,GO:0005694,GO:0005730,GO:0016032	RNA binding|protein binding|nucleoplasm|chromosome|nucleolus|viral process
CCDC89	101.001	49.6175	152.384	3.06704	1.61685	4.67696e-10	1.68706e-09	Up	1.51134	1.8397	1.89181	0.627821	0.480089	0.511929	220388	coiled-coil domain containing 89	GO:0005515,GO:0005634,GO:0005737	protein binding|nucleus|cytoplasm
CCDC9	1270.1	1766.99	773.201	0.437811	-1.19162	8.14338e-39	1.0356e-37	Down	10.344	10.0385	7.83654	20.1788	20.837	20.1853	26093	coiled-coil domain containing 9	GO:0003723,GO:0005515	RNA binding|protein binding
CCDC96	83.9906	44.5008	123.48	2.78062	1.47541	1.57782e-07	4.7096e-07	Up	1.55537	1.38532	1.69252	0.436781	0.523571	0.623213	257236	coiled-coil domain containing 96	GO:0005515,GO:0005930,GO:0036064,GO:0060271	protein binding|axoneme|ciliary basal body|cilium assembly
CCL26	38.7478	54.5092	22.9864	0.423028	-1.24118	0.01436	0.0246894	Down	1.42472	1.18854	0.245904	1.48814	2.66594	2.28281	10344	C-C motif chemokine ligand 26	GO:0001938,GO:0002548,GO:0005515,GO:0005615,GO:0006935,GO:0006954,GO:0007165,GO:0007186,GO:0007267,GO:0008009,GO:0010818,GO:0030335,GO:0030593,GO:0030838,GO:0031728,GO:0043547,GO:0048018,GO:0048020,GO:0048245,GO:0048247,GO:0050921,GO:0070098,GO:0070374,GO:0071346,GO:0071347,GO:0071356	positive regulation of endothelial cell proliferation|monocyte chemotaxis|protein binding|extracellular space|chemotaxis|inflammatory response|signal transduction|G protein-coupled receptor signaling pathway|cell-cell signaling|chemokine activity|T cell chemotaxis|positive regulation of cell migration|neutrophil chemotaxis|positive regulation of actin filament polymerization|CCR3 chemokine recept…	hsa04060,hsa04061,hsa04062	Cytokine-cytokine receptor interaction|Viral protein interaction with cytokine and cytokine receptor|Chemokine signaling pathway
CCND1	17883.2	9853.87	25912.6	2.62932	1.39469	0	0	Up	166.27	163.203	164.43	61.2129	59.1107	57.8994	595	cyclin D1	GO:0000079,GO:0000082,GO:0000122,GO:0000307,GO:0000320,GO:0001934,GO:0003714,GO:0004672,GO:0005515,GO:0005634,GO:0005654,GO:0005737,GO:0005829,GO:0005923,GO:0006367,GO:0006468,GO:0006974,GO:0007595,GO:0008134,GO:0010039,GO:0010165,GO:0010243,GO:0010971,GO:0016055,GO:0016538,GO:0017053,GO:0019221,GO:0019899,GO:0019901,GO:0030857,GO:0030968,GO:0031571,GO:0031965,GO:0032026,GO:0032355,GO:0033197,GO:…	regulation of cyclin-dependent protein serine/threonine kinase activity|G1/S transition of mitotic cell cycle|negative regulation of transcription by RNA polymerase II|cyclin-dependent protein kinase holoenzyme complex|re-entry into mitotic cell cycle|positive regulation of protein phosphorylation|transcription corepressor activity|protein kinase activity|protein binding|nucleus|nucleoplasm|cytop…	hsa01522,hsa04068,hsa04110,hsa04115,hsa04151,hsa04152,hsa04218,hsa04310,hsa04340,hsa04371,hsa04390,hsa04510,hsa04530,hsa04630,hsa04917,hsa04919,hsa04921,hsa04933,hsa04934,hsa05160,hsa05162,hsa05163,hsa05165,hsa05166,hsa05167,hsa05169,hsa05200,hsa05203,hsa05205,hsa05206,hsa05210,hsa05212,hsa05213,hsa05214,hsa05215,hsa05216,hsa05218,hsa05219,hsa05220,hsa05221,hsa05222,hsa05223,hsa05224,hsa05225,hsa…	Endocrine resistance|FoxO signaling pathway|Cell cycle|p53 signaling pathway|PI3K-Akt signaling pathway|AMPK signaling pathway|Cellular senescence|Wnt signaling pathway|Hedgehog signaling pathway|Apelin signaling pathway|Hippo signaling pathway|Focal adhesion|Tight junction|JAK-STAT signaling pathway|Prolactin signaling pathway|Thyroid hormone signaling pathway|Oxytocin signaling pathway|AGE-RAGE…
CCNE2	396.332	180.962	611.702	3.38354	1.75853	3.98169e-33	4.19895e-32	Up	3.87083	4.7428	4.31479	0.997485	1.35122	1.27993	9134	cyclin E2	GO:0000079,GO:0000082,GO:0000307,GO:0000723,GO:0005515,GO:0005634,GO:0005654,GO:0005737,GO:0005813,GO:0005829,GO:0006270,GO:0007129,GO:0016538,GO:0019901,GO:0044772,GO:0051301,GO:0097134,GO:0097135,GO:1903827	regulation of cyclin-dependent protein serine/threonine kinase activity|G1/S transition of mitotic cell cycle|cyclin-dependent protein kinase holoenzyme complex|telomere maintenance|protein binding|nucleus|nucleoplasm|cytoplasm|centrosome|cytosol|DNA replication initiation|homologous chromosome pairing at meiosis|cyclin-dependent protein serine/threonine kinase regulator activity|protein kinase b…	hsa04110,hsa04114,hsa04115,hsa04151,hsa04218,hsa04934,hsa05161,hsa05162,hsa05165,hsa05166,hsa05169,hsa05200,hsa05203,hsa05206,hsa05215,hsa05222,hsa05226	Cell cycle|Oocyte meiosis|p53 signaling pathway|PI3K-Akt signaling pathway|Cellular senescence|Cushing syndrome|Hepatitis B|Measles|Human papillomavirus infection|Human T-cell leukemia virus 1 infection|Epstein-Barr virus infection|Pathways in cancer|Viral carcinogenesis|MicroRNAs in cancer|Prostate cancer|Small cell lung cancer|Gastric cancer
CCNG2	720.915	1009.48	432.349	0.428475	-1.22272	3.64523e-37	4.35496e-36	Down	4.06669	3.65176	3.57975	8.41167	8.21819	8.40148	901	cyclin G2	GO:0000079,GO:0000307,GO:0005634,GO:0005737,GO:0016538,GO:0044772,GO:0051301	regulation of cyclin-dependent protein serine/threonine kinase activity|cyclin-dependent protein kinase holoenzyme complex|nucleus|cytoplasm|cyclin-dependent protein serine/threonine kinase regulator activity|mitotic cell cycle phase transition|cell division	hsa04068,hsa04115	FoxO signaling pathway|p53 signaling pathway
CCT2	7741.11	5074.57	10407.7	2.05119	1.03646	5.0481e-137	3.79409e-135	Up	140.925	142.697	129.076	62.2234	65.1967	63.5237	10576	chaperonin containing TCP1 subunit 2	GO:0002199,GO:0005515,GO:0005524,GO:0005576,GO:0005829,GO:0005832,GO:0005874,GO:0006457,GO:0007339,GO:0031625,GO:0032212,GO:0035578,GO:0043312,GO:0044183,GO:0044297,GO:0050821,GO:0051082,GO:0051086,GO:0051131,GO:0051973,GO:0070062,GO:0090666,GO:1901998,GO:1904851,GO:1904871,GO:1904874	zona pellucida receptor complex|protein binding|ATP binding|extracellular region|cytosol|chaperonin-containing T-complex|microtubule|protein folding|binding of sperm to zona pellucida|ubiquitin protein ligase binding|positive regulation of telomere maintenance via telomerase|azurophil granule lumen|neutrophil degranulation|protein folding chaperone|cell body|protein stabilization|unfolded protein…
CD163	5.58709	10.2172	0.956928	0.093437	-3.41986	0.00844029	0.0150678	Down	0.00601598	0.0061897	0.00640312	0.0550658	0.113594	0.020188	9332	CD163 molecule	GO:0005044,GO:0005515,GO:0005576,GO:0005886,GO:0005887,GO:0006898,GO:0006953,GO:0009897,GO:0030666	scavenger receptor activity|protein binding|extracellular region|plasma membrane|integral component of plasma membrane|receptor-mediated endocytosis|acute-phase response|external side of plasma membrane|endocytic vesicle membrane
CD2	41.922	62.7814	21.0626	0.335264	-1.57663	5.00507e-05	0.000118852	Down	0.334624	0.328638	0.372348	1.12925	0.829692	0.969788	914	CD2 molecule	GO:0001766,GO:0005102,GO:0005515,GO:0005576,GO:0005886,GO:0005887,GO:0005911,GO:0006915,GO:0007166,GO:0009897,GO:0009898,GO:0009986,GO:0030101,GO:0030887,GO:0030971,GO:0032729,GO:0032757,GO:0032760,GO:0032991,GO:0034113,GO:0038023,GO:0042110,GO:0042802,GO:0043621,GO:0045121,GO:0045580,GO:0046658,GO:0050900,GO:0098609	membrane raft polarization|signaling receptor binding|protein binding|extracellular region|plasma membrane|integral component of plasma membrane|cell-cell junction|apoptotic process|cell surface receptor signaling pathway|external side of plasma membrane|cytoplasmic side of plasma membrane|cell surface|natural killer cell activation|positive regulation of myeloid dendritic cell activation|recepto…	hsa04514,hsa04640	Cell adhesion molecules|Hematopoietic cell lineage
CD226	12.4689	6.12911	18.8086	3.05219	1.60984	0.0297889	0.0483712	Up	0.0335512	0.0399707	0.0338309	0.0197552	0.00555718	0.00790099	10666	CD226 molecule	GO:0001816,GO:0002729,GO:0002860,GO:0002891,GO:0005178,GO:0005515,GO:0005886,GO:0005887,GO:0007155,GO:0007165,GO:0008037,GO:0009897,GO:0009986,GO:0019901,GO:0032729,GO:0033005,GO:0045121,GO:0045954,GO:0050776,GO:0050839,GO:0050862,GO:0060369	cytokine production|positive regulation of natural killer cell cytokine production|positive regulation of natural killer cell mediated cytotoxicity directed against tumor cell target|positive regulation of immunoglobulin mediated immune response|integrin binding|protein binding|plasma membrane|integral component of plasma membrane|cell adhesion|signal transduction|cell recognition|external side o…	hsa04514	Cell adhesion molecules
CD24	90.3411	147.827	32.8554	0.222346	-2.16912	1.61074e-14	7.66263e-14	Down	0.279088	0.270739	0.297049	1.18402	1.0205	1.40928	100133941	CD24 molecule	GO:0001666,GO:0001775,GO:0001959,GO:0002237,GO:0002768,GO:0005515,GO:0007204,GO:0009986,GO:0016020,GO:0016055,GO:0016477,GO:0019901,GO:0030296,GO:0030856,GO:0031295,GO:0031362,GO:0032597,GO:0032600,GO:0032913,GO:0042104,GO:0042325,GO:0042632,GO:0043406,GO:0043408,GO:0043627,GO:0045121,GO:0045730,GO:0061098,GO:0072112,GO:0072139,GO:0097193,GO:0098609,GO:2000768	response to hypoxia|cell activation|regulation of cytokine-mediated signaling pathway|response to molecule of bacterial origin|immune response-regulating cell surface receptor signaling pathway|protein binding|positive regulation of cytosolic calcium ion concentration|cell surface|membrane|Wnt signaling pathway|cell migration|protein kinase binding|protein tyrosine kinase activator activity|regul…	hsa04640	Hematopoietic cell lineage
CD34	5.58946	10.5316	0.64727	0.0609994	-4.03506	0.0101941	0.017924	Down	0	0.00314944	0.00325803	0.0404712	0	0.0582083	947	CD34 molecule	GO:0001894,GO:0001935,GO:0003094,GO:0003158,GO:0005515,GO:0005737,GO:0005764,GO:0005886,GO:0005887,GO:0007160,GO:0007165,GO:0008134,GO:0008217,GO:0009897,GO:0009925,GO:0010628,GO:0010629,GO:0016324,GO:0030097,GO:0030195,GO:0030246,GO:0032703,GO:0032720,GO:0032733,GO:0035759,GO:0036053,GO:0038001,GO:0042482,GO:0043199,GO:0045019,GO:0045171,GO:0045766,GO:0048471,GO:0048870,GO:0050776,GO:0050900,GO:…	tissue homeostasis|endothelial cell proliferation|glomerular filtration|endothelium development|protein binding|cytoplasm|lysosome|plasma membrane|integral component of plasma membrane|cell-matrix adhesion|signal transduction|transcription factor binding|regulation of blood pressure|external side of plasma membrane|basal plasma membrane|positive regulation of gene expression|negative regulation o…	hsa04514,hsa04640	Cell adhesion molecules|Hematopoietic cell lineage
CD72	62.027	101.572	22.4816	0.220565	-2.18072	6.85614e-10	2.44456e-09	Down	0.260996	0.369233	0.555584	1.75854	1.86517	1.45972	971	CD72 molecule	GO:0004888,GO:0005102,GO:0005515,GO:0005886,GO:0005887,GO:0007155,GO:0030246	transmembrane signaling receptor activity|signaling receptor binding|protein binding|plasma membrane|integral component of plasma membrane|cell adhesion|carbohydrate binding	hsa04662	B cell receptor signaling pathway
CD83	129.736	81.0053	178.467	2.20469	1.14058	1.50149e-07	4.49118e-07	Up	1.99122	2.14628	1.93995	0.803623	0.906255	0.907435	9308	CD83 molecule	GO:0005515,GO:0005886,GO:0005887,GO:0006952,GO:0006959,GO:0007165,GO:0009897,GO:0014070,GO:0032713,GO:0032733,GO:0032743,GO:0043372	protein binding|plasma membrane|integral component of plasma membrane|defense response|humoral immune response|signal transduction|external side of plasma membrane|response to organic cyclic compound|negative regulation of interleukin-4 production|positive regulation of interleukin-10 production|positive regulation of interleukin-2 production|positive regulation of CD4-positive, alpha-beta T cell…
CDC25A	451.411	193.141	709.681	3.66895	1.87537	5.71785e-47	9.20886e-46	Up	4.81388	4.85209	5.31833	1.48138	1.21962	1.169	993	cell division cycle 25A	GO:0000079,GO:0000082,GO:0000086,GO:0004721,GO:0004725,GO:0005515,GO:0005634,GO:0005654,GO:0005737,GO:0005829,GO:0008283,GO:0009314,GO:0010971,GO:0016579,GO:0019901,GO:0034644,GO:0035335,GO:0051087,GO:0051301,GO:0051726,GO:0110032	regulation of cyclin-dependent protein serine/threonine kinase activity|G1/S transition of mitotic cell cycle|G2/M transition of mitotic cell cycle|phosphoprotein phosphatase activity|protein tyrosine phosphatase activity|protein binding|nucleus|nucleoplasm|cytoplasm|cytosol|cell population proliferation|response to radiation|positive regulation of G2/M transition of mitotic cell cycle|protein de…	hsa04110,hsa04218,hsa04914,hsa05206	Cell cycle|Cellular senescence|Progesterone-mediated oocyte maturation|MicroRNAs in cancer
CDC45	1206.59	746.383	1666.79	2.23479	1.16014	2.19915e-47	3.58245e-46	Up	17.8059	19.1828	18.7865	7.36998	7.7429	8.58065	8318	cell division cycle 45	GO:0000076,GO:0000082,GO:0000083,GO:0000727,GO:0003682,GO:0003688,GO:0003697,GO:0005515,GO:0005634,GO:0005654,GO:0005737,GO:0005813,GO:0006260,GO:0006270,GO:0031261,GO:0031938,GO:0036064,GO:1902977	DNA replication checkpoint|G1/S transition of mitotic cell cycle|regulation of transcription involved in G1/S transition of mitotic cell cycle|double-strand break repair via break-induced replication|chromatin binding|DNA replication origin binding|single-stranded DNA binding|protein binding|nucleus|nucleoplasm|cytoplasm|centrosome|DNA replication|DNA replication initiation|DNA replication preini…	hsa04110	Cell cycle
CDC6	2503.04	1502.18	3503.9	2.33259	1.22193	1.64775e-119	1.00456e-117	Up	32.3729	30.9336	31.3861	12.9588	12.7962	12.7657	990	cell division cycle 6	GO:0000076,GO:0000079,GO:0000082,GO:0000083,GO:0000166,GO:0000278,GO:0000922,GO:0003688,GO:0005515,GO:0005524,GO:0005634,GO:0005654,GO:0005730,GO:0005737,GO:0005829,GO:0006260,GO:0006270,GO:0007089,GO:0008156,GO:0008285,GO:0019900,GO:0030071,GO:0032467,GO:0033314,GO:0045171,GO:0045737,GO:0048146,GO:0051233,GO:0051301,GO:0051984,GO:0072686,GO:1904117,GO:1904385	DNA replication checkpoint|regulation of cyclin-dependent protein serine/threonine kinase activity|G1/S transition of mitotic cell cycle|regulation of transcription involved in G1/S transition of mitotic cell cycle|nucleotide binding|mitotic cell cycle|spindle pole|DNA replication origin binding|protein binding|ATP binding|nucleus|nucleoplasm|nucleolus|cytoplasm|cytosol|DNA replication|DNA replic…	hsa04110	Cell cycle
CDCA4	2110.08	1346.79	2873.38	2.13415	1.09366	2.72568e-77	8.5471e-76	Up	32.4426	30.4175	31.9552	13.5489	14.2748	14.3423	55038	cell division cycle associated 4	GO:0005515,GO:0005634,GO:0005654,GO:0005829,GO:0005886,GO:0048096,GO:0140110	protein binding|nucleus|nucleoplasm|cytosol|plasma membrane|chromatin-mediated maintenance of transcription|transcription regulator activity
CDCP1	118.073	165.271	70.8748	0.429239	-1.22015	1.86223e-06	5.06859e-06	Down	0.300509	0.272085	0.345436	0.521603	0.643083	0.865009	64866	CUB domain containing protein 1	GO:0005515,GO:0005576,GO:0005886,GO:0016021	protein binding|extracellular region|plasma membrane|integral component of membrane
CDH23	11.1619	17.2308	5.09305	0.296577	-1.75352	0.0256782	0.0420908	Down	0.00909799	0.013105	0.00774678	0.0166553	0.0305404	0.0488488	64072	cadherin related 23	GO:0005509,GO:0005515,GO:0006816,GO:0007156,GO:0007601,GO:0007605,GO:0007626,GO:0016020,GO:0016021,GO:0016339,GO:0016342,GO:0032420,GO:0045296,GO:0045494,GO:0050896,GO:0050953,GO:0050957,GO:0051480,GO:0060122,GO:0098742	calcium ion binding|protein binding|calcium ion transport|homophilic cell adhesion via plasma membrane adhesion molecules|visual perception|sensory perception of sound|locomotory behavior|membrane|integral component of membrane|calcium-dependent cell-cell adhesion via plasma membrane cell adhesion molecules|catenin complex|stereocilium|cadherin binding|photoreceptor cell maintenance|response to s…
CDHR3	81.2089	114.688	47.7294	0.416588	-1.26331	1.61684e-05	4.04424e-05	Down	0.114575	0.0741529	0.0963788	0.227414	0.176409	0.245988	222256	cadherin related family member 3	GO:0000902,GO:0001618,GO:0005509,GO:0005515,GO:0005886,GO:0005912,GO:0007043,GO:0007156,GO:0007275,GO:0016021,GO:0016339,GO:0016342,GO:0034332,GO:0045296,GO:0046718,GO:0098742	cell morphogenesis|virus receptor activity|calcium ion binding|protein binding|plasma membrane|adherens junction|cell-cell junction assembly|homophilic cell adhesion via plasma membrane adhesion molecules|multicellular organism development|integral component of membrane|calcium-dependent cell-cell adhesion via plasma membrane cell adhesion molecules|catenin complex|adherens junction organization|…
CDHR4	15.5671	27.3369	3.79726	0.139221	-2.84455	0.000135224	0.000305238	Down	0.0308618	0.0555678	0.00821197	0.274639	0.234714	0.138086	389118	cadherin related family member 4	GO:0005509,GO:0005887,GO:0007155,GO:0007156	calcium ion binding|integral component of plasma membrane|cell adhesion|homophilic cell adhesion via plasma membrane adhesion molecules
CDK18	13.0912	21.0094	5.173	0.244536	-2.03188	0.0149154	0.0255731	Down	0.029671	0.00763195	0.0868461	0.271586	0.132281	0.074676	5129	cyclin dependent kinase 18	GO:0000083,GO:0004693,GO:0005515,GO:0005524,GO:0005575,GO:0005634,GO:0005737,GO:0006468,GO:0051726	regulation of transcription involved in G1/S transition of mitotic cell cycle|cyclin-dependent protein serine/threonine kinase activity|protein binding|ATP binding|cellular_component|nucleus|cytoplasm|protein phosphorylation|regulation of cell cycle
CDK5R2	54.2692	73.1257	35.4127	0.483994	-1.04694	0.0015914	0.00314056	Down	0.341234	0.433697	0.373876	0.785954	0.758026	0.707262	8941	cyclin dependent kinase 5 regulatory subunit 2	GO:0000079,GO:0001764,GO:0003779,GO:0005737,GO:0005886,GO:0008289,GO:0016020,GO:0016533,GO:0021549,GO:0021722,GO:0021766,GO:0021819,GO:0030426,GO:0043005,GO:0045737,GO:0045956,GO:0061575	regulation of cyclin-dependent protein serine/threonine kinase activity|neuron migration|actin binding|cytoplasm|plasma membrane|lipid binding|membrane|protein kinase 5 complex|cerebellum development|superior olivary nucleus maturation|hippocampus development|layer formation in cerebral cortex|growth cone|neuron projection|positive regulation of cyclin-dependent protein serine/threonine kinase ac…
CDKN1A	15169.5	20791.5	9547.47	0.459236	-1.12269	0	0	Down	94.9744	94.5741	94.4073	189.553	199.229	197.95	1026	cyclin dependent kinase inhibitor 1A	GO:0000079,GO:0000082,GO:0000086,GO:0000307,GO:0004860,GO:0004861,GO:0005515,GO:0005634,GO:0005654,GO:0005730,GO:0005829,GO:0006357,GO:0006367,GO:0006606,GO:0006974,GO:0006977,GO:0006978,GO:0007050,GO:0007095,GO:0007265,GO:0007507,GO:0008285,GO:0009636,GO:0010165,GO:0010243,GO:0010629,GO:0016604,GO:0019221,GO:0019901,GO:0019912,GO:0030308,GO:0030332,GO:0030890,GO:0031100,GO:0031625,GO:0031668,GO:…	regulation of cyclin-dependent protein serine/threonine kinase activity|G1/S transition of mitotic cell cycle|G2/M transition of mitotic cell cycle|cyclin-dependent protein kinase holoenzyme complex|protein kinase inhibitor activity|cyclin-dependent protein serine/threonine kinase inhibitor activity|protein binding|nucleus|nucleoplasm|nucleolus|cytosol|regulation of transcription by RNA polymeras…	hsa01522,hsa01524,hsa04012,hsa04066,hsa04068,hsa04110,hsa04115,hsa04151,hsa04218,hsa04630,hsa04921,hsa04928,hsa04934,hsa05160,hsa05161,hsa05163,hsa05165,hsa05166,hsa05167,hsa05169,hsa05200,hsa05202,hsa05203,hsa05205,hsa05206,hsa05210,hsa05211,hsa05212,hsa05213,hsa05214,hsa05215,hsa05216,hsa05217,hsa05218,hsa05219,hsa05220,hsa05222,hsa05223,hsa05224,hsa05225,hsa05226	Endocrine resistance|Platinum drug resistance|ErbB signaling pathway|HIF-1 signaling pathway|FoxO signaling pathway|Cell cycle|p53 signaling pathway|PI3K-Akt signaling pathway|Cellular senescence|JAK-STAT signaling pathway|Oxytocin signaling pathway|Parathyroid hormone synthesis, secretion and action|Cushing syndrome|Hepatitis C|Hepatitis B|Human cytomegalovirus infection|Human papillomavirus inf…
CDKN1B	2454.52	3446.98	1462.06	0.424111	-1.23749	1.13064e-108	5.77723e-107	Down	16.4184	16.6899	15.8753	37.6126	37.3383	34.6436	1027	cyclin dependent kinase inhibitor 1B	GO:0000079,GO:0000082,GO:0004860,GO:0004861,GO:0005515,GO:0005634,GO:0005654,GO:0005737,GO:0005768,GO:0005829,GO:0006977,GO:0007050,GO:0007507,GO:0008285,GO:0010942,GO:0019901,GO:0019903,GO:0030308,GO:0030332,GO:0031464,GO:0033673,GO:0042326,GO:0043231,GO:0044877,GO:0045732,GO:0045736,GO:0045786,GO:0045787,GO:0045892,GO:0045930,GO:0048102,GO:0051087,GO:0071285,GO:0071850,GO:1902806,GO:1904030,GO:…	regulation of cyclin-dependent protein serine/threonine kinase activity|G1/S transition of mitotic cell cycle|protein kinase inhibitor activity|cyclin-dependent protein serine/threonine kinase inhibitor activity|protein binding|nucleus|nucleoplasm|cytoplasm|endosome|cytosol|DNA damage response, signal transduction by p53 class mediator resulting in cell cycle arrest|cell cycle arrest|heart develo…	hsa01522,hsa04012,hsa04066,hsa04068,hsa04110,hsa04151,hsa04933,hsa04934,hsa05162,hsa05165,hsa05169,hsa05200,hsa05202,hsa05203,hsa05206,hsa05215,hsa05220,hsa05222,hsa05226	Endocrine resistance|ErbB signaling pathway|HIF-1 signaling pathway|FoxO signaling pathway|Cell cycle|PI3K-Akt signaling pathway|AGE-RAGE signaling pathway in diabetic complications|Cushing syndrome|Measles|Human papillomavirus infection|Epstein-Barr virus infection|Pathways in cancer|Transcriptional misregulation in cancer|Viral carcinogenesis|MicroRNAs in cancer|Prostate cancer|Chronic myeloid …
CDKN1C	10.0233	19.3994	0.64727	0.0330612	-4.91872	0.000286697	0.000623188	Down	0	0.0132536	0.0137106	0.026202	0.364849	0.374637	1028	cyclin dependent kinase inhibitor 1C	GO:0004860,GO:0004861,GO:0005515,GO:0005634,GO:0005737,GO:0007050,GO:0030511,GO:0033673,GO:0042326,GO:0044877,GO:0045736,GO:0045892,GO:0045893,GO:0045930,GO:0050680,GO:1904030	protein kinase inhibitor activity|cyclin-dependent protein serine/threonine kinase inhibitor activity|protein binding|nucleus|cytoplasm|cell cycle arrest|positive regulation of transforming growth factor beta receptor signaling pathway|negative regulation of kinase activity|negative regulation of phosphorylation|protein-containing complex binding|negative regulation of cyclin-dependent protein se…	hsa04110	Cell cycle
CDKN2D	667.016	930.844	403.188	0.433204	-1.20688	8.52906e-34	9.20633e-33	Down	7.27789	7.81285	7.76492	16.0878	16.3177	17.655	1032	cyclin dependent kinase inhibitor 2D	GO:0000079,GO:0000082,GO:0000731,GO:0004861,GO:0005515,GO:0005634,GO:0005654,GO:0005737,GO:0005829,GO:0007050,GO:0007605,GO:0008285,GO:0009411,GO:0019901,GO:0030308,GO:0032526,GO:0033280,GO:0042326,GO:0043154,GO:0045736,GO:0048102,GO:0097129,GO:1902230,GO:2000134	regulation of cyclin-dependent protein serine/threonine kinase activity|G1/S transition of mitotic cell cycle|DNA synthesis involved in DNA repair|cyclin-dependent protein serine/threonine kinase inhibitor activity|protein binding|nucleus|nucleoplasm|cytoplasm|cytosol|cell cycle arrest|sensory perception of sound|negative regulation of cell population proliferation|response to UV|protein kinase b…	hsa04068,hsa04110	FoxO signaling pathway|Cell cycle
CDR2	2343.31	3241.18	1445.44	0.446093	-1.16458	4.07397e-69	1.10863e-67	Down	14.8215	13.673	14.8956	28.5988	30.3553	33.345	1039	cerebellar degeneration related protein 2	GO:0003674,GO:0005515	molecular_function|protein binding
CDS1	234.691	317.819	151.563	0.47681	-1.06851	6.55411e-08	2.0213e-07	Down	0.809898	1.19286	0.714412	2.05358	1.71664	1.63813	1040	CDP-diacylglycerol synthase 1	GO:0004142,GO:0004605,GO:0005515,GO:0005783,GO:0005789,GO:0006657,GO:0006661,GO:0007165,GO:0007602,GO:0016021,GO:0016024,GO:0045600,GO:0140042	diacylglycerol cholinephosphotransferase activity|phosphatidate cytidylyltransferase activity|protein binding|endoplasmic reticulum|endoplasmic reticulum membrane|CDP-choline pathway|phosphatidylinositol biosynthetic process|signal transduction|phototransduction|integral component of membrane|CDP-diacylglycerol biosynthetic process|positive regulation of fat cell differentiation|lipid droplet for…	hsa00564,hsa04070	Glycerophospholipid metabolism|Phosphatidylinositol signaling system
CEBPD	592.659	835.261	350.057	0.418993	-1.255	2.02241e-21	1.35447e-20	Down	7.66478	5.85298	9.07156	16.5041	16.8974	17.7278	1052	CCAAT enhancer binding protein delta	GO:0000785,GO:0000978,GO:0000981,GO:0001228,GO:0005515,GO:0005654,GO:0006357,GO:0006366,GO:0019221,GO:0045595,GO:0045944,GO:1990837	chromatin|RNA polymerase II cis-regulatory region sequence-specific DNA binding|DNA-binding transcription factor activity, RNA polymerase II-specific|DNA-binding transcription activator activity, RNA polymerase II-specific|protein binding|nucleoplasm|regulation of transcription by RNA polymerase II|transcription by RNA polymerase II|cytokine-mediated signaling pathway|regulation of cell different…			TF_bZIP
CEMIP	9421.7	12568	6275.45	0.499413	-1.00169	1.12671e-189	1.49579e-187	Down	23.4629	22.7949	22.2896	43.0369	42.6425	44.5747	57214	cell migration inducing hyaluronidase 1	GO:0004415,GO:0005515,GO:0005540,GO:0005576,GO:0005634,GO:0005737,GO:0005783,GO:0005886,GO:0005905,GO:0007605,GO:0010800,GO:0030213,GO:0030214,GO:0030335,GO:0030665,GO:0032050,GO:0045334,GO:0046923,GO:0051281,GO:0090314,GO:1900020	hyalurononglucosaminidase activity|protein binding|hyaluronic acid binding|extracellular region|nucleus|cytoplasm|endoplasmic reticulum|plasma membrane|clathrin-coated pit|sensory perception of sound|positive regulation of peptidyl-threonine phosphorylation|hyaluronan biosynthetic process|hyaluronan catabolic process|positive regulation of cell migration|clathrin-coated vesicle membrane|clathrin …
CENPM	440.673	290.604	590.742	2.03223	1.02307	2.00632e-17	1.11851e-16	Up	9.27811	8.74933	8.8562	4.09518	4.5341	3.92139	79019	centromere protein M	GO:0000777,GO:0005654,GO:0005829,GO:0034080	condensed chromosome kinetochore|nucleoplasm|cytosol|CENP-A containing nucleosome assembly
CENPP	534.203	321.827	746.579	2.31659	1.212	1.63142e-23	1.21078e-22	Up	3.87748	3.93959	3.87939	1.73021	1.74394	1.31202	401541	centromere protein P	GO:0000775,GO:0005515,GO:0005634,GO:0005654,GO:0005730,GO:0005829,GO:0034080	chromosome, centromeric region|protein binding|nucleus|nucleoplasm|nucleolus|cytosol|CENP-A containing nucleosome assembly
CENPS	20.8909	10.598	31.1838	2.96563	1.56834	0.00834191	0.014909	Up	1.02171	0.909155	0.85233	0.112336	0.289669	0.494209	378708	centromere protein S	GO:0000712,GO:0000777,GO:0003677,GO:0003682,GO:0003690,GO:0005515,GO:0005654,GO:0005829,GO:0006281,GO:0006974,GO:0031297,GO:0031398,GO:0034080,GO:0036297,GO:0043240,GO:0046982,GO:0051301,GO:0051382,GO:0071821	resolution of meiotic recombination intermediates|condensed chromosome kinetochore|DNA binding|chromatin binding|double-stranded DNA binding|protein binding|nucleoplasm|cytosol|DNA repair|cellular response to DNA damage stimulus|replication fork processing|positive regulation of protein ubiquitination|CENP-A containing nucleosome assembly|interstrand cross-link repair|Fanconi anaemia nuclear comp…	hsa03460	Fanconi anemia pathway
CENPU	1543.94	918.309	2169.57	2.36271	1.24045	3.00414e-75	9.13785e-74	Up	21.5714	22.4567	22.2057	9.16356	8.38169	9.05379	79682	centromere protein U	GO:0000777,GO:0005515,GO:0005634,GO:0005654,GO:0005829,GO:0016032,GO:0034080,GO:0034451,GO:0043009	condensed chromosome kinetochore|protein binding|nucleus|nucleoplasm|cytosol|viral process|CENP-A containing nucleosome assembly|centriolar satellite|chordate embryonic development
CEP135	522.937	264.493	781.382	2.95248	1.56193	8.33629e-22	5.71235e-21	Up	3.48287	4.00503	3.52142	1.54721	0.818507	1.17022	9662	centrosomal protein 135	GO:0000086,GO:0005515,GO:0005813,GO:0005814,GO:0005829,GO:0007099,GO:0008022,GO:0010389,GO:0010457,GO:0097711,GO:1902857,GO:1904951	G2/M transition of mitotic cell cycle|protein binding|centrosome|centriole|cytosol|centriole replication|protein C-terminus binding|regulation of G2/M transition of mitotic cell cycle|centriole-centriole cohesion|ciliary basal body-plasma membrane docking|positive regulation of non-motile cilium assembly|positive regulation of establishment of protein localization
CFAP206	28.8447	18.4935	39.1959	2.12655	1.08851	0.0186925	0.031451	Up	0.486899	0.477659	0.470025	0.161225	0.201929	0.27865	154313	cilia and flagella associated protein 206	GO:0001534,GO:0003341,GO:0003356,GO:0005515,GO:0005930,GO:0007288,GO:0031514,GO:0035082,GO:0036064,GO:0097649,GO:1901317	radial spoke|cilium movement|regulation of cilium beat frequency|protein binding|axoneme|sperm axoneme assembly|motile cilium|axoneme assembly|ciliary basal body|A axonemal microtubule|regulation of flagellated sperm motility
CFAP44	255.093	143.071	367.115	2.56538	1.35918	1.08424e-11	4.3495e-11	Up	0.874983	0.851456	1.08777	0.262865	0.467638	0.310331	55779	cilia and flagella associated protein 44	GO:0000226,GO:0005515,GO:0005737,GO:0005856,GO:0006508,GO:0007288,GO:0008233,GO:0031514,GO:0060271,GO:0060285	microtubule cytoskeleton organization|protein binding|cytoplasm|cytoskeleton|proteolysis|sperm axoneme assembly|peptidase activity|motile cilium|cilium assembly|cilium-dependent cell motility
CFB	1057.95	1432.12	683.779	0.47764	-1.066	2.21072e-37	2.6613e-36	Down	7.3982	7.508	7.40162	13.5702	15.1086	15.6477	629	complement factor B	GO:0001848,GO:0004252,GO:0005515,GO:0005576,GO:0005615,GO:0005886,GO:0006508,GO:0006956,GO:0006957,GO:0030449,GO:0070062,GO:0072562	complement binding|serine-type endopeptidase activity|protein binding|extracellular region|extracellular space|plasma membrane|proteolysis|complement activation|complement activation, alternative pathway|regulation of complement activation|extracellular exosome|blood microparticle	hsa04610,hsa05150,hsa05171	Complement and coagulation cascades|Staphylococcus aureus infection|Coronavirus disease - COVID-19
CGB8	191.494	108.97	274.018	2.52149	1.33428	2.23356e-09	7.69343e-09	Up	9.29743	6.81209	8.8462	2.46423	2.68948	4.25451	94115	chorionic gonadotropin subunit beta 8
CGNL1	129.98	212.788	47.1726	0.221189	-2.17665	3.37263e-17	1.85691e-16	Down	0.113322	0.110765	0.208061	0.610835	0.591407	0.646475	84952	cingulin like 1	GO:0003774,GO:0005515,GO:0005923,GO:0007015,GO:0016459,GO:0032991,GO:0051058,GO:0051497,GO:0150105	motor activity|protein binding|bicellular tight junction|actin filament organization|myosin complex|protein-containing complex|negative regulation of small GTPase mediated signal transduction|negative regulation of stress fiber assembly|protein localization to cell-cell junction	hsa04530	Tight junction
CH25H	110.665	148.514	72.8163	0.490747	-1.02695	0.000116313	0.00026478	Down	1.42041	0.94384	1.11812	2.5431	1.64523	2.54877	9023	cholesterol 25-hydroxylase	GO:0000254,GO:0001567,GO:0005506,GO:0005515,GO:0005789,GO:0005829,GO:0006629,GO:0006699,GO:0008203,GO:0008395,GO:0016020,GO:0016021,GO:0016126,GO:0016491,GO:0035754,GO:0055114	C-4 methylsterol oxidase activity|cholesterol 25-hydroxylase activity|iron ion binding|protein binding|endoplasmic reticulum membrane|cytosol|lipid metabolic process|bile acid biosynthetic process|cholesterol metabolic process|steroid hydroxylase activity|membrane|integral component of membrane|sterol biosynthetic process|oxidoreductase activity|B cell chemotaxis|oxidation-reduction process	hsa00120	Primary bile acid biosynthesis
CHAC1	215.668	304.561	126.774	0.416481	-1.26368	1.03202e-08	3.37863e-08	Down	0.718423	1.14675	0.886143	1.5296	2.15524	2.58358	79094	ChaC glutathione specific gamma-glutamylcyclotransferase 1	GO:0003839,GO:0005112,GO:0005515,GO:0005737,GO:0005802,GO:0005829,GO:0006750,GO:0006751,GO:0006986,GO:0007219,GO:0010955,GO:0022008,GO:0045746,GO:0061928,GO:0070059	gamma-glutamylcyclotransferase activity|Notch binding|protein binding|cytoplasm|trans-Golgi network|cytosol|glutathione biosynthetic process|glutathione catabolic process|response to unfolded protein|Notch signaling pathway|negative regulation of protein processing|neurogenesis|negative regulation of Notch signaling pathway|glutathione specific gamma-glutamylcyclotransferase activity|intrinsic ap…	hsa00480	Glutathione metabolism
CHAC2	131.633	58.063	205.203	3.53451	1.82151	1.58705e-13	7.13644e-13	Up	3.96464	4.69776	3.7998	0.859937	1.47829	1.00886	494143	ChaC glutathione specific gamma-glutamylcyclotransferase 2	GO:0003674,GO:0003839,GO:0005575,GO:0005737,GO:0005829,GO:0006750,GO:0006751,GO:0008150,GO:0061928	molecular_function|gamma-glutamylcyclotransferase activity|cellular_component|cytoplasm|cytosol|glutathione biosynthetic process|glutathione catabolic process|biological_process|glutathione specific gamma-glutamylcyclotransferase activity	hsa00480	Glutathione metabolism
CHAF1A	2197.32	1267.66	3126.97	2.46746	1.30303	6.15354e-103	2.94313e-101	Up	18.9552	20.2401	19.2337	7.57245	7.08286	7.81772	10036	chromatin assembly factor 1 subunit A	GO:0000785,GO:0003682,GO:0005515,GO:0005634,GO:0006260,GO:0006281,GO:0006334,GO:0006335,GO:0007049,GO:0031497,GO:0032991,GO:0033186,GO:0042802,GO:0051082,GO:0070087	chromatin|chromatin binding|protein binding|nucleus|DNA replication|DNA repair|nucleosome assembly|DNA replication-dependent nucleosome assembly|cell cycle|chromatin assembly|protein-containing complex|CAF-1 complex|identical protein binding|unfolded protein binding|chromo shadow domain binding
CHAF1B	1093.29	688.748	1497.83	2.17675	1.12217	8.12173e-39	1.03377e-37	Up	6.66465	6.57889	6.89872	2.6571	2.87593	3.25281	8208	chromatin assembly factor 1 subunit B	GO:0000785,GO:0003682,GO:0005515,GO:0005634,GO:0005654,GO:0005737,GO:0005829,GO:0006260,GO:0006281,GO:0006334,GO:0006335,GO:0007049,GO:0031497,GO:0032991,GO:0033186,GO:0042393,GO:0051082	chromatin|chromatin binding|protein binding|nucleus|nucleoplasm|cytoplasm|cytosol|DNA replication|DNA repair|nucleosome assembly|DNA replication-dependent nucleosome assembly|cell cycle|chromatin assembly|protein-containing complex|CAF-1 complex|histone binding|unfolded protein binding
CHAMP1	2095.72	1276.42	2915.01	2.28333	1.19114	2.67082e-96	1.12914e-94	Up	20.287	21.0894	20.6053	8.55671	8.85337	8.34417	283489	chromosome alignment maintaining phosphoprotein 1	GO:0000777,GO:0000793,GO:0005515,GO:0005634,GO:0005654,GO:0005737,GO:0005819,GO:0016604,GO:0031134,GO:0034501,GO:0035372,GO:0046872,GO:0051315,GO:0090543	condensed chromosome kinetochore|condensed chromosome|protein binding|nucleus|nucleoplasm|cytoplasm|spindle|nuclear body|sister chromatid biorientation|protein localization to kinetochore|protein localization to microtubule|metal ion binding|attachment of mitotic spindle microtubules to kinetochore|Flemming body
CHMP1B	3803.08	5109.25	2496.92	0.488653	-1.03312	2.47672e-96	1.0502e-94	Down	22.0479	20.8274	23.651	42.4828	43.4901	43.1844	57132	charged multivesicular body protein 1B	GO:0000815,GO:0005515,GO:0005654,GO:0005771,GO:0005829,GO:0006997,GO:0007080,GO:0010008,GO:0010824,GO:0015031,GO:0019904,GO:0030117,GO:0030496,GO:0031902,GO:0032509,GO:0036258,GO:0039702,GO:0042802,GO:0045184,GO:0045324,GO:0051301,GO:0061952,GO:0070062,GO:1901673,GO:1904903	ESCRT III complex|protein binding|nucleoplasm|multivesicular body|cytosol|nucleus organization|mitotic metaphase plate congression|endosome membrane|regulation of centrosome duplication|protein transport|protein domain specific binding|membrane coat|midbody|late endosome membrane|endosome transport via multivesicular body sorting pathway|multivesicular body assembly|viral budding via host ESCRT c…	hsa04144,hsa04217	Endocytosis|Necroptosis
CHMP6	659.35	434.658	884.043	2.03522	1.02518	1.3665e-22	9.66691e-22	Up	13.6478	11.8588	11.9192	5.76787	5.53704	6.15333	79643	charged multivesicular body protein 6	GO:0000815,GO:0005515,GO:0005771,GO:0005829,GO:0006900,GO:0006997,GO:0007080,GO:0007175,GO:0010008,GO:0015031,GO:0016020,GO:0016197,GO:0016236,GO:0019058,GO:0031902,GO:0032511,GO:0036258,GO:0039702,GO:0042176,GO:0044877,GO:0047485,GO:0061952,GO:0070062,GO:1903541,GO:1904902	ESCRT III complex|protein binding|multivesicular body|cytosol|vesicle budding from membrane|nucleus organization|mitotic metaphase plate congression|negative regulation of epidermal growth factor-activated receptor activity|endosome membrane|protein transport|membrane|endosomal transport|macroautophagy|viral life cycle|late endosome membrane|late endosome to vacuole transport via multivesicular b…	hsa04144,hsa04217	Endocytosis|Necroptosis
CHPF	3645.67	5069.77	2221.56	0.438225	-1.19026	4.45687e-94	1.82449e-92	Down	17.0971	18.3624	18.9391	36.402	39.3981	41.9687	79586	chondroitin polymerizing factor	GO:0000139,GO:0005759,GO:0005829,GO:0008376,GO:0016021,GO:0030206,GO:0032580,GO:0046872,GO:0047238,GO:0050510	Golgi membrane|mitochondrial matrix|cytosol|acetylgalactosaminyltransferase activity|integral component of membrane|chondroitin sulfate biosynthetic process|Golgi cisterna membrane|metal ion binding|glucuronosyl-N-acetylgalactosaminyl-proteoglycan 4-beta-N-acetylgalactosaminyltransferase activity|N-acetylgalactosaminyl-proteoglycan 3-beta-glucuronosyltransferase activity	hsa00532	Glycosaminoglycan biosynthesis - chondroitin sulfate / dermatan sulfate
CHRDL1	707.349	991.299	423.4	0.427177	-1.22709	6.46627e-39	8.25277e-38	Down	2.97231	2.95971	2.79699	6.60373	6.39653	6.39268	91851	chordin like 1	GO:0001503,GO:0001654,GO:0005576,GO:0005788,GO:0007399,GO:0030154,GO:0030509,GO:0030514,GO:0043687,GO:0044267	ossification|eye development|extracellular region|endoplasmic reticulum lumen|nervous system development|cell differentiation|BMP signaling pathway|negative regulation of BMP signaling pathway|post-translational protein modification|cellular protein metabolic process
CHRM2	18.5881	37.1761	0	0.00473132	-7.72354	3.24212e-09	1.10548e-08	Down	0	0	0	0.200577	0.109775	0.14857	1129	cholinergic receptor muscarinic 2	GO:0004993,GO:0005886,GO:0005887,GO:0006940,GO:0007186,GO:0007187,GO:0007188,GO:0007197,GO:0007207,GO:0007213,GO:0007268,GO:0007399,GO:0008016,GO:0009615,GO:0016021,GO:0016907,GO:0030425,GO:0030594,GO:0030665,GO:0045202,GO:0045211,GO:0061024,GO:0098664,GO:1990763	G protein-coupled serotonin receptor activity|plasma membrane|integral component of plasma membrane|regulation of smooth muscle contraction|G protein-coupled receptor signaling pathway|G protein-coupled receptor signaling pathway, coupled to cyclic nucleotide second messenger|adenylate cyclase-modulating G protein-coupled receptor signaling pathway|adenylate cyclase-inhibiting G protein-coupled a…	hsa04020,hsa04024,hsa04080,hsa04151,hsa04725,hsa04810	Calcium signaling pathway|cAMP signaling pathway|Neuroactive ligand-receptor interaction|PI3K-Akt signaling pathway|Cholinergic synapse|Regulation of actin cytoskeleton
CHRM3	50.5118	70.36	30.6637	0.436149	-1.19711	0.00123068	0.00247162	Down	0.0304019	0.0512989	0.03883	0.0692599	0.0841944	0.108822	1131	cholinergic receptor muscarinic 3	GO:0003056,GO:0004435,GO:0004993,GO:0005515,GO:0005789,GO:0005886,GO:0005887,GO:0006464,GO:0007165,GO:0007186,GO:0007187,GO:0007197,GO:0007213,GO:0007268,GO:0007399,GO:0009925,GO:0016907,GO:0019722,GO:0030425,GO:0030594,GO:0032412,GO:0038023,GO:0042166,GO:0045202,GO:0045211,GO:0045987,GO:0046541,GO:0095500,GO:0098664	regulation of vascular associated smooth muscle contraction|phosphatidylinositol phospholipase C activity|G protein-coupled serotonin receptor activity|protein binding|endoplasmic reticulum membrane|plasma membrane|integral component of plasma membrane|cellular protein modification process|signal transduction|G protein-coupled receptor signaling pathway|G protein-coupled receptor signaling pathwa…	hsa04020,hsa04080,hsa04725,hsa04742,hsa04810,hsa04911,hsa04970,hsa04971,hsa04972,hsa05010,hsa05022	Calcium signaling pathway|Neuroactive ligand-receptor interaction|Cholinergic synapse|Taste transduction|Regulation of actin cytoskeleton|Insulin secretion|Salivary secretion|Gastric acid secretion|Pancreatic secretion|Alzheimer disease|Pathways of neurodegeneration - multiple diseases
CHST1	179.909	320.129	39.6886	0.123723	-3.01482	1.76418e-39	2.28443e-38	Down	0.180436	0.351402	0.29493	2.03825	2.27134	2.01832	8534	carbohydrate sulfotransferase 1	GO:0000139,GO:0001517,GO:0005515,GO:0005802,GO:0005976,GO:0006012,GO:0006044,GO:0006790,GO:0006954,GO:0008146,GO:0016021,GO:0018146,GO:0042339,GO:0045130	Golgi membrane|N-acetylglucosamine 6-O-sulfotransferase activity|protein binding|trans-Golgi network|polysaccharide metabolic process|galactose metabolic process|N-acetylglucosamine metabolic process|sulfur compound metabolic process|inflammatory response|sulfotransferase activity|integral component of membrane|keratan sulfate biosynthetic process|keratan sulfate metabolic process|keratan sulfotr…	hsa00533	Glycosaminoglycan biosynthesis - keratan sulfate
CHST10	769.228	418.022	1120.43	2.68212	1.42337	3.91572e-49	6.66939e-48	Up	7.76552	8.53788	8.43245	2.72983	2.91597	3.10936	9486	carbohydrate sulfotransferase 10	GO:0000139,GO:0005794,GO:0007155,GO:0008146,GO:0016020,GO:0016021,GO:0016051,GO:0016232,GO:0030166	Golgi membrane|Golgi apparatus|cell adhesion|sulfotransferase activity|membrane|integral component of membrane|carbohydrate biosynthetic process|HNK-1 sulfotransferase activity|proteoglycan biosynthetic process	hsa00515	Mannose type O-glycan biosynthesis
CHSY3	186.229	292.897	79.5607	0.271493	-1.88102	1.47153e-19	9.08435e-19	Down	0.11131	0.0852274	0.136382	0.397535	0.342148	0.422751	337876	chondroitin sulfate synthase 3	GO:0000139,GO:0008376,GO:0016021,GO:0030206,GO:0032580,GO:0046872,GO:0047238,GO:0050510	Golgi membrane|acetylgalactosaminyltransferase activity|integral component of membrane|chondroitin sulfate biosynthetic process|Golgi cisterna membrane|metal ion binding|glucuronosyl-N-acetylgalactosaminyl-proteoglycan 4-beta-N-acetylgalactosaminyltransferase activity|N-acetylgalactosaminyl-proteoglycan 3-beta-glucuronosyltransferase activity	hsa00532	Glycosaminoglycan biosynthesis - chondroitin sulfate / dermatan sulfate
CKB	490.458	827.236	153.68	0.185776	-2.42837	1.06885e-86	3.83408e-85	Down	2.73963	3.18012	2.80379	14.5208	15.1064	14.9296	1152	creatine kinase B	GO:0004111,GO:0005515,GO:0005524,GO:0005615,GO:0005634,GO:0005829,GO:0006600,GO:0016301,GO:0016310,GO:0021549,GO:0021762,GO:0030425,GO:0030644,GO:0031625,GO:0043025,GO:0046314,GO:0070062	creatine kinase activity|protein binding|ATP binding|extracellular space|nucleus|cytosol|creatine metabolic process|kinase activity|phosphorylation|cerebellum development|substantia nigra development|dendrite|cellular chloride ion homeostasis|ubiquitin protein ligase binding|neuronal cell body|phosphocreatine biosynthetic process|extracellular exosome	hsa00330	Arginine and proline metabolism
CLCF1	1133.91	682.795	1585.03	2.32149	1.21505	2.13327e-43	3.09847e-42	Up	21.4378	24.3676	23.9329	10.0639	8.50991	9.92691	23529	cardiotrophin like cytokine factor 1	GO:0002639,GO:0005102,GO:0005125,GO:0005127,GO:0005515,GO:0005576,GO:0007166,GO:0007259,GO:0008083,GO:0008284,GO:0019221,GO:0030183,GO:0030890,GO:0042531,GO:0043524,GO:0048295,GO:0048711,GO:0097058,GO:0097059	positive regulation of immunoglobulin production|signaling receptor binding|cytokine activity|ciliary neurotrophic factor receptor binding|protein binding|extracellular region|cell surface receptor signaling pathway|receptor signaling pathway via JAK-STAT|growth factor activity|positive regulation of cell population proliferation|cytokine-mediated signaling pathway|B cell differentiation|positive…	hsa04060	Cytokine-cytokine receptor interaction
CLCN6	1990.02	2913.98	1066.05	0.365827	-1.45077	1.37078e-127	9.22838e-126	Down	4.9319	5.20313	5.27308	12.9422	13.3632	13.6542	1185	chloride voltage-gated channel 6	GO:0005247,GO:0005524,GO:0005765,GO:0006821,GO:0006884,GO:0007165,GO:0009612,GO:0010008,GO:0015108,GO:0015297,GO:0016021,GO:0034220,GO:0043231,GO:1902476	voltage-gated chloride channel activity|ATP binding|lysosomal membrane|chloride transport|cell volume homeostasis|signal transduction|response to mechanical stimulus|endosome membrane|chloride transmembrane transporter activity|antiporter activity|integral component of membrane|ion transmembrane transport|intracellular membrane-bounded organelle|chloride transmembrane transport
CLCNKA	3.2351	6.4702	0	0.0271506	-5.20287	0.00359807	0.00679571	Down	0	0	0	0.112234	0.0420957	0.0448875	1187	chloride voltage-gated channel Ka	GO:0005247,GO:0005886,GO:0005887,GO:0006821,GO:0007588,GO:0034220,GO:0034707,GO:0034765,GO:0042802,GO:0046872,GO:1902476	voltage-gated chloride channel activity|plasma membrane|integral component of plasma membrane|chloride transport|excretion|ion transmembrane transport|chloride channel complex|regulation of ion transmembrane transport|identical protein binding|metal ion binding|chloride transmembrane transport
CLDN14	2.2271	4.4542	0	0.0394707	-4.66307	0.0218858	0.0363654	Down	0	0	0	0.0784442	0.0101138	0.0431384	23562	claudin 14	GO:0005198,GO:0005515,GO:0005783,GO:0005886,GO:0005923,GO:0007155,GO:0016021,GO:0016338,GO:0042802,GO:0065003,GO:0070830	structural molecule activity|protein binding|endoplasmic reticulum|plasma membrane|bicellular tight junction|cell adhesion|integral component of membrane|calcium-independent cell-cell adhesion via plasma membrane cell-adhesion molecules|identical protein binding|protein-containing complex assembly|bicellular tight junction assembly	hsa04514,hsa04530,hsa04670,hsa05130,hsa05160	Cell adhesion molecules|Tight junction|Leukocyte transendothelial migration|Pathogenic Escherichia coli infection|Hepatitis C
CLDN2	9.13677	15.1401	3.13344	0.207618	-2.268	0.0234232	0.0386757	Down	0.0512698	0.0150715	0.0077956	0.208571	0.107565	0.0245783	9075	claudin 2	GO:0005198,GO:0005515,GO:0005886,GO:0005911,GO:0005923,GO:0007155,GO:0016021,GO:0016338,GO:0042802,GO:0070830	structural molecule activity|protein binding|plasma membrane|cell-cell junction|bicellular tight junction|cell adhesion|integral component of membrane|calcium-independent cell-cell adhesion via plasma membrane cell-adhesion molecules|identical protein binding|bicellular tight junction assembly	hsa04514,hsa04530,hsa04670,hsa05130,hsa05160	Cell adhesion molecules|Tight junction|Leukocyte transendothelial migration|Pathogenic Escherichia coli infection|Hepatitis C
CLDN7	26.0081	46.9105	5.10569	0.108649	-3.20226	1.01873e-07	3.09211e-07	Down	0.109538	0.0322004	0.116587	0.827569	0.935667	0.490109	1366	claudin 7	GO:0005198,GO:0005515,GO:0005886,GO:0005923,GO:0007155,GO:0007162,GO:0008284,GO:0016021,GO:0016323,GO:0016327,GO:0016328,GO:0016338,GO:0019904,GO:0031333,GO:0042802,GO:0043066,GO:0045471,GO:0050839,GO:0070830,GO:2000147	structural molecule activity|protein binding|plasma membrane|bicellular tight junction|cell adhesion|negative regulation of cell adhesion|positive regulation of cell population proliferation|integral component of membrane|basolateral plasma membrane|apicolateral plasma membrane|lateral plasma membrane|calcium-independent cell-cell adhesion via plasma membrane cell-adhesion molecules|protein domai…	hsa04514,hsa04530,hsa04670,hsa05130,hsa05160	Cell adhesion molecules|Tight junction|Leukocyte transendothelial migration|Pathogenic Escherichia coli infection|Hepatitis C
CLDND2	49.1345	79.8819	18.3871	0.230559	-2.11679	1.00948e-07	3.06535e-07	Down	0.348952	0.248559	0.199989	0.969135	1.45014	0.870738	125875	claudin domain containing 2	GO:0005515,GO:0005886,GO:0016021	protein binding|plasma membrane|integral component of membrane
CLEC18B	3.80608	0	7.61216	39.9053	5.31851	0.00286016	0.0054748	Up	0.152713	0.0112231	0.10449	0	0	0	497190	C-type lectin domain family 18 member B	GO:0005615,GO:0005768,GO:0005794,GO:0016529,GO:0030247	extracellular space|endosome|Golgi apparatus|sarcoplasmic reticulum|polysaccharide binding
CLEC2A	38.1922	54.2847	22.0996	0.407002	-1.29689	0.00309118	0.00589082	Down	0.157102	0.357913	0.286648	0.445092	0.694517	0.728026	387836	C-type lectin domain family 2 member A	GO:0005515,GO:0005886,GO:0009897,GO:0016021,GO:0030246,GO:0042267,GO:0042803	protein binding|plasma membrane|external side of plasma membrane|integral component of membrane|carbohydrate binding|natural killer cell mediated cytotoxicity|protein homodimerization activity
CLIC3	7.90319	13.6121	2.19431	0.162466	-2.62179	0.0192317	0.0323068	Down	0.0765402	0.0590629	0	0.0389218	0.481747	0.278253	9022	chloride intracellular channel 3	GO:0005244,GO:0005254,GO:0005515,GO:0005634,GO:0005737,GO:0006749,GO:0006821,GO:0007165,GO:0016604,GO:0034707,GO:0034765,GO:0070062,GO:1902476	voltage-gated ion channel activity|chloride channel activity|protein binding|nucleus|cytoplasm|glutathione metabolic process|chloride transport|signal transduction|nuclear body|chloride channel complex|regulation of ion transmembrane transport|extracellular exosome|chloride transmembrane transport
CLN6	942.934	495.773	1390.09	2.80557	1.48829	1.64819e-48	2.76744e-47	Up	16.892	14.864	18.6477	5.53264	5.28302	6.23563	54982	CLN6 transmembrane ER protein	GO:0001573,GO:0005515,GO:0005730,GO:0005769,GO:0005783,GO:0005788,GO:0005789,GO:0007040,GO:0007042,GO:0007601,GO:0008203,GO:0016020,GO:0016021,GO:0030163,GO:0030203,GO:0031987,GO:0035727,GO:0042803,GO:0043231,GO:0044265,GO:0045121,GO:0045862,GO:0120146	ganglioside metabolic process|protein binding|nucleolus|early endosome|endoplasmic reticulum|endoplasmic reticulum lumen|endoplasmic reticulum membrane|lysosome organization|lysosomal lumen acidification|visual perception|cholesterol metabolic process|membrane|integral component of membrane|protein catabolic process|glycosaminoglycan metabolic process|locomotion involved in locomotory behavior|ly…
CLSPN	1727.42	898.749	2556.09	2.84354	1.50769	2.15496e-127	1.43714e-125	Up	7.31117	7.29804	7.62414	2.49862	2.48404	2.43508	63967	claspin	GO:0000076,GO:0000077,GO:0000217,GO:0005515,GO:0005634,GO:0005654,GO:0005794,GO:0006260,GO:0006281,GO:0007095,GO:0010997,GO:0016579,GO:0018105,GO:0032147,GO:0033314	DNA replication checkpoint|DNA damage checkpoint|DNA secondary structure binding|protein binding|nucleus|nucleoplasm|Golgi apparatus|DNA replication|DNA repair|mitotic G2 DNA damage checkpoint|anaphase-promoting complex binding|protein deubiquitination|peptidyl-serine phosphorylation|activation of protein kinase activity|mitotic DNA replication checkpoint
COA3	1228.42	766.136	1690.7	2.2081	1.1428	2.30503e-52	4.35412e-51	Up	57.3497	59.5662	58.1759	24.2429	24.3666	26.6635	28958	cytochrome c oxidase assembly factor 3	GO:0005515,GO:0005739,GO:0031305,GO:0033617,GO:0070131	protein binding|mitochondrion|integral component of mitochondrial inner membrane|mitochondrial cytochrome c oxidase assembly|positive regulation of mitochondrial translation	hsa04714	Thermogenesis
COA7	748.415	457.121	1039.71	2.27438	1.18547	3.33745e-33	3.52479e-32	Up	7.04969	6.84708	7.16321	2.70219	3.2736	2.81079	65260	cytochrome c oxidase assembly factor 7	GO:0005515,GO:0005654,GO:0005739,GO:0005758	protein binding|nucleoplasm|mitochondrion|mitochondrial intermembrane space	hsa04714	Thermogenesis
COG6	2835.93	3858.75	1813.12	0.469883	-1.08963	1.63197e-98	7.22186e-97	Down	7.22985	6.63159	6.93958	14.1392	14.2115	13.6573	57511	component of oligomeric golgi complex 6	GO:0000139,GO:0005515,GO:0006888,GO:0006891,GO:0015031,GO:0017119,GO:0032588,GO:0070085	Golgi membrane|protein binding|endoplasmic reticulum to Golgi vesicle-mediated transport|intra-Golgi vesicle-mediated transport|protein transport|Golgi transport complex|trans-Golgi network membrane|glycosylation
COL11A1	81.3033	153.295	9.31161	0.0604713	-4.04761	1.49894e-24	1.1648e-23	Down	0.0307082	0.00947851	0.0522951	0.518437	0.399443	0.525549	1301	collagen type XI alpha 1 chain	GO:0001502,GO:0001503,GO:0002063,GO:0005201,GO:0005576,GO:0005592,GO:0005615,GO:0005788,GO:0006029,GO:0007601,GO:0007605,GO:0008201,GO:0030020,GO:0030198,GO:0030199,GO:0030674,GO:0031012,GO:0035987,GO:0035989,GO:0042472,GO:0046872,GO:0048704,GO:0050840,GO:0050910,GO:0055010,GO:0062023,GO:1904399	cartilage condensation|ossification|chondrocyte development|extracellular matrix structural constituent|extracellular region|collagen type XI trimer|extracellular space|endoplasmic reticulum lumen|proteoglycan metabolic process|visual perception|sensory perception of sound|heparin binding|extracellular matrix structural constituent conferring tensile strength|extracellular matrix organization|col…	hsa04974	Protein digestion and absorption
COL11A2	9.27924	15.0481	3.5104	0.2328	-2.10284	0.0178805	0.0302157	Down	0.0145496	0.00299395	0.0154859	0.0473515	0.0610505	0.0260398	1302	collagen type XI alpha 2 chain	GO:0001501,GO:0005201,GO:0005515,GO:0005576,GO:0005581,GO:0005592,GO:0005615,GO:0005788,GO:0007605,GO:0030020,GO:0030198,GO:0030199,GO:0030674,GO:0031012,GO:0046872,GO:0051216,GO:0060021,GO:0060023,GO:0062023	skeletal system development|extracellular matrix structural constituent|protein binding|extracellular region|collagen trimer|collagen type XI trimer|extracellular space|endoplasmic reticulum lumen|sensory perception of sound|extracellular matrix structural constituent conferring tensile strength|extracellular matrix organization|collagen fibril organization|protein-macromolecule adaptor activity|…	hsa04974	Protein digestion and absorption
COL19A1	24.8231	38.4435	11.2027	0.291056	-1.78063	0.000449776	0.000956733	Down	0.0184403	0.0208702	0.0274779	0.0656403	0.0754419	0.0763199	1310	collagen type XIX alpha 1 chain	GO:0001501,GO:0005201,GO:0005576,GO:0005581,GO:0005615,GO:0005788,GO:0007155,GO:0007519,GO:0030020,GO:0030154,GO:0030198,GO:0030574,GO:0030674,GO:0031012,GO:0062023,GO:0098609	skeletal system development|extracellular matrix structural constituent|extracellular region|collagen trimer|extracellular space|endoplasmic reticulum lumen|cell adhesion|skeletal muscle tissue development|extracellular matrix structural constituent conferring tensile strength|cell differentiation|extracellular matrix organization|collagen catabolic process|protein-macromolecule adaptor activity|…	hsa04974	Protein digestion and absorption
COL1A2	77277.9	108111	46444.8	0.429616	-1.21888	0	0	Down	248.716	244.315	246.661	530.718	543.88	559.046	1278	collagen type I alpha 2 chain	GO:0001501,GO:0001568,GO:0002020,GO:0005201,GO:0005515,GO:0005576,GO:0005584,GO:0005615,GO:0005783,GO:0005788,GO:0007179,GO:0007266,GO:0007596,GO:0008217,GO:0019221,GO:0030020,GO:0030168,GO:0030198,GO:0030199,GO:0030282,GO:0030674,GO:0031012,GO:0032963,GO:0042476,GO:0042802,GO:0043589,GO:0046332,GO:0046872,GO:0048407,GO:0050776,GO:0050900,GO:0062023,GO:0070062,GO:0070208,GO:0071230,GO:0085029	skeletal system development|blood vessel development|protease binding|extracellular matrix structural constituent|protein binding|extracellular region|collagen type I trimer|extracellular space|endoplasmic reticulum|endoplasmic reticulum lumen|transforming growth factor beta receptor signaling pathway|Rho protein signal transduction|blood coagulation|regulation of blood pressure|cytokine-mediated…	hsa04151,hsa04510,hsa04512,hsa04611,hsa04926,hsa04933,hsa04974,hsa05146,hsa05165,hsa05205	PI3K-Akt signaling pathway|Focal adhesion|ECM-receptor interaction|Platelet activation|Relaxin signaling pathway|AGE-RAGE signaling pathway in diabetic complications|Protein digestion and absorption|Amoebiasis|Human papillomavirus infection|Proteoglycans in cancer
COL21A1	21.794	33.4351	10.153	0.304039	-1.71767	0.00266813	0.0051245	Down	0.086118	0.0332268	0.0572875	0.153273	0.248431	0.150515	81578	collagen type XXI alpha 1 chain	GO:0005576,GO:0005581,GO:0005615,GO:0005788,GO:0005829,GO:0030020,GO:0062023	extracellular region|collagen trimer|extracellular space|endoplasmic reticulum lumen|cytosol|extracellular matrix structural constituent conferring tensile strength|collagen-containing extracellular matrix	hsa04974	Protein digestion and absorption
COL28A1	20.3774	35.0157	5.73907	0.164323	-2.60539	0.000143455	0.000322894	Down	0.00752835	0.0193644	0.00801283	0.0325403	0.0513324	0.117895	340267	collagen type XXVIII alpha 1 chain	GO:0004867,GO:0005201,GO:0005576,GO:0005581,GO:0005604,GO:0005615,GO:0005788,GO:0007155,GO:0010951,GO:0030020,GO:0030198,GO:0031012,GO:0062023	serine-type endopeptidase inhibitor activity|extracellular matrix structural constituent|extracellular region|collagen trimer|basement membrane|extracellular space|endoplasmic reticulum lumen|cell adhesion|negative regulation of endopeptidase activity|extracellular matrix structural constituent conferring tensile strength|extracellular matrix organization|extracellular matrix|collagen-containing …	hsa04974	Protein digestion and absorption
COL3A1	25.7805	40.8521	10.7089	0.262965	-1.92706	0.000933132	0.00190174	Down	0.0728317	0.0749349	0.00968983	0.226845	0.191002	0.152752	1281	collagen type III alpha 1 chain	GO:0001501,GO:0002020,GO:0005178,GO:0005201,GO:0005515,GO:0005576,GO:0005586,GO:0005615,GO:0005788,GO:0007160,GO:0007179,GO:0007229,GO:0007507,GO:0009314,GO:0009612,GO:0018149,GO:0021987,GO:0030020,GO:0030168,GO:0030198,GO:0030199,GO:0031012,GO:0034097,GO:0035025,GO:0042060,GO:0043588,GO:0046872,GO:0048407,GO:0050776,GO:0050777,GO:0062023,GO:0097435,GO:2001223	skeletal system development|protease binding|integrin binding|extracellular matrix structural constituent|protein binding|extracellular region|collagen type III trimer|extracellular space|endoplasmic reticulum lumen|cell-matrix adhesion|transforming growth factor beta receptor signaling pathway|integrin-mediated signaling pathway|heart development|response to radiation|response to mechanical stim…	hsa04611,hsa04926,hsa04933,hsa04974,hsa05146	Platelet activation|Relaxin signaling pathway|AGE-RAGE signaling pathway in diabetic complications|Protein digestion and absorption|Amoebiasis
COL4A3	7.82239	13.3832	2.26162	0.167695	-2.57609	0.00818445	0.0146516	Down	0.00290248	0.0059726	0.0123571	0.0501824	0.0365367	0.0324666	1285	collagen type IV alpha 3 chain	GO:0005178,GO:0005198,GO:0005201,GO:0005515,GO:0005576,GO:0005587,GO:0005604,GO:0005615,GO:0005783,GO:0005788,GO:0006919,GO:0007155,GO:0007166,GO:0007605,GO:0008015,GO:0008191,GO:0008285,GO:0009749,GO:0010951,GO:0016525,GO:0030020,GO:0030198,GO:0031012,GO:0032836,GO:0038063,GO:0043231,GO:0062023,GO:0072577,GO:1905563	integrin binding|structural molecule activity|extracellular matrix structural constituent|protein binding|extracellular region|collagen type IV trimer|basement membrane|extracellular space|endoplasmic reticulum|endoplasmic reticulum lumen|activation of cysteine-type endopeptidase activity involved in apoptotic process|cell adhesion|cell surface receptor signaling pathway|sensory perception of sou…	hsa04151,hsa04510,hsa04512,hsa04926,hsa04933,hsa04974,hsa05146,hsa05165,hsa05200,hsa05222	PI3K-Akt signaling pathway|Focal adhesion|ECM-receptor interaction|Relaxin signaling pathway|AGE-RAGE signaling pathway in diabetic complications|Protein digestion and absorption|Amoebiasis|Human papillomavirus infection|Pathways in cancer|Small cell lung cancer
COL9A2	40.2961	56.8669	23.7252	0.416129	-1.2649	0.00547225	0.0100521	Down	0.151956	0.0912005	0.242602	0.534462	0.265671	0.304537	1298	collagen type IX alpha 2 chain	GO:0001501,GO:0005201,GO:0005515,GO:0005576,GO:0005594,GO:0005615,GO:0005788,GO:0030020,GO:0030198,GO:0031012,GO:0062023	skeletal system development|extracellular matrix structural constituent|protein binding|extracellular region|collagen type IX trimer|extracellular space|endoplasmic reticulum lumen|extracellular matrix structural constituent conferring tensile strength|extracellular matrix organization|extracellular matrix|collagen-containing extracellular matrix	hsa04151,hsa04510,hsa04512,hsa04974,hsa05165	PI3K-Akt signaling pathway|Focal adhesion|ECM-receptor interaction|Protein digestion and absorption|Human papillomavirus infection
COLEC10	6.05915	11.7997	0.31856	0.0290629	-5.10468	0.00068082	0.00141783	Down	0	0.00725713	0	0.0717356	0.0887894	0.0946781	10584	collectin subfamily member 10	GO:0001867,GO:0005537,GO:0005576,GO:0005581,GO:0005615,GO:0005737,GO:0005794,GO:0006956,GO:0042056,GO:0050918,GO:1904888	complement activation, lectin pathway|mannose binding|extracellular region|collagen trimer|extracellular space|cytoplasm|Golgi apparatus|complement activation|chemoattractant activity|positive chemotaxis|cranial skeletal system development
COQ8A	382.323	530.061	234.585	0.442959	-1.17476	2.56509e-17	1.42277e-16	Down	2.09843	1.67924	1.57922	3.71502	3.89854	3.87258	56997	coenzyme Q8A	GO:0004672,GO:0005515,GO:0005524,GO:0005739,GO:0006468,GO:0006744,GO:0016021,GO:0016301,GO:0016310,GO:0031314,GO:0043531	protein kinase activity|protein binding|ATP binding|mitochondrion|protein phosphorylation|ubiquinone biosynthetic process|integral component of membrane|kinase activity|phosphorylation|extrinsic component of mitochondrial inner membrane|ADP binding
CPN2	27.7488	52.0355	3.46215	0.0670819	-3.89793	4.84385e-10	1.7446e-09	Down	0.0564663	0.0165991	0.0171715	0.492238	0.389249	0.406041	1370	carboxypeptidase N subunit 2	GO:0005576,GO:0005615,GO:0030234,GO:0030449,GO:0031012,GO:0050790,GO:0050821,GO:0070062,GO:0072562	extracellular region|extracellular space|enzyme regulator activity|regulation of complement activation|extracellular matrix|regulation of catalytic activity|protein stabilization|extracellular exosome|blood microparticle
CPNE9	6.48655	1.33382	11.6393	8.5451	3.0951	0.0112876	0.0197317	Up	0.0685472	0.0604515	0.239721	0.0298776	0.0102724	0	151835	copine family member 9	GO:0005544,GO:0005615,GO:0005886,GO:0030154,GO:0046872,GO:0070062,GO:0071277,GO:1903861	calcium-dependent phospholipid binding|extracellular space|plasma membrane|cell differentiation|metal ion binding|extracellular exosome|cellular response to calcium ion|positive regulation of dendrite extension
CPZ	37.948	54.6976	21.1983	0.38858	-1.36372	0.00148369	0.00294273	Down	0.321902	0.275999	0.137047	0.523814	0.6641	0.612125	8532	carboxypeptidase Z	GO:0004181,GO:0005615,GO:0006508,GO:0006518,GO:0008270,GO:0016055,GO:0016485	metallocarboxypeptidase activity|extracellular space|proteolysis|peptide metabolic process|zinc ion binding|Wnt signaling pathway|protein processing
CRB1	11.9734	20.7854	3.16139	0.152423	-2.71385	0.000893608	0.0018267	Down	0.0217914	0.0134524	0.00927749	0.119677	0.109725	0.0487508	23418	crumbs cell polarity complex component 1	GO:0001750,GO:0001917,GO:0001974,GO:0005509,GO:0005515,GO:0005576,GO:0005886,GO:0005902,GO:0005912,GO:0007009,GO:0007157,GO:0007163,GO:0007267,GO:0010001,GO:0010467,GO:0010842,GO:0016021,GO:0016324,GO:0032991,GO:0034613,GO:0035845,GO:0042462,GO:0045197,GO:0045494,GO:0050908,GO:0060060,GO:0061159,GO:0071482	photoreceptor outer segment|photoreceptor inner segment|blood vessel remodeling|calcium ion binding|protein binding|extracellular region|plasma membrane|microvillus|adherens junction|plasma membrane organization|heterophilic cell-cell adhesion via plasma membrane cell adhesion molecules|establishment or maintenance of cell polarity|cell-cell signaling|glial cell differentiation|gene expression|re…	hsa04390	Hippo signaling pathway
CREB3L3	30.398	47.7912	13.0047	0.272373	-1.87635	0.000365837	0.000785239	Down	0.193125	0.0894159	0.123332	0.343724	0.759711	0.313237	84699	cAMP responsive element binding protein 3 like 3	GO:0000139,GO:0000785,GO:0000976,GO:0000977,GO:0000978,GO:0000981,GO:0001228,GO:0002675,GO:0005515,GO:0005634,GO:0005654,GO:0005783,GO:0005789,GO:0005829,GO:0006357,GO:0016020,GO:0016021,GO:0030968,GO:0035497,GO:0042803,GO:0045944,GO:0046982,GO:1990440	Golgi membrane|chromatin|transcription regulatory region sequence-specific DNA binding|RNA polymerase II transcription regulatory region sequence-specific DNA binding|RNA polymerase II cis-regulatory region sequence-specific DNA binding|DNA-binding transcription factor activity, RNA polymerase II-specific|DNA-binding transcription activator activity, RNA polymerase II-specific|positive regulation…	hsa04022,hsa04024,hsa04151,hsa04152,hsa04211,hsa04261,hsa04668,hsa04714,hsa04725,hsa04728,hsa04911,hsa04915,hsa04916,hsa04918,hsa04922,hsa04925,hsa04926,hsa04927,hsa04928,hsa04931,hsa04934,hsa04935,hsa04962,hsa05016,hsa05020,hsa05030,hsa05031,hsa05034,hsa05161,hsa05163,hsa05165,hsa05166,hsa05203,hsa05215	cGMP-PKG signaling pathway|cAMP signaling pathway|PI3K-Akt signaling pathway|AMPK signaling pathway|Longevity regulating pathway|Adrenergic signaling in cardiomyocytes|TNF signaling pathway|Thermogenesis|Cholinergic synapse|Dopaminergic synapse|Insulin secretion|Estrogen signaling pathway|Melanogenesis|Thyroid hormone synthesis|Glucagon signaling pathway|Aldosterone synthesis and secretion|Relaxi…
CRELD1	1039.73	1526.98	552.474	0.36153	-1.46781	1.91223e-50	3.40818e-49	Down	4.82717	4.99462	6.41501	14.497	14.3329	13.7481	78987	cysteine rich with EGF like domains 1	GO:0003197,GO:0003279,GO:0003756,GO:0005201,GO:0005509,GO:0005515,GO:0016021,GO:0018215,GO:0062023	endocardial cushion development|cardiac septum development|protein disulfide isomerase activity|extracellular matrix structural constituent|calcium ion binding|protein binding|integral component of membrane|protein phosphopantetheinylation|collagen-containing extracellular matrix
CROT	777.006	503	1051.01	2.08859	1.06253	9.08014e-23	6.50118e-22	Up	4.97057	4.64686	4.53657	2.02971	2.52186	1.87818	54677	carnitine O-octanoyltransferase	GO:0005777,GO:0005782,GO:0005829,GO:0006091,GO:0006625,GO:0006631,GO:0006635,GO:0008458,GO:0009437,GO:0015908,GO:0015936,GO:0033540,GO:0043231,GO:0051791	peroxisome|peroxisomal matrix|cytosol|generation of precursor metabolites and energy|protein targeting to peroxisome|fatty acid metabolic process|fatty acid beta-oxidation|carnitine O-octanoyltransferase activity|carnitine metabolic process|fatty acid transport|coenzyme A metabolic process|fatty acid beta-oxidation using acyl-CoA oxidase|intracellular membrane-bounded organelle|medium-chain fatty…	hsa04146	Peroxisome
CRPPA	34.5454	20.7035	48.3872	2.3343	1.22299	0.0082951	0.0148347	Up	0.17844	0.205983	0.296466	0.0619684	0.14153	0.0730243	729920	CDP-L-ribitol pyrophosphorylase A	GO:0005829,GO:0007411,GO:0008299,GO:0035269,GO:0042803,GO:0047349,GO:0070567	cytosol|axon guidance|isoprenoid biosynthetic process|protein O-linked mannosylation|protein homodimerization activity|D-ribitol-5-phosphate cytidylyltransferase activity|cytidylyltransferase activity	hsa00040,hsa00515	Pentose and glucuronate interconversions|Mannose type O-glycan biosynthesis
CRYAB	75.557	128.791	22.3227	0.173275	-2.52887	9.10985e-15	4.3792e-14	Down	0.583685	0.378118	0.598238	2.48443	3.46964	2.58741	1410	crystallin alpha B	GO:0001540,GO:0001666,GO:0002088,GO:0005198,GO:0005212,GO:0005515,GO:0005634,GO:0005654,GO:0005737,GO:0005739,GO:0005794,GO:0005829,GO:0006457,GO:0006936,GO:0007021,GO:0007517,GO:0008017,GO:0009986,GO:0010259,GO:0010941,GO:0014069,GO:0015630,GO:0030018,GO:0030308,GO:0030424,GO:0031109,GO:0031333,GO:0031430,GO:0032355,GO:0032387,GO:0032432,GO:0032991,GO:0042542,GO:0042802,GO:0042803,GO:0043066,GO:…	amyloid-beta binding|response to hypoxia|lens development in camera-type eye|structural molecule activity|structural constituent of eye lens|protein binding|nucleus|nucleoplasm|cytoplasm|mitochondrion|Golgi apparatus|cytosol|protein folding|muscle contraction|tubulin complex assembly|muscle organ development|microtubule binding|cell surface|multicellular organism aging|regulation of cell death|po…	hsa04141,hsa04213	Protein processing in endoplasmic reticulum|Longevity regulating pathway - multiple species
CRYL1	320.342	429.444	211.239	0.491753	-1.02399	2.57256e-12	1.07543e-11	Down	2.73609	2.23385	2.59383	5.32878	4.74103	4.52265	51084	crystallin lambda 1	GO:0003857,GO:0005829,GO:0006631,GO:0016616,GO:0019640,GO:0042803,GO:0050104,GO:0055114,GO:0070062,GO:0070403	3-hydroxyacyl-CoA dehydrogenase activity|cytosol|fatty acid metabolic process|oxidoreductase activity, acting on the CH-OH group of donors, NAD or NADP as acceptor|glucuronate catabolic process to xylulose 5-phosphate|protein homodimerization activity|L-gulonate 3-dehydrogenase activity|oxidation-reduction process|extracellular exosome|NAD+ binding	hsa00040	Pentose and glucuronate interconversions
CRYM	478.387	263.218	693.556	2.63253	1.39645	1.68132e-31	1.67132e-30	Up	13.5916	12.6412	12.7807	4.92035	4.94727	4.18527	1428	crystallin mu	GO:0000122,GO:0003714,GO:0005515,GO:0005737,GO:0005782,GO:0005829,GO:0006554,GO:0007605,GO:0042403,GO:0042562,GO:0042803,GO:0047127,GO:0050661,GO:0055114,GO:0070062,GO:0070324,GO:0070327	negative regulation of transcription by RNA polymerase II|transcription corepressor activity|protein binding|cytoplasm|peroxisomal matrix|cytosol|lysine catabolic process|sensory perception of sound|thyroid hormone metabolic process|hormone binding|protein homodimerization activity|thiomorpholine-carboxylate dehydrogenase activity|NADP binding|oxidation-reduction process|extracellular exosome|thy…
CSDC2	137.529	232.466	42.5909	0.183332	-2.44747	6.38993e-22	4.40198e-21	Down	0.444493	0.599609	0.315398	2.69228	2.34174	2.0109	27254	cold shock domain containing C2	GO:0003723,GO:0003730,GO:0005515,GO:0005634,GO:0005737,GO:0006397,GO:0008134,GO:0043488	RNA binding|mRNA 3'-UTR binding|protein binding|nucleus|cytoplasm|mRNA processing|transcription factor binding|regulation of mRNA stability
CSF3	6295.87	2930.78	9660.96	3.29773	1.72147	0	0	Up	174.849	169.727	174.306	46.8944	50.9312	51.521	1440	colony stimulating factor 3	GO:0005125,GO:0005130,GO:0005576,GO:0005615,GO:0006955,GO:0007275,GO:0008083,GO:0008284,GO:0014068,GO:0019221,GO:0019899,GO:0030838,GO:0030851,GO:0032092,GO:0033138,GO:0045471,GO:0045639,GO:0045944,GO:0050731,GO:0051091,GO:0051897,GO:0071222,GO:0071345,GO:1901215,GO:2000251	cytokine activity|granulocyte colony-stimulating factor receptor binding|extracellular region|extracellular space|immune response|multicellular organism development|growth factor activity|positive regulation of cell population proliferation|positive regulation of phosphatidylinositol 3-kinase signaling|cytokine-mediated signaling pathway|enzyme binding|positive regulation of actin filament polyme…	hsa04060,hsa04151,hsa04630,hsa04640,hsa04657,hsa05144,hsa05171	Cytokine-cytokine receptor interaction|PI3K-Akt signaling pathway|JAK-STAT signaling pathway|Hematopoietic cell lineage|IL-17 signaling pathway|Malaria|Coronavirus disease - COVID-19
CSGALNACT1	1725.83	2489.11	962.558	0.38672	-1.37064	9.77739e-81	3.24504e-79	Down	2.35272	2.68802	2.2425	6.09268	6.01166	5.76881	55790	chondroitin sulfate N-acetylgalactosaminyltransferase 1	GO:0000139,GO:0001958,GO:0008376,GO:0008955,GO:0015014,GO:0015020,GO:0019276,GO:0030166,GO:0030173,GO:0030198,GO:0030206,GO:0030210,GO:0032580,GO:0046398,GO:0046872,GO:0047237,GO:0047238,GO:0050650,GO:0050651,GO:0050653,GO:0051216	Golgi membrane|endochondral ossification|acetylgalactosaminyltransferase activity|peptidoglycan glycosyltransferase activity|heparan sulfate proteoglycan biosynthetic process, polysaccharide chain biosynthetic process|glucuronosyltransferase activity|UDP-N-acetylgalactosamine metabolic process|proteoglycan biosynthetic process|integral component of Golgi membrane|extracellular matrix organization…	hsa00532	Glycosaminoglycan biosynthesis - chondroitin sulfate / dermatan sulfate
CSRP2	559.726	863.489	255.963	0.296509	-1.75385	4.15549e-50	7.2875e-49	Down	8.587	6.62623	7.55775	24.6042	25.2046	23.0895	1466	cysteine and glycine rich protein 2	GO:0003674,GO:0005515,GO:0005634,GO:0005737,GO:0005925,GO:0007275,GO:0008307,GO:0030018,GO:0030036,GO:0030154,GO:0042805,GO:0045214,GO:0046872,GO:0060537	molecular_function|protein binding|nucleus|cytoplasm|focal adhesion|multicellular organism development|structural constituent of muscle|Z disc|actin cytoskeleton organization|cell differentiation|actinin binding|sarcomere organization|metal ion binding|muscle tissue development
CSRP3	8.78753	2.37228	15.2028	6.35251	2.66733	0.0068585	0.0124346	Up	0.525908	0.120243	0.310973	0.079239	0.0408653	0.0217878	8048	cysteine and glycine rich protein 3	GO:0002026,GO:0003300,GO:0003779,GO:0005515,GO:0005634,GO:0005737,GO:0005856,GO:0006874,GO:0006954,GO:0007519,GO:0008286,GO:0008307,GO:0030018,GO:0030036,GO:0031433,GO:0033292,GO:0033365,GO:0035995,GO:0042593,GO:0042802,GO:0042805,GO:0045214,GO:0045944,GO:0046872,GO:0048738,GO:0055003,GO:0060048,GO:0060537,GO:0070528,GO:1903076	regulation of the force of heart contraction|cardiac muscle hypertrophy|actin binding|protein binding|nucleus|cytoplasm|cytoskeleton|cellular calcium ion homeostasis|inflammatory response|skeletal muscle tissue development|insulin receptor signaling pathway|structural constituent of muscle|Z disc|actin cytoskeleton organization|telethonin binding|T-tubule organization|protein localization to orga…
CTF1	198.367	308.636	88.0984	0.285216	-1.80987	2.32545e-22	1.62564e-21	Down	1.18398	1.4647	1.36518	4.48685	4.79057	4.06771	1489	cardiotrophin 1	GO:0005125,GO:0005146,GO:0005515,GO:0005576,GO:0005615,GO:0007166,GO:0007267,GO:0007517,GO:0008284,GO:0019221,GO:0030182,GO:0042531,GO:0048666,GO:0048861	cytokine activity|leukemia inhibitory factor receptor binding|protein binding|extracellular region|extracellular space|cell surface receptor signaling pathway|cell-cell signaling|muscle organ development|positive regulation of cell population proliferation|cytokine-mediated signaling pathway|neuron differentiation|positive regulation of tyrosine phosphorylation of STAT protein|neuron development|…	hsa04060,hsa04630	Cytokine-cytokine receptor interaction|JAK-STAT signaling pathway
CTH	812.503	1262.68	362.321	0.286876	-1.8015	6.32297e-72	1.80357e-70	Down	3.59986	4.43385	4.18692	13.403	12.7846	14.2161	1491	cystathionine gamma-lyase	GO:0000098,GO:0004123,GO:0005515,GO:0005516,GO:0005737,GO:0005829,GO:0006534,GO:0016846,GO:0018272,GO:0019343,GO:0019344,GO:0019346,GO:0030170,GO:0030968,GO:0042802,GO:0043123,GO:0044524,GO:0044540,GO:0051092,GO:0051289,GO:0070062,GO:0070814,GO:0080146,GO:1904831,GO:1990830,GO:2001234	sulfur amino acid catabolic process|cystathionine gamma-lyase activity|protein binding|calmodulin binding|cytoplasm|cytosol|cysteine metabolic process|carbon-sulfur lyase activity|protein-pyridoxal-5-phosphate linkage via peptidyl-N6-pyridoxal phosphate-L-lysine|cysteine biosynthetic process via cystathionine|cysteine biosynthetic process|transsulfuration|pyridoxal phosphate binding|endoplasmic r…	hsa00260,hsa00270,hsa00450	Glycine, serine and threonine metabolism|Cysteine and methionine metabolism|Selenocompound metabolism
CTNNA2	323.445	432.142	214.748	0.49685	-1.00912	8.27074e-13	3.55264e-12	Down	0.92785	1.03913	0.882686	1.89983	1.84328	1.69917	1496	catenin alpha 2	GO:0005200,GO:0005515,GO:0005634,GO:0005737,GO:0005829,GO:0005886,GO:0005912,GO:0007010,GO:0007409,GO:0010975,GO:0015629,GO:0021942,GO:0030424,GO:0034316,GO:0045296,GO:0048813,GO:0048854,GO:0051015,GO:0051149,GO:0051823,GO:0060134,GO:0098609,GO:2001222	structural constituent of cytoskeleton|protein binding|nucleus|cytoplasm|cytosol|plasma membrane|adherens junction|cytoskeleton organization|axonogenesis|regulation of neuron projection development|actin cytoskeleton|radial glia guided migration of Purkinje cell|axon|negative regulation of Arp2/3 complex-mediated actin nucleation|cadherin binding|dendrite morphogenesis|brain morphogenesis|actin f…	hsa04390,hsa04520,hsa04670,hsa05100,hsa05200,hsa05213,hsa05226,hsa05412	Hippo signaling pathway|Adherens junction|Leukocyte transendothelial migration|Bacterial invasion of epithelial cells|Pathways in cancer|Endometrial cancer|Gastric cancer|Arrhythmogenic right ventricular cardiomyopathy
CTNS	960.6	576.236	1344.96	2.33241	1.22182	2.36788e-42	3.34684e-41	Up	7.50378	8.35527	8.30614	3.30701	3.52178	2.99682	1497	cystinosin, lysosomal cystine transporter	GO:0002088,GO:0005764,GO:0005765,GO:0005769,GO:0005770,GO:0005774,GO:0005886,GO:0006520,GO:0006749,GO:0006811,GO:0007420,GO:0007616,GO:0007625,GO:0007628,GO:0008542,GO:0010730,GO:0010918,GO:0015184,GO:0015811,GO:0016021,GO:0042438,GO:0042470,GO:0043231,GO:0045111,GO:0046034,GO:0050890,GO:0055085,GO:0070062	lens development in camera-type eye|lysosome|lysosomal membrane|early endosome|late endosome|vacuolar membrane|plasma membrane|cellular amino acid metabolic process|glutathione metabolic process|ion transport|brain development|long-term memory|grooming behavior|adult walking behavior|visual learning|negative regulation of hydrogen peroxide biosynthetic process|positive regulation of mitochondrial…	hsa04142	Lysosome
CTPS1	3685.25	2231.58	5138.92	2.30222	1.20303	3.27721e-128	2.2274e-126	Up	35.2438	32.8396	33.6589	14.7699	13.6858	13.4698	1503	CTP synthase 1	GO:0003883,GO:0005515,GO:0005524,GO:0005737,GO:0005829,GO:0006139,GO:0006241,GO:0006541,GO:0015949,GO:0016020,GO:0019856,GO:0042098,GO:0042100,GO:0042493,GO:0042802,GO:0044210,GO:0097268	CTP synthase activity|protein binding|ATP binding|cytoplasm|cytosol|nucleobase-containing compound metabolic process|CTP biosynthetic process|glutamine metabolic process|nucleobase-containing small molecule interconversion|membrane|pyrimidine nucleobase biosynthetic process|T cell proliferation|B cell proliferation|response to drug|identical protein binding|'de novo' CTP biosynthetic process|cyto…	hsa00240	Pyrimidine metabolism
CTRL	17.9979	6.08357	29.9123	4.8708	2.28416	0.000701826	0.00145859	Up	0.66498	0.860746	0.547954	0.17453	0.20252	0.0239946	1506	chymotrypsin like	GO:0004252,GO:0005515,GO:0005615,GO:0006508,GO:0008236,GO:0030163	serine-type endopeptidase activity|protein binding|extracellular space|proteolysis|serine-type peptidase activity|protein catabolic process	hsa04972,hsa04974	Pancreatic secretion|Protein digestion and absorption
CTSO	479.883	732.578	227.189	0.310306	-1.68824	2.27196e-34	2.48447e-33	Down	2.35872	2.28512	1.67673	6.73263	6.82694	5.78718	1519	cathepsin O	GO:0004197,GO:0005515,GO:0005615,GO:0005764,GO:0006508,GO:0051603	cysteine-type endopeptidase activity|protein binding|extracellular space|lysosome|proteolysis|proteolysis involved in cellular protein catabolic process	hsa04142,hsa04210	Lysosome|Apoptosis
CTXN1	292.862	423.965	161.759	0.381712	-1.38944	6.49341e-15	3.14916e-14	Down	3.69704	2.88923	3.97796	6.92414	9.30349	10.0335	404217	cortexin 1	GO:0016021	integral component of membrane
CUL7	1895.32	2627.55	1163.09	0.442446	-1.17643	1.44845e-56	3.02132e-55	Down	4.94929	5.46181	6.26376	11.8397	12.1143	11.7867	9820	cullin 7	GO:0000226,GO:0000281,GO:0001570,GO:0001837,GO:0001890,GO:0005515,GO:0005680,GO:0005737,GO:0005794,GO:0005813,GO:0005829,GO:0006508,GO:0006511,GO:0007030,GO:0007088,GO:0016032,GO:0016567,GO:0031461,GO:0031467,GO:0031625,GO:0036498,GO:0043687,GO:0048471,GO:0050775,GO:1990393	microtubule cytoskeleton organization|mitotic cytokinesis|vasculogenesis|epithelial to mesenchymal transition|placenta development|protein binding|anaphase-promoting complex|cytoplasm|Golgi apparatus|centrosome|cytosol|proteolysis|ubiquitin-dependent protein catabolic process|Golgi organization|regulation of mitotic nuclear division|viral process|protein ubiquitination|cullin-RING ubiquitin ligas…	hsa04120	Ubiquitin mediated proteolysis
CXCL2	1018.57	1598.5	438.639	0.274615	-1.86452	2.89708e-88	1.05251e-86	Down	11.9237	10.2618	9.5898	34.5565	38.6996	36.6281	2920	C-X-C motif chemokine ligand 2	GO:0002237,GO:0005515,GO:0005576,GO:0005615,GO:0006935,GO:0006954,GO:0007186,GO:0008009,GO:0019221,GO:0030593,GO:0045236,GO:0061844,GO:0070098,GO:0071222	response to molecule of bacterial origin|protein binding|extracellular region|extracellular space|chemotaxis|inflammatory response|G protein-coupled receptor signaling pathway|chemokine activity|cytokine-mediated signaling pathway|neutrophil chemotaxis|CXCR chemokine receptor binding|antimicrobial humoral immune response mediated by antimicrobial peptide|chemokine-mediated signaling pathway|cellu…	hsa04060,hsa04061,hsa04062,hsa04064,hsa04621,hsa04657,hsa04668,hsa05120,hsa05134,hsa05146,hsa05167,hsa05323	Cytokine-cytokine receptor interaction|Viral protein interaction with cytokine and cytokine receptor|Chemokine signaling pathway|NF-kappa B signaling pathway|NOD-like receptor signaling pathway|IL-17 signaling pathway|TNF signaling pathway|Epithelial cell signaling in Helicobacter pylori infection|Legionellosis|Amoebiasis|Kaposi sarcoma-associated herpesvirus infection|Rheumatoid arthritis
CXXC4	50.3379	73.467	27.2087	0.371084	-1.43018	0.000213637	0.000472549	Down	0.195475	0.0893865	0.097092	0.318085	0.364541	0.296398	80319	CXXC finger protein 4	GO:0005634,GO:0005737,GO:0007352,GO:0008270,GO:0008327,GO:0016055,GO:0030165,GO:0030178,GO:0031410	nucleus|cytoplasm|zygotic specification of dorsal/ventral axis|zinc ion binding|methyl-CpG binding|Wnt signaling pathway|PDZ domain binding|negative regulation of Wnt signaling pathway|cytoplasmic vesicle	hsa04310	Wnt signaling pathway
CYP11A1	16.781	32.6051	0.956928	0.0293102	-5.09245	4.66074e-07	1.33587e-06	Down	0.0107903	0.0111019	0.0114847	0.493833	0.271659	0.313815	1583	cytochrome P450 family 11 subfamily A member 1	GO:0005506,GO:0005515,GO:0005739,GO:0005743,GO:0005759,GO:0006700,GO:0006704,GO:0008203,GO:0008386,GO:0016125,GO:0020037,GO:0034650,GO:0042359,GO:0055114,GO:0071375	iron ion binding|protein binding|mitochondrion|mitochondrial inner membrane|mitochondrial matrix|C21-steroid hormone biosynthetic process|glucocorticoid biosynthetic process|cholesterol metabolic process|cholesterol monooxygenase (side-chain-cleaving) activity|sterol metabolic process|heme binding|cortisol metabolic process|vitamin D metabolic process|oxidation-reduction process|cellular response…	hsa00140,hsa04913,hsa04925,hsa04927,hsa04934	Steroid hormone biosynthesis|Ovarian steroidogenesis|Aldosterone synthesis and secretion|Cortisol synthesis and secretion|Cushing syndrome
CYP19A1	104.675	171.305	38.0451	0.222015	-2.17127	4.53579e-14	2.09941e-13	Down	0.124242	0.241963	0.179465	0.618249	0.823876	0.888443	1588	cytochrome P450 family 19 subfamily A member 1	GO:0005506,GO:0005783,GO:0005789,GO:0006694,GO:0006703,GO:0006710,GO:0008395,GO:0008585,GO:0009055,GO:0016020,GO:0016021,GO:0016125,GO:0016712,GO:0019825,GO:0020037,GO:0022900,GO:0032355,GO:0070330,GO:2000866	iron ion binding|endoplasmic reticulum|endoplasmic reticulum membrane|steroid biosynthetic process|estrogen biosynthetic process|androgen catabolic process|steroid hydroxylase activity|female gonad development|electron transfer activity|membrane|integral component of membrane|sterol metabolic process|oxidoreductase activity, acting on paired donors, with incorporation or reduction of molecular ox…	hsa00140,hsa04913	Steroid hormone biosynthesis|Ovarian steroidogenesis
CYP1B1	18457.6	27080.4	9834.73	0.363147	-1.46138	0	0	Down	50.5459	50.4435	51.2601	133.319	134.527	129.954	1545	cytochrome P450 family 1 subfamily B member 1	GO:0001525,GO:0002930,GO:0004497,GO:0005506,GO:0005739,GO:0005789,GO:0006725,GO:0006805,GO:0006809,GO:0007155,GO:0007601,GO:0008202,GO:0008210,GO:0008285,GO:0008631,GO:0009404,GO:0009636,GO:0010575,GO:0016125,GO:0016712,GO:0019369,GO:0019373,GO:0019825,GO:0020037,GO:0030199,GO:0030336,GO:0032088,GO:0033629,GO:0042572,GO:0042574,GO:0043065,GO:0043231,GO:0043542,GO:0045766,GO:0046427,GO:0046466,GO:…	angiogenesis|trabecular meshwork development|monooxygenase activity|iron ion binding|mitochondrion|endoplasmic reticulum membrane|cellular aromatic compound metabolic process|xenobiotic metabolic process|nitric oxide biosynthetic process|cell adhesion|visual perception|steroid metabolic process|estrogen metabolic process|negative regulation of cell population proliferation|intrinsic apoptotic sig…	hsa00140,hsa00380,hsa00980,hsa04913,hsa05204,hsa05206	Steroid hormone biosynthesis|Tryptophan metabolism|Metabolism of xenobiotics by cytochrome P450|Ovarian steroidogenesis|Chemical carcinogenesis|MicroRNAs in cancer
CYP27B1	80.9392	108.595	53.2831	0.490984	-1.02625	0.00283068	0.0054235	Down	0.705883	0.357714	0.751309	0.728618	1.4478	1.33169	1594	cytochrome P450 family 27 subfamily B member 1	GO:0004498,GO:0005506,GO:0005737,GO:0005739,GO:0005741,GO:0006766,GO:0006816,GO:0008285,GO:0010956,GO:0010980,GO:0020037,GO:0030282,GO:0030308,GO:0030500,GO:0032496,GO:0033280,GO:0034341,GO:0036378,GO:0042359,GO:0042369,GO:0043627,GO:0045618,GO:0046697,GO:0055074,GO:0055114,GO:0062185,GO:0070314,GO:0070564	calcidiol 1-monooxygenase activity|iron ion binding|cytoplasm|mitochondrion|mitochondrial outer membrane|vitamin metabolic process|calcium ion transport|negative regulation of cell population proliferation|negative regulation of calcidiol 1-monooxygenase activity|positive regulation of vitamin D 24-hydroxylase activity|heme binding|bone mineralization|negative regulation of cell growth|regulation…	hsa00100,hsa04928,hsa05152	Steroid biosynthesis|Parathyroid hormone synthesis, secretion and action|Tuberculosis
CYP2E1	13.6371	20.9528	6.32153	0.302378	-1.72558	0.0145011	0.0249018	Down	0.134357	0.122877	0.0476677	0.425117	0.250562	0.283879	1571	cytochrome P450 family 2 subfamily E member 1	GO:0000139,GO:0002933,GO:0004497,GO:0005506,GO:0005737,GO:0005743,GO:0005789,GO:0006082,GO:0006641,GO:0006805,GO:0008202,GO:0008392,GO:0008395,GO:0009617,GO:0010193,GO:0010243,GO:0016098,GO:0016491,GO:0016709,GO:0016712,GO:0017144,GO:0018601,GO:0018885,GO:0018910,GO:0018960,GO:0019373,GO:0019825,GO:0019899,GO:0020037,GO:0030544,GO:0031227,GO:0042197,GO:0042738,GO:0042759,GO:0043231,GO:0045471,GO:…	Golgi membrane|lipid hydroxylation|monooxygenase activity|iron ion binding|cytoplasm|mitochondrial inner membrane|endoplasmic reticulum membrane|organic acid metabolic process|triglyceride metabolic process|xenobiotic metabolic process|steroid metabolic process|arachidonic acid epoxygenase activity|steroid hydroxylase activity|response to bacterium|response to ozone|response to organonitrogen com…	hsa00140,hsa00590,hsa00591,hsa00980,hsa00982,hsa00983,hsa04932,hsa05204	Steroid hormone biosynthesis|Arachidonic acid metabolism|Linoleic acid metabolism|Metabolism of xenobiotics by cytochrome P450|Drug metabolism - cytochrome P450|Drug metabolism - other enzymes|Non-alcoholic fatty liver disease|Chemical carcinogenesis
CYP39A1	3.27974	6.23078	0.32871	0.055021	-4.18387	0.0149586	0.025641	Down	0	0	0.00471272	0.027019	0.0278686	0.0297169	51302	cytochrome P450 family 39 subfamily A member 1	GO:0005506,GO:0005789,GO:0006699,GO:0006707,GO:0007586,GO:0008387,GO:0008395,GO:0008396,GO:0016021,GO:0016125,GO:0020037,GO:0042632,GO:0043231,GO:0055114	iron ion binding|endoplasmic reticulum membrane|bile acid biosynthetic process|cholesterol catabolic process|digestion|steroid 7-alpha-hydroxylase activity|steroid hydroxylase activity|oxysterol 7-alpha-hydroxylase activity|integral component of membrane|sterol metabolic process|heme binding|cholesterol homeostasis|intracellular membrane-bounded organelle|oxidation-reduction process	hsa00120	Primary bile acid biosynthesis
CYP3A5	3.96841	0.330907	7.60592	20.477	4.35593	0.0085601	0.0152644	Up	0.0364704	0.0458622	0.0172522	0.00412128	0	0	1577	cytochrome P450 family 3 subfamily A member 5	GO:0002933,GO:0004497,GO:0005506,GO:0005515,GO:0005789,GO:0006805,GO:0008202,GO:0008210,GO:0008395,GO:0008401,GO:0009822,GO:0016491,GO:0019825,GO:0020037,GO:0042572,GO:0042573,GO:0042737,GO:0043231,GO:0050649,GO:0070330,GO:0070989,GO:0101020	lipid hydroxylation|monooxygenase activity|iron ion binding|protein binding|endoplasmic reticulum membrane|xenobiotic metabolic process|steroid metabolic process|estrogen metabolic process|steroid hydroxylase activity|retinoic acid 4-hydroxylase activity|alkaloid catabolic process|oxidoreductase activity|oxygen binding|heme binding|retinol metabolic process|retinoic acid metabolic process|drug ca…	hsa00140,hsa00830,hsa00980,hsa00982,hsa05204	Steroid hormone biosynthesis|Retinol metabolism|Metabolism of xenobiotics by cytochrome P450|Drug metabolism - cytochrome P450|Chemical carcinogenesis
CYTIP	23.0268	35.0287	11.0248	0.315627	-1.66371	0.00495808	0.0091705	Down	0.122666	0.0344204	0.0415417	0.192803	0.263204	0.143448	9595	cytohesin 1 interacting protein	GO:0005515,GO:0005654,GO:0005737,GO:0005769,GO:0005829,GO:0005938,GO:0030155	protein binding|nucleoplasm|cytoplasm|early endosome|cytosol|cell cortex|regulation of cell adhesion
DAB2	9029.53	12127.7	5931.34	0.48906	-1.03192	5.84902e-260	1.29821e-257	Down	36.7407	36.4998	37.0299	71.5214	71.7008	70.7174	1601	DAB adaptor protein 2	GO:0000122,GO:0001650,GO:0001934,GO:0005515,GO:0005737,GO:0005765,GO:0005829,GO:0005886,GO:0005905,GO:0005925,GO:0006898,GO:0006915,GO:0007229,GO:0007275,GO:0008022,GO:0010718,GO:0010862,GO:0015031,GO:0016055,GO:0030136,GO:0030335,GO:0030511,GO:0030665,GO:0032091,GO:0032436,GO:0035026,GO:0035615,GO:0038024,GO:0043066,GO:0043231,GO:0045807,GO:0045944,GO:0046332,GO:0060391,GO:0060766,GO:0061024,GO:…	negative regulation of transcription by RNA polymerase II|fibrillar center|positive regulation of protein phosphorylation|protein binding|cytoplasm|lysosomal membrane|cytosol|plasma membrane|clathrin-coated pit|focal adhesion|receptor-mediated endocytosis|apoptotic process|integrin-mediated signaling pathway|multicellular organism development|protein C-terminus binding|positive regulation of epit…	hsa04144	Endocytosis
DACH1	122.572	191.04	54.1031	0.28361	-1.81802	3.64966e-14	1.69812e-13	Down	0.141363	0.124992	0.119898	0.366165	0.430971	0.496614	1602	dachshund family transcription factor 1	GO:0000122,GO:0000977,GO:0000978,GO:0000981,GO:0001227,GO:0001967,GO:0005515,GO:0005634,GO:0005667,GO:0005737,GO:0006357,GO:0007585,GO:0008283,GO:0010944,GO:0030336,GO:0033262,GO:0045892,GO:0046545,GO:0048147,GO:0060244,GO:2000279	negative regulation of transcription by RNA polymerase II|RNA polymerase II transcription regulatory region sequence-specific DNA binding|RNA polymerase II cis-regulatory region sequence-specific DNA binding|DNA-binding transcription factor activity, RNA polymerase II-specific|DNA-binding transcription repressor activity, RNA polymerase II-specific|suckling behavior|protein binding|nucleus|transc…
DACT3	182.514	315.559	49.4685	0.156345	-2.67719	1.17962e-29	1.09377e-28	Down	0.208591	0.27423	0.444029	1.73839	1.7809	2.08697	147906	dishevelled binding antagonist of beta catenin 3	GO:0005080,GO:0005737,GO:0010719,GO:0016055,GO:0030178,GO:0030308,GO:0042802,GO:0051018,GO:0070097,GO:0090090	protein kinase C binding|cytoplasm|negative regulation of epithelial to mesenchymal transition|Wnt signaling pathway|negative regulation of Wnt signaling pathway|negative regulation of cell growth|identical protein binding|protein kinase A binding|delta-catenin binding|negative regulation of canonical Wnt signaling pathway
DAPK1	30.6906	42.984	18.3973	0.428952	-1.22111	0.00688481	0.0124791	Down	0.0886183	0.059616	0.0544161	0.14559	0.135866	0.167753	1612	death associated protein kinase 1	GO:0004672,GO:0004674,GO:0004683,GO:0005515,GO:0005516,GO:0005524,GO:0005525,GO:0005634,GO:0005737,GO:0005886,GO:0006468,GO:0006915,GO:0010506,GO:0010508,GO:0015629,GO:0017075,GO:0017148,GO:0035556,GO:0042802,GO:0042981,GO:0043065,GO:0043280,GO:0046777,GO:0071346,GO:0071447,GO:0097190,GO:0106310,GO:0106311,GO:2000310	protein kinase activity|protein serine/threonine kinase activity|calmodulin-dependent protein kinase activity|protein binding|calmodulin binding|ATP binding|GTP binding|nucleus|cytoplasm|plasma membrane|protein phosphorylation|apoptotic process|regulation of autophagy|positive regulation of autophagy|actin cytoskeleton|syntaxin-1 binding|negative regulation of translation|intracellular signal tra…	hsa04140,hsa05200,hsa05219	Autophagy - animal|Pathways in cancer|Bladder cancer
DAPL1	7.18776	11.8614	2.51412	0.212634	-2.23355	0.0297711	0.0483478	Down	0.227599	0.0936686	0.0484491	0.925899	0.477506	0.254587	92196	death associated protein like 1	GO:0005515,GO:0010507,GO:0030154,GO:0034198,GO:0070513,GO:0097190	protein binding|negative regulation of autophagy|cell differentiation|cellular response to amino acid starvation|death domain binding|apoptotic signaling pathway
DAZL	8.50412	16.3699	0.638368	0.0390851	-4.67724	0.000503449	0.00106484	Down	0.0075159	0	0.00799957	0.0611511	0.0630739	0.252214	1618	deleted in azoospermia like	GO:0003723,GO:0003730,GO:0005515,GO:0005634,GO:0005737,GO:0007275,GO:0007281,GO:0007283,GO:0008494,GO:0032991,GO:0045948,GO:0070935	RNA binding|mRNA 3'-UTR binding|protein binding|nucleus|cytoplasm|multicellular organism development|germ cell development|spermatogenesis|translation activator activity|protein-containing complex|positive regulation of translational initiation|3'-UTR-mediated mRNA stabilization
DBP	499.473	795.497	203.448	0.256022	-1.96566	6.19949e-51	1.12183e-49	Down	2.86756	2.54751	2.1573	8.55005	10.1961	9.35225	1628	D-box binding PAR bZIP transcription factor	GO:0000785,GO:0000977,GO:0000978,GO:0000981,GO:0001228,GO:0001889,GO:0005634,GO:0006357,GO:0007623,GO:0045944,GO:1990837	chromatin|RNA polymerase II transcription regulatory region sequence-specific DNA binding|RNA polymerase II cis-regulatory region sequence-specific DNA binding|DNA-binding transcription factor activity, RNA polymerase II-specific|DNA-binding transcription activator activity, RNA polymerase II-specific|liver development|nucleus|regulation of transcription by RNA polymerase II|circadian rhythm|posi…			TF_bZIP
DCLK2	777.804	1152.5	403.104	0.349725	-1.51571	4.67499e-63	1.11423e-61	Down	2.27578	2.39156	2.37621	6.39933	6.31702	6.39132	166614	doublecortin like kinase 2	GO:0000226,GO:0005524,GO:0005737,GO:0005856,GO:0006468,GO:0035556,GO:0106310,GO:0106311	microtubule cytoskeleton organization|ATP binding|cytoplasm|cytoskeleton|protein phosphorylation|intracellular signal transduction|protein serine kinase activity|protein threonine kinase activity
DCLRE1A	785.761	492.806	1078.72	2.18759	1.12934	1.75833e-35	2.00619e-34	Up	6.26231	6.15679	6.24374	2.85786	2.70068	2.53254	9937	DNA cross-link repair 1A	GO:0001650,GO:0003684,GO:0005654,GO:0006303,GO:0007049,GO:0031848,GO:0035312,GO:0036297,GO:0046872,GO:0051301,GO:0090305	fibrillar center|damaged DNA binding|nucleoplasm|double-strand break repair via nonhomologous end joining|cell cycle|protection from non-homologous end joining at telomere|5'-3' exodeoxyribonuclease activity|interstrand cross-link repair|metal ion binding|cell division|nucleic acid phosphodiester bond hydrolysis
DCLRE1B	1469.64	956.336	1982.95	2.07274	1.05154	8.14387e-53	1.55908e-51	Up	15.0182	15.0241	15.1295	6.85212	7.32632	6.49573	64858	DNA cross-link repair 1B	GO:0000723,GO:0000781,GO:0003684,GO:0005515,GO:0005654,GO:0005737,GO:0005813,GO:0006303,GO:0007093,GO:0008409,GO:0010833,GO:0016233,GO:0016604,GO:0031627,GO:0031848,GO:0031860,GO:0035312,GO:0036297,GO:0042803,GO:0044877,GO:0090305	telomere maintenance|chromosome, telomeric region|damaged DNA binding|protein binding|nucleoplasm|cytoplasm|centrosome|double-strand break repair via nonhomologous end joining|mitotic cell cycle checkpoint|5'-3' exonuclease activity|telomere maintenance via telomere lengthening|telomere capping|nuclear body|telomeric loop formation|protection from non-homologous end joining at telomere|telomeric …
DCT	13.5784	22.4077	4.74903	0.212877	-2.23191	0.00396322	0.00743595	Down	0.0416892	0.0047659	0.0246511	0.0847982	0.0777463	0.155442	1638	dopachrome tautomerase	GO:0002052,GO:0004167,GO:0005507,GO:0005515,GO:0005829,GO:0005886,GO:0006583,GO:0008544,GO:0009637,GO:0016021,GO:0016491,GO:0021847,GO:0033162,GO:0042438,GO:0042470,GO:0043231,GO:0048066,GO:0048468,GO:0055114	positive regulation of neuroblast proliferation|dopachrome isomerase activity|copper ion binding|protein binding|cytosol|plasma membrane|melanin biosynthetic process from tyrosine|epidermis development|response to blue light|integral component of membrane|oxidoreductase activity|ventricular zone neuroblast division|melanosome membrane|melanin biosynthetic process|melanosome|intracellular membrane…	hsa00350,hsa04916	Tyrosine metabolism|Melanogenesis
DCTPP1	937.553	584.003	1291.1	2.21262	1.14575	4.07501e-33	4.29099e-32	Up	30.0265	29.5873	28.6931	10.8249	13.6514	13.4206	79077	dCTP pyrophosphatase 1	GO:0000287,GO:0005515,GO:0005634,GO:0005739,GO:0005829,GO:0006253,GO:0009143,GO:0032556,GO:0042262,GO:0042802,GO:0046076,GO:0047429,GO:0047840	magnesium ion binding|protein binding|nucleus|mitochondrion|cytosol|dCTP catabolic process|nucleoside triphosphate catabolic process|pyrimidine deoxyribonucleotide binding|DNA protection|identical protein binding|dTTP catabolic process|nucleoside-triphosphate diphosphatase activity|dCTP diphosphatase activity	hsa00240	Pyrimidine metabolism
DDIAS	377.366	242.566	512.166	2.10849	1.07621	4.05909e-15	1.99721e-14	Up	3.64943	3.67012	4.03761	1.84881	1.8062	1.45025	220042	DNA damage induced apoptosis suppressor	GO:0003674,GO:0005575,GO:0005634,GO:0005737,GO:0006915,GO:0071850,GO:0097752,GO:1902230	molecular_function|cellular_component|nucleus|cytoplasm|apoptotic process|mitotic cell cycle arrest|regulation of DNA stability|negative regulation of intrinsic apoptotic signaling pathway in response to DNA damage
DDIT3	1650.05	2213.32	1086.78	0.491049	-1.02606	9.80702e-55	1.95658e-53	Down	33.9351	31.4887	31.2563	64.6874	61.7556	60.4022	1649	DNA damage inducible transcript 3	GO:0000122,GO:0000785,GO:0000976,GO:0000978,GO:0000981,GO:0001228,GO:0001955,GO:0003677,GO:0003700,GO:0005515,GO:0005634,GO:0005654,GO:0005667,GO:0005737,GO:0005770,GO:0005829,GO:0006355,GO:0006357,GO:0006974,GO:0006983,GO:0006986,GO:0007050,GO:0007605,GO:0008134,GO:0008140,GO:0009948,GO:0010506,GO:0016055,GO:0030968,GO:0032088,GO:0032689,GO:0032700,GO:0032713,GO:0032757,GO:0032792,GO:0032993,GO:…	negative regulation of transcription by RNA polymerase II|chromatin|transcription regulatory region sequence-specific DNA binding|RNA polymerase II cis-regulatory region sequence-specific DNA binding|DNA-binding transcription factor activity, RNA polymerase II-specific|DNA-binding transcription activator activity, RNA polymerase II-specific|blood vessel maturation|DNA binding|DNA-binding transcri…	hsa04010,hsa04141,hsa04210,hsa04932,hsa05010,hsa05012,hsa05014,hsa05020,hsa05022,hsa05202	MAPK signaling pathway|Protein processing in endoplasmic reticulum|Apoptosis|Non-alcoholic fatty liver disease|Alzheimer disease|Parkinson disease|Amyotrophic lateral sclerosis|Prion disease|Pathways of neurodegeneration - multiple diseases|Transcriptional misregulation in cancer
DDIT4	10532	16664.9	4399.03	0.264025	-1.92125	0	0	Down	69.0101	69.7793	64.956	240.314	240.145	251.888	54541	DNA damage inducible transcript 4	GO:0001666,GO:0001764,GO:0005515,GO:0005737,GO:0005739,GO:0005829,GO:0006915,GO:0007420,GO:0010801,GO:0030182,GO:0032006,GO:0032007,GO:0032984,GO:0033137,GO:0042771,GO:0045820,GO:0048011,GO:0051607,GO:0071549,GO:0071889,GO:0072593,GO:1901216,GO:1902532	response to hypoxia|neuron migration|protein binding|cytoplasm|mitochondrion|cytosol|apoptotic process|brain development|negative regulation of peptidyl-threonine phosphorylation|neuron differentiation|regulation of TOR signaling|negative regulation of TOR signaling|protein-containing complex disassembly|negative regulation of peptidyl-serine phosphorylation|intrinsic apoptotic signaling pathway …	hsa04140,hsa04150,hsa04151,hsa05206	Autophagy - animal|mTOR signaling pathway|PI3K-Akt signaling pathway|MicroRNAs in cancer
DDIT4L	251.27	418.656	83.8848	0.200287	-2.31986	8.2036e-43	1.17236e-41	Down	0.796544	0.957783	0.847804	4.31407	4.02689	3.98265	115265	DNA damage inducible transcript 4 like	GO:0005515,GO:0005737,GO:0009968	protein binding|cytoplasm|negative regulation of signal transduction
DDX20	1207.71	751.357	1664.07	2.21481	1.14719	2.11008e-55	4.27585e-54	Up	12.8423	12.3418	12.1541	5.38676	5.3304	5.28014	11218	DEAD-box helicase 20	GO:0000122,GO:0000244,GO:0000387,GO:0003677,GO:0003723,GO:0003724,GO:0005515,GO:0005524,GO:0005634,GO:0005654,GO:0005737,GO:0005829,GO:0005856,GO:0006396,GO:0016020,GO:0032797,GO:0034719,GO:0043065,GO:0051170,GO:0070491,GO:0097504	negative regulation of transcription by RNA polymerase II|spliceosomal tri-snRNP complex assembly|spliceosomal snRNP assembly|DNA binding|RNA binding|RNA helicase activity|protein binding|ATP binding|nucleus|nucleoplasm|cytoplasm|cytosol|cytoskeleton|RNA processing|membrane|SMN complex|SMN-Sm protein complex|positive regulation of apoptotic process|import into nucleus|repressing transcription fac…	hsa03013	RNA transport
DDX28	321.981	189.532	454.43	2.39537	1.26025	3.3949e-18	1.96835e-17	Up	5.13397	5.37101	5.33808	2.0732	2.36467	1.83382	55794	DEAD-box helicase 28	GO:0003723,GO:0003724,GO:0005524,GO:0005654,GO:0005730,GO:0005739,GO:0005829,GO:0019843,GO:0035770,GO:0042645,GO:1902775	RNA binding|RNA helicase activity|ATP binding|nucleoplasm|nucleolus|mitochondrion|cytosol|rRNA binding|ribonucleoprotein granule|mitochondrial nucleoid|mitochondrial large ribosomal subunit assembly
DDX31	803.316	502.461	1104.17	2.19758	1.13592	9.32589e-28	8.11233e-27	Up	3.99575	4.14781	4.57916	1.62407	2.07522	1.7942	64794	DEAD-box helicase 31	GO:0003723,GO:0003724,GO:0005515,GO:0005524,GO:0005634,GO:0005730,GO:0005794,GO:0042254,GO:0043231	RNA binding|RNA helicase activity|protein binding|ATP binding|nucleus|nucleolus|Golgi apparatus|ribosome biogenesis|intracellular membrane-bounded organelle
DDX39A	5087.24	3274.65	6899.82	2.1071	1.07526	4.24393e-146	3.5884e-144	Up	101.898	108.474	107.213	46.4872	48.9199	47.6089	10212	DExD-box helicase 39A	GO:0000398,GO:0003723,GO:0003724,GO:0005515,GO:0005524,GO:0005634,GO:0005654,GO:0005737,GO:0006405,GO:0006406,GO:0016020,GO:0016607,GO:0016887,GO:0031124,GO:0042802	mRNA splicing, via spliceosome|RNA binding|RNA helicase activity|protein binding|ATP binding|nucleus|nucleoplasm|cytoplasm|RNA export from nucleus|mRNA export from nucleus|membrane|nuclear speck|ATPase activity|mRNA 3'-end processing|identical protein binding
DDX52	1060.82	664.134	1457.52	2.1932	1.13304	2.66543e-34	2.90802e-33	Up	5.81824	6.33658	5.47184	2.85782	2.42958	2.3354	11056	DExD-box helicase 52	GO:0003723,GO:0003724,GO:0005524,GO:0005654,GO:0005730,GO:0006364,GO:0016020,GO:0030490	RNA binding|RNA helicase activity|ATP binding|nucleoplasm|nucleolus|rRNA processing|membrane|maturation of SSU-rRNA
DDX56	2415.94	1600.18	3231.69	2.02005	1.01439	6.30895e-83	2.1647e-81	Up	47.0438	47.2103	46.4722	21.5795	22.1733	22.363	54606	DEAD-box helicase 56	GO:0003723,GO:0003724,GO:0005515,GO:0005524,GO:0005730,GO:0006364,GO:0010976,GO:0016020	RNA binding|RNA helicase activity|protein binding|ATP binding|nucleolus|rRNA processing|positive regulation of neuron projection development|membrane
DEDD2	1060.88	1482.78	638.981	0.43097	-1.21434	1.72758e-55	3.50576e-54	Down	7.47191	7.50733	7.64957	16.5131	16.2738	17.0345	162989	death effector domain containing 2	GO:0003677,GO:0005515,GO:0005654,GO:0005730,GO:0006396,GO:0008625,GO:0016075,GO:0019725,GO:0030159,GO:0030262,GO:0035556,GO:0045892,GO:2001238	DNA binding|protein binding|nucleoplasm|nucleolus|RNA processing|extrinsic apoptotic signaling pathway via death domain receptors|rRNA catabolic process|cellular homeostasis|signaling receptor complex adaptor activity|apoptotic nuclear changes|intracellular signal transduction|negative regulation of transcription, DNA-templated|positive regulation of extrinsic apoptotic signaling pathway
DENND3	453.36	679.253	227.467	0.334845	-1.57843	6.60525e-39	8.42259e-38	Down	0.652647	0.751364	0.709948	1.98544	1.9423	2.06147	22898	DENN domain containing 3	GO:0005085,GO:0005829,GO:0008333,GO:0031410,GO:0032483,GO:0044257,GO:0050790	guanyl-nucleotide exchange factor activity|cytosol|endosome to lysosome transport|cytoplasmic vesicle|regulation of Rab protein signal transduction|cellular protein catabolic process|regulation of catalytic activity
DEPP1	2063.71	3725.52	401.895	0.107891	-3.21235	0	0	Down	4.7741	5.84585	4.69239	46.0723	43.0447	45.5698	11067	DEPP1 autophagy regulator	GO:0005737,GO:0005739,GO:0005777,GO:0006914,GO:0010506,GO:0043231	cytoplasm|mitochondrion|peroxisome|autophagy|regulation of autophagy|intracellular membrane-bounded organelle
DERL3	30.7326	44.9997	16.4656	0.367083	-1.44582	0.00439203	0.00817999	Down	0.184274	0.0947976	0.0980662	0.172995	0.416348	0.388466	91319	derlin 3	GO:0000839,GO:0005047,GO:0005515,GO:0018279,GO:0030176,GO:0030433,GO:0030968,GO:0044877,GO:0051787,GO:1904153,GO:1990381	Hrd1p ubiquitin ligase ERAD-L complex|signal recognition particle binding|protein binding|protein N-linked glycosylation via asparagine|integral component of endoplasmic reticulum membrane|ubiquitin-dependent ERAD pathway|endoplasmic reticulum unfolded protein response|protein-containing complex binding|misfolded protein binding|negative regulation of retrograde protein transport, ER to cytosol|u…	hsa04141	Protein processing in endoplasmic reticulum
DES	8.74432	14.6255	2.86313	0.19552	-2.35461	0.0160524	0.0273607	Down	0.0579285	0	0.0493251	0.282792	0.133688	0.103676	1674	desmin	GO:0005200,GO:0005515,GO:0005634,GO:0005829,GO:0005882,GO:0005916,GO:0006936,GO:0007010,GO:0008016,GO:0008092,GO:0014704,GO:0030018,GO:0030049,GO:0031594,GO:0042383,GO:0042802,GO:0045109,GO:0045111,GO:0070062,GO:0097512	structural constituent of cytoskeleton|protein binding|nucleus|cytosol|intermediate filament|fascia adherens|muscle contraction|cytoskeleton organization|regulation of heart contraction|cytoskeletal protein binding|intercalated disc|Z disc|muscle filament sliding|neuromuscular junction|sarcolemma|identical protein binding|intermediate filament organization|intermediate filament cytoskeleton|extra…	hsa05410,hsa05412,hsa05414	Hypertrophic cardiomyopathy|Arrhythmogenic right ventricular cardiomyopathy|Dilated cardiomyopathy
DGAT2	633.206	861.374	405.038	0.470328	-1.08826	2.66414e-26	2.19768e-25	Down	4.16339	4.59328	4.37793	8.38695	8.77695	9.3366	84649	diacylglycerol O-acyltransferase 2	GO:0003846,GO:0004144,GO:0005515,GO:0005739,GO:0005783,GO:0005789,GO:0005811,GO:0005829,GO:0006071,GO:0006629,GO:0006640,GO:0006651,GO:0008374,GO:0010867,GO:0016021,GO:0019432,GO:0019915,GO:0030176,GO:0034383,GO:0035336,GO:0035356,GO:0036155,GO:0038183,GO:0042572,GO:0042632,GO:0042803,GO:0043231,GO:0045722,GO:0046322,GO:0046339,GO:0048471,GO:0050252,GO:0050746,GO:0055089,GO:0060613,GO:0071400,GO:…	2-acylglycerol O-acyltransferase activity|diacylglycerol O-acyltransferase activity|protein binding|mitochondrion|endoplasmic reticulum|endoplasmic reticulum membrane|lipid droplet|cytosol|glycerol metabolic process|lipid metabolic process|monoacylglycerol biosynthetic process|diacylglycerol biosynthetic process|O-acyltransferase activity|positive regulation of triglyceride biosynthetic process|i…	hsa00561,hsa04975	Glycerolipid metabolism|Fat digestion and absorption
DGCR8	1183.74	685.279	1682.21	2.45666	1.2967	3.85793e-47	6.2488e-46	Up	10.9564	10.518	10.9568	3.54852	4.54228	4.44324	54487	DGCR8 microprocessor complex subunit	GO:0003725,GO:0005515,GO:0005634,GO:0005654,GO:0005730,GO:0005737,GO:0005829,GO:0010586,GO:0016604,GO:0020037,GO:0031053,GO:0042802,GO:0042803,GO:0046872,GO:0070877,GO:0070878,GO:0140517	double-stranded RNA binding|protein binding|nucleus|nucleoplasm|nucleolus|cytoplasm|cytosol|miRNA metabolic process|nuclear body|heme binding|primary miRNA processing|identical protein binding|protein homodimerization activity|metal ion binding|microprocessor complex|primary miRNA binding|protein-RNA adaptor activity
DHCR24	6184.14	8247.09	4121.2	0.499701	-1.00086	8.78867e-166	9.31664e-164	Down	25.7047	25.9975	26.9442	49.2647	49.6805	50.3801	1718	24-dehydrocholesterol reductase	GO:0000139,GO:0000246,GO:0005515,GO:0005634,GO:0005737,GO:0005783,GO:0005789,GO:0006695,GO:0006915,GO:0006979,GO:0007050,GO:0008202,GO:0009888,GO:0016020,GO:0016021,GO:0016628,GO:0019899,GO:0033489,GO:0033490,GO:0042605,GO:0043066,GO:0043154,GO:0043588,GO:0050614,GO:0055114,GO:0071949,GO:1901214	Golgi membrane|delta24(24-1) sterol reductase activity|protein binding|nucleus|cytoplasm|endoplasmic reticulum|endoplasmic reticulum membrane|cholesterol biosynthetic process|apoptotic process|response to oxidative stress|cell cycle arrest|steroid metabolic process|tissue development|membrane|integral component of membrane|oxidoreductase activity, acting on the CH-CH group of donors, NAD or NADP …	hsa00100	Steroid biosynthesis
DHCR7	3182.41	4868.69	1496.12	0.307282	-1.70236	3.29115e-271	7.92385e-269	Down	14.8078	14.0806	14.884	45.0141	45.6604	44.487	1717	7-dehydrocholesterol reductase	GO:0005515,GO:0005640,GO:0005783,GO:0005789,GO:0006695,GO:0009918,GO:0016020,GO:0016126,GO:0016132,GO:0016627,GO:0030176,GO:0033489,GO:0033490,GO:0045540,GO:0047598,GO:0050661,GO:0055114	protein binding|nuclear outer membrane|endoplasmic reticulum|endoplasmic reticulum membrane|cholesterol biosynthetic process|sterol delta7 reductase activity|membrane|sterol biosynthetic process|brassinosteroid biosynthetic process|oxidoreductase activity, acting on the CH-CH group of donors|integral component of endoplasmic reticulum membrane|cholesterol biosynthetic process via desmosterol|chol…	hsa00100	Steroid biosynthesis
DHODH	211.34	115.275	307.405	2.66474	1.414	5.18391e-15	2.53485e-14	Up	2.50661	2.67419	3.17822	1.06078	0.944131	0.969112	1723	dihydroorotate dehydrogenase (quinone)	GO:0004152,GO:0005515,GO:0005654,GO:0005739,GO:0005743,GO:0005829,GO:0006207,GO:0007565,GO:0007595,GO:0008144,GO:0009220,GO:0010181,GO:0016021,GO:0031000,GO:0042493,GO:0042594,GO:0043025,GO:0043065,GO:0044205,GO:0046134,GO:0048039,GO:0055114,GO:0090140,GO:1903576	dihydroorotate dehydrogenase activity|protein binding|nucleoplasm|mitochondrion|mitochondrial inner membrane|cytosol|'de novo' pyrimidine nucleobase biosynthetic process|female pregnancy|lactation|drug binding|pyrimidine ribonucleotide biosynthetic process|FMN binding|integral component of membrane|response to caffeine|response to drug|response to starvation|neuronal cell body|positive regulation…	hsa00240	Pyrimidine metabolism
DHRS1	365.63	538.738	192.522	0.357256	-1.48497	1.09431e-23	8.18575e-23	Down	2.79497	3.72148	2.78394	8.89253	8.18437	7.62374	115817	dehydrogenase/reductase 1	GO:0005515,GO:0005783,GO:0016491,GO:0055114	protein binding|endoplasmic reticulum|oxidoreductase activity|oxidation-reduction process
DHX34	1426.7	743.935	2109.47	2.83625	1.50398	1.75315e-82	6.00086e-81	Up	9.79008	9.61595	9.9888	2.95065	3.63583	3.25009	9704	DExH-box helicase 34	GO:0000184,GO:0000956,GO:0003723,GO:0003724,GO:0005524,GO:0005622,GO:0016020,GO:2000623	nuclear-transcribed mRNA catabolic process, nonsense-mediated decay|nuclear-transcribed mRNA catabolic process|RNA binding|RNA helicase activity|ATP binding|intracellular anatomical structure|membrane|negative regulation of nuclear-transcribed mRNA catabolic process, nonsense-mediated decay
DHX37	2254.5	1235.71	3273.28	2.64988	1.40593	6.26965e-101	2.90099e-99	Up	18.7837	16.5833	18.7726	6.09899	6.61281	6.67935	57647	DEAH-box helicase 37	GO:0000462,GO:0003723,GO:0003724,GO:0005515,GO:0005524,GO:0005622,GO:0005654,GO:0005730,GO:0005737,GO:0006364,GO:0007420,GO:0031965,GO:0034511,GO:0042254,GO:0042255,GO:2000020	maturation of SSU-rRNA from tricistronic rRNA transcript (SSU-rRNA, 5.8S rRNA, LSU-rRNA)|RNA binding|RNA helicase activity|protein binding|ATP binding|intracellular anatomical structure|nucleoplasm|nucleolus|cytoplasm|rRNA processing|brain development|nuclear membrane|U3 snoRNA binding|ribosome biogenesis|ribosome assembly|positive regulation of male gonad development
DHX58	193.615	259.459	127.771	0.492851	-1.02078	5.60694e-08	1.73484e-07	Down	1.44286	1.47463	1.05452	2.58268	2.53271	2.53929	79132	DExH-box helicase 58	GO:0003677,GO:0003724,GO:0003725,GO:0003727,GO:0005515,GO:0005524,GO:0005737,GO:0008270,GO:0009615,GO:0009617,GO:0016032,GO:0032480,GO:0032481,GO:0032728,GO:0039534,GO:0039536,GO:0045087,GO:0045088,GO:0045824,GO:0051607,GO:1900245,GO:1900246	DNA binding|RNA helicase activity|double-stranded RNA binding|single-stranded RNA binding|protein binding|ATP binding|cytoplasm|zinc ion binding|response to virus|response to bacterium|viral process|negative regulation of type I interferon production|positive regulation of type I interferon production|positive regulation of interferon-beta production|negative regulation of MDA-5 signaling pathway…	hsa04622	RIG-I-like receptor signaling pathway
DIRAS1	997.225	1660.99	333.464	0.200794	-2.31621	3.59371e-147	3.11272e-145	Down	2.5527	2.30077	2.56319	11.6723	11.1226	12.2528	148252	DIRAS family GTPase 1	GO:0003924,GO:0005515,GO:0005525,GO:0005886,GO:0007165,GO:0019003,GO:0043406,GO:0051019	GTPase activity|protein binding|GTP binding|plasma membrane|signal transduction|GDP binding|positive regulation of MAP kinase activity|mitogen-activated protein kinase binding
DIRAS2	10.4854	18.4174	2.55347	0.138653	-2.85045	0.00153122	0.00303234	Down	0.0243511	0	0.0259182	0.0866803	0.127723	0.129384	54769	DIRAS family GTPase 2	GO:0003924,GO:0005515,GO:0005525,GO:0005886,GO:0007165,GO:0019003,GO:0043406	GTPase activity|protein binding|GTP binding|plasma membrane|signal transduction|GDP binding|positive regulation of MAP kinase activity
DISP2	111.749	55.3493	168.149	3.0373	1.60279	2.46526e-09	8.46689e-09	Up	0.264001	0.248989	0.407075	0.0877776	0.102964	0.0965422	85455	dispatched RND transporter family member 2	GO:0003674,GO:0005575,GO:0005886,GO:0007224,GO:0016021	molecular_function|cellular_component|plasma membrane|smoothened signaling pathway|integral component of membrane
DKK1	147.764	67.4962	228.032	3.37296	1.75401	3.36037e-14	1.56659e-13	Up	2.87978	3.3333	3.99347	0.901174	1.17641	0.789828	22943	dickkopf WNT signaling pathway inhibitor 1	GO:0000122,GO:0002090,GO:0005515,GO:0005576,GO:0005615,GO:0005886,GO:0007611,GO:0008083,GO:0010628,GO:0010942,GO:0016055,GO:0030178,GO:0030279,GO:0031901,GO:0032091,GO:0033137,GO:0039706,GO:0042662,GO:0042663,GO:0043066,GO:0043507,GO:0045813,GO:0048019,GO:0050750,GO:0060173,GO:0060394,GO:0090082,GO:0090090,GO:0090647,GO:0098883,GO:1901216,GO:1901296,GO:1902949,GO:1904338,GO:1904723,GO:2000096,GO:…	negative regulation of transcription by RNA polymerase II|regulation of receptor internalization|protein binding|extracellular region|extracellular space|plasma membrane|learning or memory|growth factor activity|positive regulation of gene expression|positive regulation of cell death|Wnt signaling pathway|negative regulation of Wnt signaling pathway|negative regulation of ossification|early endos…	hsa04310,hsa05010,hsa05022	Wnt signaling pathway|Alzheimer disease|Pathways of neurodegeneration - multiple diseases
DKKL1	4.08544	8.17088	0	0.0215042	-5.53924	0.00198292	0.00387233	Down	0	0	0	0.0694899	0.340456	0.0191071	27120	dickkopf like acrosomal protein 1	GO:0001669,GO:0005615,GO:0007341,GO:0009653,GO:0039706,GO:0043065,GO:0045600,GO:0048019,GO:0090090,GO:2000225,GO:2000272	acrosomal vesicle|extracellular space|penetration of zona pellucida|anatomical structure morphogenesis|co-receptor binding|positive regulation of apoptotic process|positive regulation of fat cell differentiation|receptor antagonist activity|negative regulation of canonical Wnt signaling pathway|negative regulation of testosterone biosynthetic process|negative regulation of signaling receptor acti…
DLG2	66.8758	89.3496	44.4019	0.496231	-1.01092	0.00187273	0.00366522	Down	0.0641921	0.0471756	0.0766891	0.151888	0.101694	0.105508	1740	discs large MAGUK scaffold protein 2	GO:0000165,GO:0004385,GO:0005515,GO:0005829,GO:0005886,GO:0007268,GO:0008076,GO:0008328,GO:0009790,GO:0010923,GO:0014069,GO:0016020,GO:0016323,GO:0019900,GO:0030054,GO:0031594,GO:0035865,GO:0043005,GO:0043113,GO:0043204,GO:0044224,GO:0045197,GO:0046037,GO:0046710,GO:0097120,GO:0098609,GO:0098839,GO:0099641,GO:0099642,GO:1904115,GO:2000310	MAPK cascade|guanylate kinase activity|protein binding|cytosol|plasma membrane|chemical synaptic transmission|voltage-gated potassium channel complex|ionotropic glutamate receptor complex|embryo development|negative regulation of phosphatase activity|postsynaptic density|membrane|basolateral plasma membrane|kinase binding|cell junction|neuromuscular junction|cellular response to potassium ion|neu…	hsa04390,hsa04530,hsa05165	Hippo signaling pathway|Tight junction|Human papillomavirus infection
DLG4	3407.03	4807.57	2006.49	0.417266	-1.26096	2.72052e-138	2.10027e-136	Down	7.14992	7.2503	7.89542	17.2108	16.4863	16.9875	1742	discs large MAGUK scaffold protein 4	GO:0000165,GO:0002091,GO:0005515,GO:0005737,GO:0005783,GO:0005829,GO:0005886,GO:0007165,GO:0007204,GO:0007268,GO:0007399,GO:0007612,GO:0008021,GO:0008022,GO:0008076,GO:0008328,GO:0014069,GO:0016188,GO:0019900,GO:0019903,GO:0030054,GO:0030165,GO:0030666,GO:0030863,GO:0031234,GO:0031594,GO:0031697,GO:0031748,GO:0031812,GO:0032281,GO:0032839,GO:0033130,GO:0035176,GO:0035255,GO:0035418,GO:0035641,GO:…	MAPK cascade|negative regulation of receptor internalization|protein binding|cytoplasm|endoplasmic reticulum|cytosol|plasma membrane|signal transduction|positive regulation of cytosolic calcium ion concentration|chemical synaptic transmission|nervous system development|learning|synaptic vesicle|protein C-terminus binding|voltage-gated potassium channel complex|ionotropic glutamate receptor comple…	hsa04390,hsa04724,hsa05016,hsa05022,hsa05030	Hippo signaling pathway|Glutamatergic synapse|Huntington disease|Pathways of neurodegeneration - multiple diseases|Cocaine addiction
DLL1	31.6143	43.1269	20.1017	0.465865	-1.10202	0.0181317	0.0305892	Down	0.171664	0.0747245	0.182711	0.32903	0.256264	0.28803	28514	delta like canonical Notch ligand 1	GO:0001709,GO:0001756,GO:0001757,GO:0001947,GO:0002315,GO:0003323,GO:0005112,GO:0005509,GO:0005515,GO:0005576,GO:0005886,GO:0005887,GO:0005912,GO:0007219,GO:0007368,GO:0007386,GO:0008217,GO:0008284,GO:0008285,GO:0009954,GO:0014002,GO:0014807,GO:0016324,GO:0021510,GO:0021688,GO:0021693,GO:0030097,GO:0030154,GO:0030155,GO:0030857,GO:0030957,GO:0031410,GO:0032693,GO:0034351,GO:0035265,GO:0040008,GO:…	cell fate determination|somitogenesis|somite specification|heart looping|marginal zone B cell differentiation|type B pancreatic cell development|Notch binding|calcium ion binding|protein binding|extracellular region|plasma membrane|integral component of plasma membrane|adherens junction|Notch signaling pathway|determination of left/right symmetry|compartment pattern specification|regulation of bl…	hsa01522,hsa04330,hsa04658,hsa05200,hsa05224	Endocrine resistance|Notch signaling pathway|Th1 and Th2 cell differentiation|Pathways in cancer|Breast cancer
DLX2	101.656	54.1077	149.205	2.75412	1.46159	1.99782e-08	6.40032e-08	Up	1.33404	1.86501	1.71254	0.569631	0.61959	0.501207	1746	distal-less homeobox 2	GO:0000122,GO:0000785,GO:0000978,GO:0000981,GO:0001228,GO:0003682,GO:0003700,GO:0003727,GO:0005515,GO:0005634,GO:0006357,GO:0007420,GO:0009790,GO:0009954,GO:0021544,GO:0021766,GO:0021772,GO:0021879,GO:0021893,GO:0030154,GO:0042475,GO:0045597,GO:0045746,GO:0045944,GO:0046533,GO:0048701,GO:0048715,GO:0048755,GO:0051216,GO:1902871,GO:1990837	negative regulation of transcription by RNA polymerase II|chromatin|RNA polymerase II cis-regulatory region sequence-specific DNA binding|DNA-binding transcription factor activity, RNA polymerase II-specific|DNA-binding transcription activator activity, RNA polymerase II-specific|chromatin binding|DNA-binding transcription factor activity|single-stranded RNA binding|protein binding|nucleus|regula…			Homeobox
DLX6	27.6508	39.997	15.3046	0.38251	-1.38643	0.00907939	0.0161095	Down	0.119519	0.290658	0.127211	0.331512	0.649678	0.35246	1750	distal-less homeobox 6	GO:0000785,GO:0000978,GO:0000981,GO:0001501,GO:0003700,GO:0005634,GO:0006357,GO:0007399,GO:0009790,GO:0030154,GO:0030326,GO:0030855,GO:0042472,GO:0048646,GO:0050679,GO:0060021,GO:0060322,GO:1990837	chromatin|RNA polymerase II cis-regulatory region sequence-specific DNA binding|DNA-binding transcription factor activity, RNA polymerase II-specific|skeletal system development|DNA-binding transcription factor activity|nucleus|regulation of transcription by RNA polymerase II|nervous system development|embryo development|cell differentiation|embryonic limb morphogenesis|epithelial cell differenti…
DMGDH	61.5307	97.1978	25.8636	0.266099	-1.90997	1.35397e-07	4.0713e-07	Down	0.0926427	0.0446803	0.104767	0.229662	0.315844	0.317361	29958	dimethylglycine dehydrogenase	GO:0003723,GO:0005737,GO:0005739,GO:0005759,GO:0006579,GO:0009055,GO:0016491,GO:0019695,GO:0022900,GO:0042426,GO:0047865	RNA binding|cytoplasm|mitochondrion|mitochondrial matrix|amino-acid betaine catabolic process|electron transfer activity|oxidoreductase activity|choline metabolic process|electron transport chain|choline catabolic process|dimethylglycine dehydrogenase activity	hsa00260	Glycine, serine and threonine metabolism
DMKN	1058.84	1523.47	594.2	0.390045	-1.35829	1.64478e-65	4.13525e-64	Down	6.40176	6.33485	6.0636	15.9285	14.9096	14.9021	93099	dermokine	GO:0005515,GO:0005615,GO:1903575	protein binding|extracellular space|cornified envelope assembly
DNAAF3	253.233	344.969	161.496	0.468011	-1.09538	3.37672e-12	1.40211e-11	Down	1.93452	1.80415	2.16738	4.04998	3.8569	4.06208	352909	dynein axonemal assembly factor 3	GO:0005737,GO:0044458,GO:0070286	cytoplasm|motile cilium assembly|axonemal dynein complex assembly
DNAH2	8.82794	16.718	0.937876	0.0567735	-4.13864	0.000397825	0.00085107	Down	0.00334118	0.00171883	0	0.0288837	0.0438116	0.0130808	146754	dynein axonemal heavy chain 2	GO:0003777,GO:0005524,GO:0005858,GO:0005874,GO:0005930,GO:0007018,GO:0008569,GO:0030286,GO:0031514,GO:0036126,GO:0045505,GO:0051959,GO:0060285	microtubule motor activity|ATP binding|axonemal dynein complex|microtubule|axoneme|microtubule-based movement|ATP-dependent microtubule motor activity, minus-end-directed|dynein complex|motile cilium|sperm flagellum|dynein intermediate chain binding|dynein light intermediate chain binding|cilium-dependent cell motility	hsa05014,hsa05016,hsa05022	Amyotrophic lateral sclerosis|Huntington disease|Pathways of neurodegeneration - multiple diseases
DNAI1	29.0091	41.3367	16.6816	0.402211	-1.31398	0.0119866	0.0208409	Down	0.118018	0.18214	0.230291	0.410095	0.629327	0.20902	27019	dynein axonemal intermediate chain 1	GO:0003341,GO:0003774,GO:0005515,GO:0005856,GO:0005874,GO:0005929,GO:0007018,GO:0007368,GO:0030317,GO:0036157,GO:0036158,GO:0045503,GO:0045504	cilium movement|motor activity|protein binding|cytoskeleton|microtubule|cilium|microtubule-based movement|determination of left/right symmetry|flagellated sperm motility|outer dynein arm|outer dynein arm assembly|dynein light chain binding|dynein heavy chain binding	hsa05014,hsa05016,hsa05022	Amyotrophic lateral sclerosis|Huntington disease|Pathways of neurodegeneration - multiple diseases
DNAI3	294.61	194.201	395.019	2.0318	1.02275	5.98214e-10	2.14154e-09	Up	2.96708	4.09329	3.61171	1.71706	1.83243	1.43041	126820	dynein axonemal intermediate chain 3	GO:0005515,GO:0005737,GO:0005858,GO:0007018,GO:0030336,GO:0034316,GO:0036156,GO:0036159,GO:0045503,GO:0045504,GO:0045669,GO:0060294,GO:0071933	protein binding|cytoplasm|axonemal dynein complex|microtubule-based movement|negative regulation of cell migration|negative regulation of Arp2/3 complex-mediated actin nucleation|inner dynein arm|inner dynein arm assembly|dynein light chain binding|dynein heavy chain binding|positive regulation of osteoblast differentiation|cilium movement involved in cell motility|Arp2/3 complex binding
DNAJC1	959.528	1397.16	521.895	0.373308	-1.42156	1.79614e-52	3.41098e-51	Down	4.86755	5.18531	5.23868	14.2797	12.9316	11.6398	64215	DnaJ heat shock protein family (Hsp40) member C1	GO:0001671,GO:0003677,GO:0005515,GO:0005783,GO:0005789,GO:0005886,GO:0006417,GO:0006457,GO:0016020,GO:0016021,GO:0031965,GO:0032781,GO:0045861,GO:0050708,GO:0051087	ATPase activator activity|DNA binding|protein binding|endoplasmic reticulum|endoplasmic reticulum membrane|plasma membrane|regulation of translation|protein folding|membrane|integral component of membrane|nuclear membrane|positive regulation of ATPase activity|negative regulation of proteolysis|regulation of protein secretion|chaperone binding	hsa04141	Protein processing in endoplasmic reticulum
DNAJC9	2775.82	1666.51	3885.12	2.33233	1.22177	1.37133e-92	5.42612e-91	Up	46.9318	47.1331	42.6736	18.4944	17.5567	19.598	23234	DnaJ heat shock protein family (Hsp40) member C9	GO:0005515,GO:0005615,GO:0005634,GO:0005654,GO:0005737,GO:0005829,GO:0005886,GO:0031072,GO:0032781	protein binding|extracellular space|nucleus|nucleoplasm|cytoplasm|cytosol|plasma membrane|heat shock protein binding|positive regulation of ATPase activity
DNHD1	831.528	1145.88	517.173	0.451144	-1.14834	2.169e-22	1.51926e-21	Down	0.68829	0.988483	0.986954	1.82295	1.81007	1.96576	144132	dynein heavy chain domain 1	GO:0003341,GO:0005524,GO:0007018,GO:0008569,GO:0030286,GO:0036156,GO:0045505,GO:0051959,GO:0070062	cilium movement|ATP binding|microtubule-based movement|ATP-dependent microtubule motor activity, minus-end-directed|dynein complex|inner dynein arm|dynein intermediate chain binding|dynein light intermediate chain binding|extracellular exosome
DNM3	216.828	295.545	138.112	0.467681	-1.0964	2.86479e-10	1.04774e-09	Down	0.343385	0.268093	0.290237	0.575207	0.622958	0.632641	26052	dynamin 3	GO:0000266,GO:0003374,GO:0003924,GO:0005515,GO:0005525,GO:0005737,GO:0005794,GO:0005874,GO:0005886,GO:0006897,GO:0007416,GO:0008017,GO:0014069,GO:0015630,GO:0016020,GO:0016185,GO:0030424,GO:0031410,GO:0031623,GO:0031798,GO:0031802,GO:0031966,GO:0043083,GO:0043197,GO:0044327,GO:0046847,GO:0048285,GO:0048471,GO:0050803,GO:0050998,GO:0051491,GO:0061002,GO:0061025,GO:0061828,GO:0061829,GO:0070062,GO:…	mitochondrial fission|dynamin family protein polymerization involved in mitochondrial fission|GTPase activity|protein binding|GTP binding|cytoplasm|Golgi apparatus|microtubule|plasma membrane|endocytosis|synapse assembly|microtubule binding|postsynaptic density|microtubule cytoskeleton|membrane|synaptic vesicle budding from presynaptic endocytic zone membrane|axon|cytoplasmic vesicle|receptor int…	hsa04072,hsa04144,hsa04721,hsa04961,hsa05100	Phospholipase D signaling pathway|Endocytosis|Synaptic vesicle cycle|Endocrine and other factor-regulated calcium reabsorption|Bacterial invasion of epithelial cells
DOK3	33.6115	18.5657	48.6573	2.61545	1.38706	0.00527009	0.00970842	Up	0.306815	0.20426	0.435412	0.0795395	0.189324	0.0740228	79930	docking protein 3	GO:0005515,GO:0005886,GO:0030667,GO:0043312,GO:0101003	protein binding|plasma membrane|secretory granule membrane|neutrophil degranulation|ficolin-1-rich granule membrane
DOLK	1054.48	688.377	1420.57	2.06364	1.04519	9.39362e-40	1.22644e-38	Up	19.3392	17.7901	18.1984	8.66396	8.39287	8.38341	22845	dolichol kinase	GO:0004168,GO:0005515,GO:0005789,GO:0006489,GO:0016310,GO:0030176,GO:0043048	dolichol kinase activity|protein binding|endoplasmic reticulum membrane|dolichyl diphosphate biosynthetic process|phosphorylation|integral component of endoplasmic reticulum membrane|dolichyl monophosphate biosynthetic process	hsa00510	N-Glycan biosynthesis
DOT1L	2075.35	1356.5	2794.21	2.05958	1.04235	1.50541e-51	2.77359e-50	Up	6.94772	7.31257	8.26544	3.36562	3.57609	3.43389	84444	DOT1 like histone lysine methyltransferase	GO:0000077,GO:0000781,GO:0003677,GO:0005515,GO:0005634,GO:0005654,GO:0006281,GO:0006348,GO:0008284,GO:0010467,GO:0018024,GO:0031151,GO:0032200,GO:0032991,GO:0034729,GO:0042054,GO:0043231,GO:0045944,GO:0046425,GO:2000677	DNA damage checkpoint|chromosome, telomeric region|DNA binding|protein binding|nucleus|nucleoplasm|DNA repair|chromatin silencing at telomere|positive regulation of cell population proliferation|gene expression|histone-lysine N-methyltransferase activity|histone methyltransferase activity (H3-K79 specific)|telomere organization|protein-containing complex|histone H3-K79 methylation|histone methylt…	hsa00310,hsa05202	Lysine degradation|Transcriptional misregulation in cancer
DPYSL4	48.0701	30.6049	65.5353	2.13877	1.09678	0.00356109	0.00673035	Up	0.47194	0.329493	0.388693	0.159992	0.235747	0.131976	10570	dihydropyrimidinase like 4	GO:0004157,GO:0005515,GO:0005829,GO:0006208,GO:0007399,GO:0031005,GO:0070997,GO:0097485	dihydropyrimidinase activity|protein binding|cytosol|pyrimidine nucleobase catabolic process|nervous system development|filamin binding|neuron death|neuron projection guidance
DRC3	50.8428	22.8967	78.7888	3.4455	1.78471	1.81673e-05	4.51559e-05	Up	0.595292	0.300117	0.620929	0.163466	0.0811806	0.173129	83450	dynein regulatory complex subunit 3	GO:0005515,GO:0005737,GO:0005930,GO:0031514	protein binding|cytoplasm|axoneme|motile cilium
DRC7	2.89411	0.366462	5.42176	14.5854	3.86645	0.0294609	0.0478878	Up	0.0411432	0.0592638	0.0437909	0	0	0.00920438	84229	dynein regulatory complex subunit 7	GO:0005515,GO:0005737,GO:0005856,GO:0030317,GO:0031514,GO:0048870	protein binding|cytoplasm|cytoskeleton|flagellated sperm motility|motile cilium|cell motility
DRD4	22.2603	34.728	9.79274	0.280237	-1.83528	0.01024	0.0180024	Down	0.035726	0.0551366	0.475314	0.726688	0.637107	0.539492	1815	dopamine receptor D4	GO:0000187,GO:0001591,GO:0001662,GO:0001963,GO:0001975,GO:0004952,GO:0004993,GO:0005515,GO:0005886,GO:0005887,GO:0006874,GO:0007186,GO:0007187,GO:0007195,GO:0007212,GO:0007268,GO:0008344,GO:0015459,GO:0016020,GO:0017124,GO:0030425,GO:0030594,GO:0032417,GO:0033674,GO:0034776,GO:0035176,GO:0035240,GO:0042053,GO:0042417,GO:0042596,GO:0042752,GO:0042802,GO:0046872,GO:0048148,GO:0048149,GO:0048511,GO:…	activation of MAPK activity|dopamine neurotransmitter receptor activity, coupled via Gi/Go|behavioral fear response|synaptic transmission, dopaminergic|response to amphetamine|dopamine neurotransmitter receptor activity|G protein-coupled serotonin receptor activity|protein binding|plasma membrane|integral component of plasma membrane|cellular calcium ion homeostasis|G protein-coupled receptor sig…	hsa04080,hsa04728	Neuroactive ligand-receptor interaction|Dopaminergic synapse
DRGX	75.6424	25.2127	126.072	5.02826	2.33006	1.28253e-11	5.12614e-11	Up	1.04421	1.244	0.910853	0.103804	0.230607	0.272248	644168	dorsal root ganglia homeobox	GO:0000785,GO:0000977,GO:0000981,GO:0001764,GO:0005634,GO:0006357,GO:0007411,GO:0009593,GO:0016048,GO:0021516,GO:0021559,GO:0050954,GO:1990837	chromatin|RNA polymerase II transcription regulatory region sequence-specific DNA binding|DNA-binding transcription factor activity, RNA polymerase II-specific|neuron migration|nucleus|regulation of transcription by RNA polymerase II|axon guidance|detection of chemical stimulus|detection of temperature stimulus|dorsal spinal cord development|trigeminal nerve development|sensory perception of mech…
DTL	1099	591.489	1606.5	2.71434	1.4406	8.93931e-60	2.00289e-58	Up	10.4746	9.67982	9.78042	3.47087	3.88842	3.10167	51514	denticleless E3 ubiquitin protein ligase homolog	GO:0000209,GO:0004842,GO:0005515,GO:0005634,GO:0005654,GO:0005694,GO:0005730,GO:0005813,GO:0005829,GO:0006260,GO:0006511,GO:0006513,GO:0006974,GO:0009411,GO:0010971,GO:0019985,GO:0031464,GO:0031465,GO:0031965,GO:0042769,GO:0043687,GO:0045732,GO:0048511,GO:0051726,GO:0072425,GO:0080008	protein polyubiquitination|ubiquitin-protein transferase activity|protein binding|nucleus|nucleoplasm|chromosome|nucleolus|centrosome|cytosol|DNA replication|ubiquitin-dependent protein catabolic process|protein monoubiquitination|cellular response to DNA damage stimulus|response to UV|positive regulation of G2/M transition of mitotic cell cycle|translesion synthesis|Cul4A-RING E3 ubiquitin ligas…
DUOXA1	10.3709	18.5196	2.22227	0.120154	-3.05704	0.00066037	0.00137706	Down	0.0234431	0.0482402	0.0124759	0.298029	0.18444	0.183561	90527	dual oxidase maturation factor 1	GO:0005789,GO:0005886,GO:0008104,GO:0010729,GO:0015031,GO:0016020,GO:0016021,GO:0034613,GO:0042743,GO:0045666,GO:0050727,GO:2000609	endoplasmic reticulum membrane|plasma membrane|protein localization|positive regulation of hydrogen peroxide biosynthetic process|protein transport|membrane|integral component of membrane|cellular protein localization|hydrogen peroxide metabolic process|positive regulation of neuron differentiation|regulation of inflammatory response|regulation of thyroid hormone generation
DUS3L	585.067	372.064	798.071	2.14732	1.10253	9.91128e-24	7.4217e-23	Up	10.5615	10.6399	10.3685	4.14471	4.71153	5.10614	56931	dihydrouridine synthase 3 like	GO:0002943,GO:0003723,GO:0005515,GO:0017150,GO:0046872,GO:0050660,GO:0055114	tRNA dihydrouridine synthesis|RNA binding|protein binding|tRNA dihydrouridine synthase activity|metal ion binding|flavin adenine dinucleotide binding|oxidation-reduction process
DUSP1	3022.84	4617.62	1428.05	0.309118	-1.69377	1.29621e-199	1.89821e-197	Down	17.6658	19.0701	20.5733	59.2785	59.4365	57.1155	1843	dual specificity phosphatase 1	GO:0000188,GO:0001706,GO:0004721,GO:0004722,GO:0004725,GO:0005515,GO:0005634,GO:0005737,GO:0006470,GO:0007162,GO:0008138,GO:0008330,GO:0009416,GO:0017017,GO:0019838,GO:0032355,GO:0032526,GO:0032870,GO:0033574,GO:0035335,GO:0035556,GO:0035970,GO:0042542,GO:0043065,GO:0043066,GO:0043407,GO:0043409,GO:0051019,GO:0051384,GO:0051447,GO:0051591,GO:0051592,GO:0070262,GO:0070373,GO:0071850,GO:0090027,GO:…	inactivation of MAPK activity|endoderm formation|phosphoprotein phosphatase activity|protein serine/threonine phosphatase activity|protein tyrosine phosphatase activity|protein binding|nucleus|cytoplasm|protein dephosphorylation|negative regulation of cell adhesion|protein tyrosine/serine/threonine phosphatase activity|protein tyrosine/threonine phosphatase activity|response to light stimulus|MAP…	hsa04010,hsa04726,hsa05012,hsa05418	MAPK signaling pathway|Serotonergic synapse|Parkinson disease|Fluid shear stress and atherosclerosis
DUSP6	4007.07	2096.18	5917.96	2.82232	1.49688	1.35361e-239	2.43392e-237	Up	43.1664	43.456	45.1816	15.3463	14.5639	14.3892	1848	dual specificity phosphatase 6	GO:0000165,GO:0000187,GO:0000188,GO:0004721,GO:0004725,GO:0005515,GO:0005654,GO:0005737,GO:0005829,GO:0006470,GO:0008330,GO:0014070,GO:0017017,GO:0030154,GO:0035335,GO:0035970,GO:0042493,GO:0043065,GO:0051019,GO:0051409,GO:0060420,GO:0070373,GO:0070848,GO:0106306,GO:0106307	MAPK cascade|activation of MAPK activity|inactivation of MAPK activity|phosphoprotein phosphatase activity|protein tyrosine phosphatase activity|protein binding|nucleoplasm|cytoplasm|cytosol|protein dephosphorylation|protein tyrosine/threonine phosphatase activity|response to organic cyclic compound|MAP kinase tyrosine/serine/threonine phosphatase activity|cell differentiation|peptidyl-tyrosine d…	hsa04010,hsa05202,hsa05221	MAPK signaling pathway|Transcriptional misregulation in cancer|Acute myeloid leukemia
DUSP8	73.6516	119.224	28.0796	0.235648	-2.0853	1.6393e-11	6.51546e-11	Down	0.121843	0.125361	0.134156	0.427302	0.506848	0.601559	1850	dual specificity phosphatase 8	GO:0000188,GO:0004721,GO:0004725,GO:0005634,GO:0005737,GO:0005829,GO:0006470,GO:0008330,GO:0016311,GO:0016791,GO:0017017,GO:0035335,GO:0035970,GO:0051019,GO:0106306,GO:0106307	inactivation of MAPK activity|phosphoprotein phosphatase activity|protein tyrosine phosphatase activity|nucleus|cytoplasm|cytosol|protein dephosphorylation|protein tyrosine/threonine phosphatase activity|dephosphorylation|phosphatase activity|MAP kinase tyrosine/serine/threonine phosphatase activity|peptidyl-tyrosine dephosphorylation|peptidyl-threonine dephosphorylation|mitogen-activated protein…	hsa04010	MAPK signaling pathway
E2F2	383.208	246.203	520.213	2.1124	1.07889	5.57837e-16	2.88043e-15	Up	2.32322	2.26541	2.45046	1.16224	0.930921	1.06758	1870	E2F transcription factor 2	GO:0000785,GO:0000977,GO:0000978,GO:0000981,GO:0000987,GO:0001228,GO:0003677,GO:0003700,GO:0005515,GO:0005654,GO:0006357,GO:0006367,GO:0007049,GO:0008134,GO:0043565,GO:0045944,GO:0046983,GO:0051726,GO:0072332,GO:0090575,GO:1903671,GO:1990086,GO:1990837	chromatin|RNA polymerase II transcription regulatory region sequence-specific DNA binding|RNA polymerase II cis-regulatory region sequence-specific DNA binding|DNA-binding transcription factor activity, RNA polymerase II-specific|cis-regulatory region sequence-specific DNA binding|DNA-binding transcription activator activity, RNA polymerase II-specific|DNA binding|DNA-binding transcription factor…	hsa01522,hsa04110,hsa04218,hsa04934,hsa05160,hsa05161,hsa05163,hsa05166,hsa05167,hsa05169,hsa05200,hsa05206,hsa05212,hsa05214,hsa05215,hsa05218,hsa05219,hsa05220,hsa05222,hsa05223,hsa05224,hsa05225,hsa05226	Endocrine resistance|Cell cycle|Cellular senescence|Cushing syndrome|Hepatitis C|Hepatitis B|Human cytomegalovirus infection|Human T-cell leukemia virus 1 infection|Kaposi sarcoma-associated herpesvirus infection|Epstein-Barr virus infection|Pathways in cancer|MicroRNAs in cancer|Pancreatic cancer|Glioma|Prostate cancer|Melanoma|Bladder cancer|Chronic myeloid leukemia|Small cell lung cancer|Non-s…	E2F
E2F8	1112.12	692.199	1532.05	2.21363	1.14641	5.52585e-50	9.65495e-49	Up	10.3374	10.1873	10.7672	4.29275	4.62658	4.49521	79733	E2F transcription factor 8	GO:0000122,GO:0000785,GO:0000978,GO:0000981,GO:0000987,GO:0001217,GO:0001227,GO:0001890,GO:0002040,GO:0003700,GO:0005515,GO:0005654,GO:0005730,GO:0005829,GO:0006357,GO:0006977,GO:0008283,GO:0032466,GO:0032877,GO:0033301,GO:0042802,GO:0045944,GO:0060707,GO:0060718,GO:0070365,GO:0090575,GO:1990837	negative regulation of transcription by RNA polymerase II|chromatin|RNA polymerase II cis-regulatory region sequence-specific DNA binding|DNA-binding transcription factor activity, RNA polymerase II-specific|cis-regulatory region sequence-specific DNA binding|DNA-binding transcription repressor activity|DNA-binding transcription repressor activity, RNA polymerase II-specific|placenta development|…			E2F
EAF2	62.5349	85.1367	39.9331	0.468789	-1.09299	0.00413244	0.00772691	Down	0.328978	0.264628	0.178258	0.748243	0.520788	0.29439	55840	ELL associated factor 2	GO:0003711,GO:0005515,GO:0005654,GO:0006366,GO:0006368,GO:0006915,GO:0008023,GO:0016607,GO:0032783,GO:0034243,GO:0045944	transcription elongation regulator activity|protein binding|nucleoplasm|transcription by RNA polymerase II|transcription elongation from RNA polymerase II promoter|apoptotic process|transcription elongation factor complex|nuclear speck|super elongation complex|regulation of transcription elongation from RNA polymerase II promoter|positive regulation of transcription by RNA polymerase II
ECM2	54.7902	77.0816	32.4987	0.421361	-1.24687	0.000191184	0.000424405	Down	0.190452	0.169472	0.180794	0.434505	0.437368	0.345463	1842	extracellular matrix protein 2	GO:0005178,GO:0007160,GO:0008201,GO:0010811,GO:0030198,GO:0031012,GO:0070052	integrin binding|cell-matrix adhesion|heparin binding|positive regulation of cell-substrate adhesion|extracellular matrix organization|extracellular matrix|collagen V binding
EDNRB	175.699	269.147	82.2502	0.30543	-1.71109	3.88214e-15	1.91545e-14	Down	0.396019	0.396872	0.574779	1.33906	1.2247	1.67987	1910	endothelin receptor type B	GO:0000122,GO:0001755,GO:0001934,GO:0004962,GO:0005515,GO:0005886,GO:0005887,GO:0006885,GO:0007166,GO:0007186,GO:0007194,GO:0007200,GO:0007204,GO:0007399,GO:0007422,GO:0007497,GO:0007568,GO:0008217,GO:0008284,GO:0014043,GO:0014070,GO:0014826,GO:0017046,GO:0019233,GO:0019722,GO:0019934,GO:0030318,GO:0031620,GO:0031702,GO:0031965,GO:0032269,GO:0035645,GO:0035810,GO:0035815,GO:0042045,GO:0042310,GO:…	negative regulation of transcription by RNA polymerase II|neural crest cell migration|positive regulation of protein phosphorylation|endothelin receptor activity|protein binding|plasma membrane|integral component of plasma membrane|regulation of pH|cell surface receptor signaling pathway|G protein-coupled receptor signaling pathway|negative regulation of adenylate cyclase activity|phospholipase C…	hsa04020,hsa04022,hsa04080,hsa04916,hsa04926,hsa05200	Calcium signaling pathway|cGMP-PKG signaling pathway|Neuroactive ligand-receptor interaction|Melanogenesis|Relaxin signaling pathway|Pathways in cancer
EEF1AKMT3	523.857	719.36	328.354	0.456103	-1.13257	2.82241e-19	1.72144e-18	Down	2.55563	3.33911	3.49189	6.37646	6.86453	6.27128	25895	EEF1A lysine methyltransferase 3	GO:0005515,GO:0005654,GO:0005694,GO:0005737,GO:0005813,GO:0005829,GO:0008168,GO:0016279,GO:0018022,GO:0031072,GO:0032991	protein binding|nucleoplasm|chromosome|cytoplasm|centrosome|cytosol|methyltransferase activity|protein-lysine N-methyltransferase activity|peptidyl-lysine methylation|heat shock protein binding|protein-containing complex
EFCAB2	275.584	160.756	390.412	2.43218	1.28225	1.13421e-12	4.82522e-12	Up	0.657736	0.728643	0.888026	0.260244	0.260865	0.366857	84288	EF-hand calcium binding domain 2	GO:0005509,GO:0005737,GO:0005856,GO:0031514	calcium ion binding|cytoplasm|cytoskeleton|motile cilium
EFNA3	121.864	199.456	44.2712	0.222124	-2.17056	8.5146e-20	5.31414e-19	Down	0.687682	0.650937	0.629466	2.51781	2.9721	2.92306	1944	ephrin A3	GO:0005005,GO:0005515,GO:0005886,GO:0007267,GO:0007411,GO:0016525,GO:0031225,GO:0031226,GO:0045664,GO:0046875,GO:0048013,GO:1902961	transmembrane-ephrin receptor activity|protein binding|plasma membrane|cell-cell signaling|axon guidance|negative regulation of angiogenesis|anchored component of membrane|intrinsic component of plasma membrane|regulation of neuron differentiation|ephrin receptor binding|ephrin receptor signaling pathway|positive regulation of aspartic-type endopeptidase activity involved in amyloid precursor pro…	hsa04010,hsa04014,hsa04015,hsa04151,hsa04360,hsa05206	MAPK signaling pathway|Ras signaling pathway|Rap1 signaling pathway|PI3K-Akt signaling pathway|Axon guidance|MicroRNAs in cancer
EGF	109.81	177.125	42.4944	0.239733	-2.0605	9.07406e-16	4.63158e-15	Down	0.181119	0.160938	0.223444	0.657272	0.837708	0.741319	1950	epidermal growth factor	GO:0000165,GO:0000186,GO:0000187,GO:0001525,GO:0001938,GO:0002092,GO:0002576,GO:0005085,GO:0005154,GO:0005509,GO:0005515,GO:0005576,GO:0005615,GO:0005765,GO:0005886,GO:0007165,GO:0007171,GO:0007173,GO:0008083,GO:0008284,GO:0010595,GO:0010628,GO:0010800,GO:0014068,GO:0016021,GO:0018108,GO:0021940,GO:0030297,GO:0030335,GO:0030665,GO:0031093,GO:0038029,GO:0038128,GO:0042059,GO:0042327,GO:0043388,GO:…	MAPK cascade|activation of MAPKK activity|activation of MAPK activity|angiogenesis|positive regulation of endothelial cell proliferation|positive regulation of receptor internalization|platelet degranulation|guanyl-nucleotide exchange factor activity|epidermal growth factor receptor binding|calcium ion binding|protein binding|extracellular region|extracellular space|lysosomal membrane|plasma memb…	hsa01521,hsa04010,hsa04012,hsa04014,hsa04015,hsa04020,hsa04066,hsa04068,hsa04072,hsa04151,hsa04510,hsa04540,hsa04630,hsa04810,hsa05160,hsa05165,hsa05200,hsa05210,hsa05212,hsa05213,hsa05214,hsa05215,hsa05218,hsa05219,hsa05223,hsa05224,hsa05226,hsa05231,hsa05235	EGFR tyrosine kinase inhibitor resistance|MAPK signaling pathway|ErbB signaling pathway|Ras signaling pathway|Rap1 signaling pathway|Calcium signaling pathway|HIF-1 signaling pathway|FoxO signaling pathway|Phospholipase D signaling pathway|PI3K-Akt signaling pathway|Focal adhesion|Gap junction|JAK-STAT signaling pathway|Regulation of actin cytoskeleton|Hepatitis C|Human papillomavirus infection|P…
EGLN3	6.02434	11.739	0.309658	0.029192	-5.09828	0.000910789	0.00185941	Down	0.00923517	0	0	0.0563546	0.193755	0.0826421	112399	egl-9 family hypoxia inducible factor 3	GO:0001666,GO:0005515,GO:0005634,GO:0005654,GO:0005737,GO:0005829,GO:0006915,GO:0006919,GO:0006974,GO:0008198,GO:0016706,GO:0018126,GO:0018401,GO:0031418,GO:0031543,GO:0031545,GO:0042127,GO:0043523,GO:0055114,GO:0061418,GO:0071456	response to hypoxia|protein binding|nucleus|nucleoplasm|cytoplasm|cytosol|apoptotic process|activation of cysteine-type endopeptidase activity involved in apoptotic process|cellular response to DNA damage stimulus|ferrous iron binding|2-oxoglutarate-dependent dioxygenase activity|protein hydroxylation|peptidyl-proline hydroxylation to 4-hydroxy-L-proline|L-ascorbic acid binding|peptidyl-proline d…	hsa04066,hsa05200,hsa05211	HIF-1 signaling pathway|Pathways in cancer|Renal cell carcinoma
EGR2	213.132	292.485	133.78	0.457227	-1.12902	1.04192e-10	3.9186e-10	Down	1.08516	1.07575	1.26459	2.49728	2.13543	2.47198	1959	early growth response 2	GO:0000785,GO:0000976,GO:0000978,GO:0000981,GO:0001102,GO:0001228,GO:0003682,GO:0003700,GO:0005515,GO:0005634,GO:0005654,GO:0005737,GO:0006357,GO:0006611,GO:0007420,GO:0007422,GO:0007611,GO:0007622,GO:0008045,GO:0010467,GO:0014037,GO:0014040,GO:0016925,GO:0021612,GO:0021659,GO:0021660,GO:0021665,GO:0021666,GO:0030278,GO:0031625,GO:0031643,GO:0032868,GO:0035284,GO:0035914,GO:0042552,GO:0043231,GO:…	chromatin|transcription regulatory region sequence-specific DNA binding|RNA polymerase II cis-regulatory region sequence-specific DNA binding|DNA-binding transcription factor activity, RNA polymerase II-specific|RNA polymerase II activating transcription factor binding|DNA-binding transcription activator activity, RNA polymerase II-specific|chromatin binding|DNA-binding transcription factor activ…	hsa04625,hsa05161,hsa05166,hsa05203	C-type lectin receptor signaling pathway|Hepatitis B|Human T-cell leukemia virus 1 infection|Viral carcinogenesis	zf-C2H2
EHD1	5476.65	3523.37	7429.92	2.10841	1.07616	3.83145e-160	3.806e-158	Up	40.3489	41.694	41.5271	19.2778	18.0111	18.3135	10938	EH domain containing 1	GO:0005509,GO:0005515,GO:0005524,GO:0005525,GO:0005737,GO:0005769,GO:0005811,GO:0005886,GO:0006886,GO:0006897,GO:0007596,GO:0010008,GO:0010886,GO:0016020,GO:0016197,GO:0020018,GO:0030139,GO:0031095,GO:0031175,GO:0031267,GO:0031901,GO:0032456,GO:0034383,GO:0042632,GO:0042802,GO:0043231,GO:0045296,GO:0048471,GO:0051260,GO:0055038,GO:0060271,GO:0061512,GO:0070062,GO:0072659,GO:1901741,GO:1990090,GO:…	calcium ion binding|protein binding|ATP binding|GTP binding|cytoplasm|early endosome|lipid droplet|plasma membrane|intracellular protein transport|endocytosis|blood coagulation|endosome membrane|positive regulation of cholesterol storage|membrane|endosomal transport|ciliary pocket membrane|endocytic vesicle|platelet dense tubular network membrane|neuron projection development|small GTPase binding…	hsa04144	Endocytosis
EID3	4.48775	8.31809	0.657419	0.0776195	-3.68744	0.0193555	0.0324995	Down	0	0	0.0362625	0.0346502	0.285918	0.11433	493861	EP300 interacting inhibitor of differentiation 3	GO:0000781,GO:0005515,GO:0005634,GO:0005654,GO:0005730,GO:0005737,GO:0006281,GO:0006310,GO:0030915	chromosome, telomeric region|protein binding|nucleus|nucleoplasm|nucleolus|cytoplasm|DNA repair|DNA recombination|Smc5-Smc6 complex
EIF4A2	12790.3	18420.3	7160.39	0.388767	-1.36302	0	0	Down	106.852	101.239	98.5812	256.679	241.927	249.983	1974	eukaryotic translation initiation factor 4A2	GO:0002183,GO:0003723,GO:0003724,GO:0003743,GO:0004386,GO:0005515,GO:0005524,GO:0005829,GO:0006413,GO:0006446,GO:0016032,GO:0016281,GO:0016887,GO:0048471,GO:1900260,GO:1990830	cytoplasmic translational initiation|RNA binding|RNA helicase activity|translation initiation factor activity|helicase activity|protein binding|ATP binding|cytosol|translational initiation|regulation of translational initiation|viral process|eukaryotic translation initiation factor 4F complex|ATPase activity|perinuclear region of cytoplasm|negative regulation of RNA-directed 5'-3' RNA polymerase …	hsa03013	RNA transport
ELANE	12.0675	23.4776	0.657419	0.0272962	-5.19516	2.08295e-05	5.13328e-05	Down	0	0	0.031665	0.332827	0.40571	0.332782	1991	elastase, neutrophil expressed	GO:0000122,GO:0001878,GO:0002020,GO:0002438,GO:0002523,GO:0002812,GO:0003714,GO:0004175,GO:0004252,GO:0005515,GO:0005576,GO:0005615,GO:0005737,GO:0006508,GO:0006874,GO:0006909,GO:0008201,GO:0008233,GO:0009411,GO:0009986,GO:0017053,GO:0019730,GO:0019955,GO:0022617,GO:0030141,GO:0030163,GO:0032496,GO:0032682,GO:0032717,GO:0032757,GO:0035578,GO:0035580,GO:0042742,GO:0043312,GO:0043406,GO:0045335,GO:…	negative regulation of transcription by RNA polymerase II|response to yeast|protease binding|acute inflammatory response to antigenic stimulus|leukocyte migration involved in inflammatory response|biosynthetic process of antibacterial peptides active against Gram-negative bacteria|transcription corepressor activity|endopeptidase activity|serine-type endopeptidase activity|protein binding|extracel…	hsa05202,hsa05322	Transcriptional misregulation in cancer|Systemic lupus erythematosus
ELF3	7.95383	15.9077	0	0.0110632	-6.49808	8.83396e-06	2.27083e-05	Down	0	0	0	0.166584	0.0654559	0.148319	1999	E74 like ETS transcription factor 3	GO:0000785,GO:0000978,GO:0000981,GO:0001228,GO:0001824,GO:0003700,GO:0005515,GO:0005634,GO:0005654,GO:0005794,GO:0005829,GO:0006357,GO:0006366,GO:0006954,GO:0030154,GO:0030198,GO:0030855,GO:0045747,GO:0045892,GO:0045944,GO:0060056,GO:1990837	chromatin|RNA polymerase II cis-regulatory region sequence-specific DNA binding|DNA-binding transcription factor activity, RNA polymerase II-specific|DNA-binding transcription activator activity, RNA polymerase II-specific|blastocyst development|DNA-binding transcription factor activity|protein binding|nucleus|nucleoplasm|Golgi apparatus|cytosol|regulation of transcription by RNA polymerase II|tr…			ETS
ELL2	7143.57	9626.33	4660.81	0.484073	-1.0467	1.74183e-167	1.87445e-165	Down	16.8374	16.6583	17.5138	34.2552	33.8903	31.8281	22936	elongation factor for RNA polymerase II 2	GO:0005515,GO:0005654,GO:0006368,GO:0008023,GO:0042795	protein binding|nucleoplasm|transcription elongation from RNA polymerase II promoter|transcription elongation factor complex|snRNA transcription by RNA polymerase II			other
ELL3	123.887	198.32	49.4543	0.249347	-2.00378	2.67045e-17	1.47947e-16	Down	0.768934	0.673934	0.833574	2.98329	2.55429	3.12189	80237	elongation factor for RNA polymerase II 3	GO:0000987,GO:0005515,GO:0005634,GO:0005654,GO:0005694,GO:0005730,GO:0005829,GO:0006354,GO:0006366,GO:0006368,GO:0007283,GO:0008023,GO:0010717,GO:0016607,GO:0030054,GO:0032786,GO:0042795,GO:0045944,GO:0048863,GO:0050769,GO:1902166,GO:2000179	cis-regulatory region sequence-specific DNA binding|protein binding|nucleus|nucleoplasm|chromosome|nucleolus|cytosol|DNA-templated transcription, elongation|transcription by RNA polymerase II|transcription elongation from RNA polymerase II promoter|spermatogenesis|transcription elongation factor complex|regulation of epithelial to mesenchymal transition|nuclear speck|cell junction|positive regula…
ELOVL5	5746.87	7844.77	3648.96	0.465184	-1.10413	3.56995e-130	2.47371e-128	Down	28.0629	26.0371	25.196	56.2337	53.4175	52.1246	60481	ELOVL fatty acid elongase 5	GO:0005515,GO:0005783,GO:0005789,GO:0006636,GO:0009922,GO:0016020,GO:0019367,GO:0030148,GO:0030176,GO:0030425,GO:0034625,GO:0034626,GO:0035338,GO:0036109,GO:0042761,GO:0043025,GO:0043651,GO:0045723,GO:0097447,GO:0102336,GO:0102337,GO:0102338,GO:0102756	protein binding|endoplasmic reticulum|endoplasmic reticulum membrane|unsaturated fatty acid biosynthetic process|fatty acid elongase activity|membrane|fatty acid elongation, saturated fatty acid|sphingolipid biosynthetic process|integral component of endoplasmic reticulum membrane|dendrite|fatty acid elongation, monounsaturated fatty acid|fatty acid elongation, polyunsaturated fatty acid|long-cha…	hsa00062,hsa01040	Fatty acid elongation|Biosynthesis of unsaturated fatty acids
ENC1	3909.44	2175.17	5643.71	2.59464	1.37553	1.01832e-188	1.33937e-186	Up	31.52	29.8176	29.3119	10.972	11.3534	10.828	8507	ectodermal-neural cortex 1	GO:0003779,GO:0005515,GO:0005634,GO:0005654,GO:0005730,GO:0005737,GO:0005856,GO:0007275,GO:0007399,GO:0010499,GO:0010976,GO:0016363,GO:0016567,GO:0017148,GO:0031463,GO:0043025	actin binding|protein binding|nucleus|nucleoplasm|nucleolus|cytoplasm|cytoskeleton|multicellular organism development|nervous system development|proteasomal ubiquitin-independent protein catabolic process|positive regulation of neuron projection development|nuclear matrix|protein ubiquitination|negative regulation of translation|Cul3-RING ubiquitin ligase complex|neuronal cell body
ENPP2	3983.45	5727.93	2238.98	0.390866	-1.35525	4.33427e-185	5.49716e-183	Down	17.9566	17.01	17.3502	44.2371	41.9426	40.8268	5168	ectonucleotide pyrophosphatase/phosphodiesterase 2	GO:0003676,GO:0004528,GO:0004551,GO:0004622,GO:0005044,GO:0005509,GO:0005615,GO:0005886,GO:0006897,GO:0006935,GO:0006955,GO:0008134,GO:0008270,GO:0009395,GO:0010634,GO:0016787,GO:0030149,GO:0030247,GO:0030334,GO:0034638,GO:0045765,GO:0047391,GO:0048870,GO:0050731,GO:0090305,GO:2000394	nucleic acid binding|phosphodiesterase I activity|nucleotide diphosphatase activity|lysophospholipase activity|scavenger receptor activity|calcium ion binding|extracellular space|plasma membrane|endocytosis|chemotaxis|immune response|transcription factor binding|zinc ion binding|phospholipid catabolic process|positive regulation of epithelial cell migration|hydrolase activity|sphingolipid catabol…	hsa00565	Ether lipid metabolism
ENPP3	18.637	28.6337	8.6403	0.301838	-1.72815	0.0044653	0.00830883	Down	0.0480584	0.0706374	0.073073	0.118701	0.230462	0.253426	5169	ectonucleotide pyrophosphatase/phosphodiesterase 3	GO:0002276,GO:0003676,GO:0004528,GO:0005509,GO:0006220,GO:0006796,GO:0008270,GO:0009143,GO:0009897,GO:0016021,GO:0016324,GO:0030505,GO:0033007,GO:0035529,GO:0036218,GO:0046034,GO:0047429,GO:0048471,GO:0050728,GO:0070062,GO:0070667,GO:0090305	basophil activation involved in immune response|nucleic acid binding|phosphodiesterase I activity|calcium ion binding|pyrimidine nucleotide metabolic process|phosphate-containing compound metabolic process|zinc ion binding|nucleoside triphosphate catabolic process|external side of plasma membrane|integral component of membrane|apical plasma membrane|inorganic diphosphate transport|negative regula…	hsa00230,hsa00240,hsa00500,hsa00740,hsa00760,hsa00770	Purine metabolism|Pyrimidine metabolism|Starch and sucrose metabolism|Riboflavin metabolism|Nicotinate and nicotinamide metabolism|Pantothenate and CoA biosynthesis
EPB41	2166.54	3028.54	1304.54	0.430794	-1.21493	1.92135e-89	7.08904e-88	Down	2.21483	2.30615	2.07435	5.03323	4.71074	4.78521	2035	erythrocyte membrane protein band 4.1	GO:0003779,GO:0005200,GO:0005515,GO:0005516,GO:0005545,GO:0005829,GO:0005856,GO:0005886,GO:0007049,GO:0008022,GO:0008360,GO:0009898,GO:0014069,GO:0014731,GO:0016323,GO:0016604,GO:0030036,GO:0030054,GO:0030507,GO:0030863,GO:0030866,GO:0031032,GO:0032092,GO:0032991,GO:0045171,GO:0047485,GO:0051219,GO:0051301,GO:0051924,GO:0065003,GO:0072686,GO:0099738,GO:1904478,GO:1904778	actin binding|structural constituent of cytoskeleton|protein binding|calmodulin binding|1-phosphatidylinositol binding|cytosol|cytoskeleton|plasma membrane|cell cycle|protein C-terminus binding|regulation of cell shape|cytoplasmic side of plasma membrane|postsynaptic density|spectrin-associated cytoskeleton|basolateral plasma membrane|nuclear body|actin cytoskeleton organization|cell junction|spe…
EPB41L4A	4.98663	9.32599	0.64727	0.0686937	-3.86368	0.00748641	0.0134869	Down	0	0.00313103	0.00323899	0.0185698	0.0446921	0.023828	64097	erythrocyte membrane protein band 4.1 like 4A	GO:0003674,GO:0005575,GO:0005737,GO:0005856,GO:0008092,GO:0008150,GO:0031032	molecular_function|cellular_component|cytoplasm|cytoskeleton|cytoskeletal protein binding|biological_process|actomyosin structure organization
EPC2	730.963	477.923	984.003	2.05675	1.04037	3.01496e-25	2.40065e-24	Up	5.15485	5.16589	5.46018	2.67934	2.4305	2.16437	26122	enhancer of polycomb homolog 2	GO:0004402,GO:0006281,GO:0006357,GO:0016573,GO:0032777	histone acetyltransferase activity|DNA repair|regulation of transcription by RNA polymerase II|histone acetylation|Piccolo NuA4 histone acetyltransferase complex
EPHA5	397.433	553.27	241.596	0.436671	-1.19538	4.94531e-18	2.84521e-17	Down	0.697081	0.620664	0.776184	1.54606	1.34999	1.65245	2044	EPH receptor A5	GO:0004714,GO:0005003,GO:0005004,GO:0005005,GO:0005524,GO:0005791,GO:0005886,GO:0005887,GO:0007169,GO:0007275,GO:0007411,GO:0009897,GO:0018108,GO:0019933,GO:0021766,GO:0030424,GO:0030425,GO:0032793,GO:0032956,GO:0033674,GO:0043005,GO:0043025,GO:0043087,GO:0043235,GO:0048013,GO:0048471,GO:0048666,GO:0061178	transmembrane receptor protein tyrosine kinase activity|ephrin receptor activity|GPI-linked ephrin receptor activity|transmembrane-ephrin receptor activity|ATP binding|rough endoplasmic reticulum|plasma membrane|integral component of plasma membrane|transmembrane receptor protein tyrosine kinase signaling pathway|multicellular organism development|axon guidance|external side of plasma membrane|pe…	hsa04360	Axon guidance
EPHB3	41.5752	63.7984	19.352	0.302627	-1.72439	0.00101164	0.00205174	Down	0.0236092	0.17611	0.169618	0.450211	0.235279	0.468756	2049	EPH receptor B3	GO:0001525,GO:0001655,GO:0004714,GO:0005003,GO:0005005,GO:0005515,GO:0005524,GO:0005576,GO:0005829,GO:0005886,GO:0005887,GO:0007169,GO:0007275,GO:0007411,GO:0007413,GO:0008046,GO:0016477,GO:0018108,GO:0021952,GO:0022038,GO:0022407,GO:0030425,GO:0031290,GO:0033674,GO:0034446,GO:0043005,GO:0043087,GO:0043235,GO:0046777,GO:0048013,GO:0048538,GO:0048546,GO:0050770,GO:0051965,GO:0060021,GO:0060996,GO:…	angiogenesis|urogenital system development|transmembrane receptor protein tyrosine kinase activity|ephrin receptor activity|transmembrane-ephrin receptor activity|protein binding|ATP binding|extracellular region|cytosol|plasma membrane|integral component of plasma membrane|transmembrane receptor protein tyrosine kinase signaling pathway|multicellular organism development|axon guidance|axonal fasc…	hsa04360	Axon guidance
ERBB4	4.39783	8.48601	0.309658	0.0403268	-4.63212	0.0100653	0.0177171	Down	0.00202318	0	0	0.0390951	0	0.0135785	2066	erb-b2 receptor tyrosine kinase 4	GO:0000165,GO:0000976,GO:0001755,GO:0001934,GO:0004713,GO:0004714,GO:0005154,GO:0005515,GO:0005524,GO:0005576,GO:0005634,GO:0005654,GO:0005739,GO:0005759,GO:0005829,GO:0005886,GO:0005887,GO:0007165,GO:0007169,GO:0007275,GO:0007399,GO:0007416,GO:0007507,GO:0007595,GO:0008284,GO:0008285,GO:0009880,GO:0009925,GO:0014068,GO:0016323,GO:0016477,GO:0018108,GO:0021551,GO:0021889,GO:0030334,GO:0033674,GO:…	MAPK cascade|transcription regulatory region sequence-specific DNA binding|neural crest cell migration|positive regulation of protein phosphorylation|protein tyrosine kinase activity|transmembrane receptor protein tyrosine kinase activity|epidermal growth factor receptor binding|protein binding|ATP binding|extracellular region|nucleus|nucleoplasm|mitochondrion|mitochondrial matrix|cytosol|plasma …	hsa04010,hsa04012,hsa04020,hsa04151,hsa05014,hsa05205	MAPK signaling pathway|ErbB signaling pathway|Calcium signaling pathway|PI3K-Akt signaling pathway|Amyotrophic lateral sclerosis|Proteoglycans in cancer
EREG	16570.2	24170.9	8969.51	0.371118	-1.43005	0	0	Down	54.2478	52.2096	50.5344	135.412	134.648	131.391	2069	epiregulin	GO:0000165,GO:0001525,GO:0001550,GO:0001556,GO:0001819,GO:0005154,GO:0005515,GO:0005576,GO:0005615,GO:0005887,GO:0007143,GO:0007165,GO:0007173,GO:0007267,GO:0008083,GO:0008284,GO:0008285,GO:0009299,GO:0009653,GO:0009887,GO:0019221,GO:0030216,GO:0030665,GO:0030728,GO:0032755,GO:0038128,GO:0042059,GO:0042060,GO:0042327,GO:0042700,GO:0043434,GO:0043616,GO:0045089,GO:0045740,GO:0045741,GO:0045840,GO:…	MAPK cascade|angiogenesis|ovarian cumulus expansion|oocyte maturation|positive regulation of cytokine production|epidermal growth factor receptor binding|protein binding|extracellular region|extracellular space|integral component of plasma membrane|female meiotic nuclear division|signal transduction|epidermal growth factor receptor signaling pathway|cell-cell signaling|growth factor activity|posi…	hsa04010,hsa04012,hsa04151,hsa05210	MAPK signaling pathway|ErbB signaling pathway|PI3K-Akt signaling pathway|Colorectal cancer
ERFL	35.946	59.6333	12.2586	0.205059	-2.28589	1.55521e-05	3.89693e-05	Down	0.101085	0.0693358	0.274952	0.456915	0.577321	1.01764	390937	ETS repressor factor like	GO:0000981,GO:0005634,GO:0006357,GO:0030154,GO:0043565	DNA-binding transcription factor activity, RNA polymerase II-specific|nucleus|regulation of transcription by RNA polymerase II|cell differentiation|sequence-specific DNA binding
ESCO2	512.655	246.166	779.145	3.15953	1.65971	2.74235e-41	3.74569e-40	Up	4.87921	4.9712	5.1173	1.66216	1.5835	1.24313	157570	establishment of sister chromatid cohesion N-acetyltransferase 2	GO:0000785,GO:0001741,GO:0002244,GO:0004468,GO:0005515,GO:0005654,GO:0005694,GO:0005721,GO:0005794,GO:0006275,GO:0006302,GO:0007062,GO:0010369,GO:0016407,GO:0030054,GO:0034421,GO:0035861,GO:0046872,GO:0071168	chromatin|XY body|hematopoietic progenitor cell differentiation|lysine N-acetyltransferase activity, acting on acetyl phosphate as donor|protein binding|nucleoplasm|chromosome|pericentric heterochromatin|Golgi apparatus|regulation of DNA replication|double-strand break repair|sister chromatid cohesion|chromocenter|acetyltransferase activity|cell junction|post-translational protein acetylation|sit…
ESM1	3.05466	0.330907	5.77842	15.5323	3.9572	0.0252293	0.0414027	Up	0.0357686	0.0981375	0.0888311	0.0121259	0	0	11082	endothelial cell specific molecule 1	GO:0001525,GO:0002040,GO:0005171,GO:0005178,GO:0005515,GO:0005520,GO:0005576,GO:0008284,GO:1902204	angiogenesis|sprouting angiogenesis|hepatocyte growth factor receptor binding|integrin binding|protein binding|insulin-like growth factor binding|extracellular region|positive regulation of cell population proliferation|positive regulation of hepatocyte growth factor receptor signaling pathway
ESRRB	17.1125	28.4048	5.82027	0.203818	-2.29464	0.0010302	0.00208753	Down	0.0201861	0.0103845	0.0644554	0.164239	0.105877	0.169348	2103	estrogen related receptor beta	GO:0000785,GO:0000793,GO:0000978,GO:0000981,GO:0000987,GO:0000993,GO:0001228,GO:0001892,GO:0003700,GO:0003707,GO:0004879,GO:0005496,GO:0005634,GO:0005654,GO:0005737,GO:0005829,GO:0006355,GO:0006357,GO:0006367,GO:0008134,GO:0008270,GO:0017145,GO:0019827,GO:0030522,GO:0032039,GO:0043401,GO:0043565,GO:0043697,GO:0045494,GO:0045725,GO:0045821,GO:0045893,GO:0045944,GO:0048839,GO:0071931,GO:0090282,GO:…	chromatin|condensed chromosome|RNA polymerase II cis-regulatory region sequence-specific DNA binding|DNA-binding transcription factor activity, RNA polymerase II-specific|cis-regulatory region sequence-specific DNA binding|RNA polymerase II complex binding|DNA-binding transcription activator activity, RNA polymerase II-specific|embryonic placenta development|DNA-binding transcription factor activ…	hsa04550	Signaling pathways regulating pluripotency of stem cells
ETS1	4061.83	5823.98	2299.67	0.394831	-1.34069	1.097e-208	1.77079e-206	Down	10.7906	11.2071	10.9565	26.223	27.1591	25.8114	2113	ETS proto-oncogene 1, transcription factor	GO:0000785,GO:0000978,GO:0000981,GO:0001228,GO:0001666,GO:0003677,GO:0003700,GO:0005515,GO:0005634,GO:0005654,GO:0005737,GO:0006357,GO:0006955,GO:0007565,GO:0008134,GO:0008284,GO:0008285,GO:0009612,GO:0010595,GO:0010628,GO:0010715,GO:0021854,GO:0021983,GO:0030154,GO:0030578,GO:0032355,GO:0034616,GO:0035035,GO:0042802,GO:0043536,GO:0044849,GO:0045648,GO:0045765,GO:0045766,GO:0045893,GO:0045944,GO:…	chromatin|RNA polymerase II cis-regulatory region sequence-specific DNA binding|DNA-binding transcription factor activity, RNA polymerase II-specific|DNA-binding transcription activator activity, RNA polymerase II-specific|response to hypoxia|DNA binding|DNA-binding transcription factor activity|protein binding|nucleus|nucleoplasm|cytoplasm|regulation of transcription by RNA polymerase II|immune …	hsa04014,hsa04218,hsa05166,hsa05200,hsa05211	Ras signaling pathway|Cellular senescence|Human T-cell leukemia virus 1 infection|Pathways in cancer|Renal cell carcinoma	ETS
EVI2B	318.647	105.43	531.863	5.03792	2.33283	2.97627e-51	5.43418e-50	Up	6.75113	7.66244	6.96062	1.49208	1.29119	1.23775	2124	ecotropic viral integration site 2B	GO:0005887,GO:0030854,GO:0043066,GO:0045660,GO:0061515,GO:0071157,GO:2000035	integral component of plasma membrane|positive regulation of granulocyte differentiation|negative regulation of apoptotic process|positive regulation of neutrophil differentiation|myeloid cell development|negative regulation of cell cycle arrest|regulation of stem cell division
EVL	918.578	1324.11	513.042	0.387513	-1.36768	6.00898e-50	1.04733e-48	Down	3.87453	3.52618	3.50774	8.63031	9.72974	8.35888	51466	Enah/Vasp-like	GO:0003779,GO:0005515,GO:0005522,GO:0005737,GO:0005829,GO:0005856,GO:0005925,GO:0007015,GO:0007166,GO:0007399,GO:0007411,GO:0008154,GO:0009887,GO:0010633,GO:0016020,GO:0017124,GO:0030027,GO:0030838,GO:0045010,GO:0051289,GO:0051496,GO:1900028	actin binding|protein binding|profilin binding|cytoplasm|cytosol|cytoskeleton|focal adhesion|actin filament organization|cell surface receptor signaling pathway|nervous system development|axon guidance|actin polymerization or depolymerization|animal organ morphogenesis|negative regulation of epithelial cell migration|membrane|SH3 domain binding|lamellipodium|positive regulation of actin filament …	hsa04015	Rap1 signaling pathway
EVX2	2.0998	4.19959	0	0.0419645	-4.57469	0.0239613	0.0394907	Down	0	0	0	0.0119548	0.0308268	0.0328712	344191	even-skipped homeobox 2	GO:0000785,GO:0000978,GO:0000981,GO:0005515,GO:0005634,GO:0006357,GO:0008150,GO:0035108,GO:1990837	chromatin|RNA polymerase II cis-regulatory region sequence-specific DNA binding|DNA-binding transcription factor activity, RNA polymerase II-specific|protein binding|nucleus|regulation of transcription by RNA polymerase II|biological_process|limb morphogenesis|sequence-specific double-stranded DNA binding
EXD3	117.437	185.69	49.1849	0.265105	-1.91537	3.27574e-12	1.36257e-11	Down	0.344181	0.167489	0.227719	0.94133	0.985566	0.723165	54932	exonuclease 3'-5' domain containing 3	GO:0003676,GO:0005515,GO:0008408,GO:0046872,GO:0090305	nucleic acid binding|protein binding|3'-5' exonuclease activity|metal ion binding|nucleic acid phosphodiester bond hydrolysis
EXO1	835.262	500.667	1169.86	2.33833	1.22548	6.44545e-37	7.63616e-36	Up	8.71666	8.14393	7.77294	2.99478	3.54683	3.46142	9156	exonuclease 1	GO:0002455,GO:0003677,GO:0003682,GO:0004523,GO:0004527,GO:0005515,GO:0005634,GO:0005654,GO:0005886,GO:0006260,GO:0006281,GO:0006298,GO:0006310,GO:0008409,GO:0016446,GO:0016604,GO:0017108,GO:0035312,GO:0045145,GO:0045190,GO:0046872,GO:0048256,GO:0051321,GO:0051908,GO:0090502,GO:0090656,GO:1901796	humoral immune response mediated by circulating immunoglobulin|DNA binding|chromatin binding|RNA-DNA hybrid ribonuclease activity|exonuclease activity|protein binding|nucleus|nucleoplasm|plasma membrane|DNA replication|DNA repair|mismatch repair|DNA recombination|5'-3' exonuclease activity|somatic hypermutation of immunoglobulin genes|nuclear body|5'-flap endonuclease activity|5'-3' exodeoxyribon…	hsa03430	Mismatch repair
EXO5	15.6516	5.55359	25.7496	4.64688	2.21626	0.00348919	0.00660148	Up	0.221243	0.46561	0.149851	0.0818219	0.0105493	0.0787428	64789	exonuclease 5	GO:0003677,GO:0005634,GO:0005654,GO:0005829,GO:0008310,GO:0036297,GO:0045145,GO:0046872,GO:0051539,GO:0090305	DNA binding|nucleus|nucleoplasm|cytosol|single-stranded DNA 3'-5' exodeoxyribonuclease activity|interstrand cross-link repair|single-stranded DNA 5'-3' exodeoxyribonuclease activity|metal ion binding|4 iron, 4 sulfur cluster binding|nucleic acid phosphodiester bond hydrolysis
EXOC1L	3.69055	7.3811	0	0.0238811	-5.38799	0.00264612	0.00508361	Down	0	0	0	0.0244149	0.277009	0.241675	644145	exocyst complex component 1 like	GO:0000145,GO:0005546,GO:0005886,GO:0006887,GO:0006893,GO:0051601	exocyst|phosphatidylinositol-4,5-bisphosphate binding|plasma membrane|exocytosis|Golgi to plasma membrane transport|exocyst localization
EXOC6	72.277	34.5402	110.014	3.17216	1.66546	2.79859e-07	8.17647e-07	Up	0.428431	0.502515	0.592802	0.178648	0.179771	0.0958467	54536	exocyst complex component 6	GO:0000145,GO:0005515,GO:0005829,GO:0005886,GO:0006887,GO:0006893,GO:0006904,GO:0015031,GO:0016020,GO:0030426,GO:0048471,GO:0090543	exocyst|protein binding|cytosol|plasma membrane|exocytosis|Golgi to plasma membrane transport|vesicle docking involved in exocytosis|protein transport|membrane|growth cone|perinuclear region of cytoplasm|Flemming body
EXOG	608.041	397.654	818.427	2.06008	1.0427	1.13882e-21	7.7662e-21	Up	3.36294	3.69236	3.42337	1.45429	1.61221	1.76344	9941	exo/endonuclease G	GO:0000014,GO:0003676,GO:0004519,GO:0004521,GO:0005634,GO:0005739,GO:0005743,GO:0006309,GO:0008150,GO:0008409,GO:0032991,GO:0046872,GO:0090502	single-stranded DNA endodeoxyribonuclease activity|nucleic acid binding|endonuclease activity|endoribonuclease activity|nucleus|mitochondrion|mitochondrial inner membrane|apoptotic DNA fragmentation|biological_process|5'-3' exonuclease activity|protein-containing complex|metal ion binding|RNA phosphodiester bond hydrolysis, endonucleolytic
EXOSC2	1214.4	682.435	1746.37	2.56045	1.3564	1.80375e-67	4.75181e-66	Up	23.8835	22.8017	22.7371	7.90495	9.03079	8.80432	23404	exosome component 2	GO:0000175,GO:0000176,GO:0000177,GO:0000178,GO:0000467,GO:0003723,GO:0004532,GO:0005515,GO:0005634,GO:0005654,GO:0005730,GO:0005737,GO:0005829,GO:0006364,GO:0008312,GO:0030307,GO:0034427,GO:0034475,GO:0043488,GO:0043928,GO:0071034,GO:0071035,GO:0071038,GO:0071049,GO:0071051	3'-5'-exoribonuclease activity|nuclear exosome (RNase complex)|cytoplasmic exosome (RNase complex)|exosome (RNase complex)|exonucleolytic trimming to generate mature 3'-end of 5.8S rRNA from tricistronic rRNA transcript (SSU-rRNA, 5.8S rRNA, LSU-rRNA)|RNA binding|exoribonuclease activity|protein binding|nucleus|nucleoplasm|nucleolus|cytoplasm|cytosol|rRNA processing|7S RNA binding|positive regula…	hsa03018	RNA degradation
EXOSC3	923.458	610.45	1236.47	2.0267	1.01913	1.45235e-28	1.29752e-27	Up	18.5808	18.5076	18.0014	7.58412	9.34084	8.88104	51010	exosome component 3	GO:0000175,GO:0000176,GO:0000177,GO:0000178,GO:0000467,GO:0003723,GO:0004532,GO:0005515,GO:0005634,GO:0005654,GO:0005730,GO:0005737,GO:0005829,GO:0006364,GO:0034427,GO:0034475,GO:0035327,GO:0043488,GO:0043928,GO:0045006,GO:0045190,GO:0045830,GO:0071034,GO:0071035,GO:0071038,GO:0071049,GO:0071051	3'-5'-exoribonuclease activity|nuclear exosome (RNase complex)|cytoplasmic exosome (RNase complex)|exosome (RNase complex)|exonucleolytic trimming to generate mature 3'-end of 5.8S rRNA from tricistronic rRNA transcript (SSU-rRNA, 5.8S rRNA, LSU-rRNA)|RNA binding|exoribonuclease activity|protein binding|nucleus|nucleoplasm|nucleolus|cytoplasm|cytosol|rRNA processing|nuclear-transcribed mRNA catab…	hsa03018	RNA degradation
EXOSC4	497.343	279.635	715.052	2.55487	1.35325	4.88972e-27	4.1567e-26	Up	18.076	17.4801	21.5259	7.15764	7.58994	6.43598	54512	exosome component 4	GO:0000175,GO:0000176,GO:0000177,GO:0000178,GO:0000460,GO:0000956,GO:0004532,GO:0005515,GO:0005634,GO:0005654,GO:0005730,GO:0005737,GO:0005829,GO:0006364,GO:0016075,GO:0030307,GO:0034427,GO:0034475,GO:0035327,GO:0035925,GO:0043231,GO:0043488,GO:0043928,GO:0045006,GO:0051607,GO:0071028,GO:0071044,GO:0071051,GO:0090503	3'-5'-exoribonuclease activity|nuclear exosome (RNase complex)|cytoplasmic exosome (RNase complex)|exosome (RNase complex)|maturation of 5.8S rRNA|nuclear-transcribed mRNA catabolic process|exoribonuclease activity|protein binding|nucleus|nucleoplasm|nucleolus|cytoplasm|cytosol|rRNA processing|rRNA catabolic process|positive regulation of cell growth|nuclear-transcribed mRNA catabolic process, ex…	hsa03018	RNA degradation
F11R	996.457	1529.63	463.285	0.303	-1.72261	1.87172e-90	7.05245e-89	Down	2.69851	2.65123	2.57369	8.20111	7.86508	8.75366	50848	F11 receptor	GO:0001618,GO:0001817,GO:0005178,GO:0005515,GO:0005886,GO:0005911,GO:0005923,GO:0006954,GO:0007159,GO:0007179,GO:0008360,GO:0009314,GO:0016021,GO:0030054,GO:0030165,GO:0030198,GO:0031032,GO:0031410,GO:0032956,GO:0032991,GO:0034260,GO:0035025,GO:0035633,GO:0035683,GO:0036057,GO:0042803,GO:0043547,GO:0045296,GO:0045777,GO:0046718,GO:0050892,GO:0050900,GO:0051493,GO:0051497,GO:0070062,GO:0070160,GO:…	virus receptor activity|regulation of cytokine production|integrin binding|protein binding|plasma membrane|cell-cell junction|bicellular tight junction|inflammatory response|leukocyte cell-cell adhesion|transforming growth factor beta receptor signaling pathway|regulation of cell shape|response to radiation|integral component of membrane|cell junction|PDZ domain binding|extracellular matrix organ…	hsa04514,hsa04530,hsa04670,hsa05120	Cell adhesion molecules|Tight junction|Leukocyte transendothelial migration|Epithelial cell signaling in Helicobacter pylori infection
F2RL2	376.811	555.533	198.088	0.356197	-1.48925	5.27705e-26	4.3056e-25	Down	1.33115	1.6874	1.69079	4.46536	4.25089	3.8171	2151	coagulation factor II thrombin receptor like 2	GO:0004435,GO:0004930,GO:0005515,GO:0005576,GO:0005886,GO:0005887,GO:0007186,GO:0007596,GO:0009611,GO:0015057,GO:0016324,GO:0030168,GO:0032991,GO:0035025,GO:0051482,GO:0070493	phosphatidylinositol phospholipase C activity|G protein-coupled receptor activity|protein binding|extracellular region|plasma membrane|integral component of plasma membrane|G protein-coupled receptor signaling pathway|blood coagulation|response to wounding|thrombin-activated receptor activity|apical plasma membrane|platelet activation|protein-containing complex|positive regulation of Rho protein …	hsa04080,hsa04610	Neuroactive ligand-receptor interaction|Complement and coagulation cascades
FADS2	1205.01	1791.17	618.852	0.345595	-1.53285	1.74655e-86	6.24932e-85	Down	4.79592	4.51843	4.62971	12.9525	12.0436	13.2946	9415	fatty acid desaturase 2	GO:0004768,GO:0005789,GO:0005887,GO:0006636,GO:0016020,GO:0016213,GO:0036109,GO:0043651,GO:0055114	stearoyl-CoA 9-desaturase activity|endoplasmic reticulum membrane|integral component of plasma membrane|unsaturated fatty acid biosynthetic process|membrane|linoleoyl-CoA desaturase activity|alpha-linolenic acid metabolic process|linoleic acid metabolic process|oxidation-reduction process	hsa00592,hsa01040,hsa03320	alpha-Linolenic acid metabolism|Biosynthesis of unsaturated fatty acids|PPAR signaling pathway
FAIM2	3214.44	4429.05	1999.83	0.451521	-1.14713	8.09768e-97	3.45428e-95	Down	10.6232	12.0803	10.9084	22.9092	24.3278	23.3994	23017	Fas apoptotic inhibitory molecule 2	GO:0002931,GO:0005515,GO:0005783,GO:0005794,GO:0006915,GO:0016021,GO:0021549,GO:0021680,GO:0021681,GO:0021702,GO:0043066,GO:0043523,GO:0043524,GO:0045121,GO:0045211,GO:1902042	response to ischemia|protein binding|endoplasmic reticulum|Golgi apparatus|apoptotic process|integral component of membrane|cerebellum development|cerebellar Purkinje cell layer development|cerebellar granular layer development|cerebellar Purkinje cell differentiation|negative regulation of apoptotic process|regulation of neuron apoptotic process|negative regulation of neuron apoptotic process|me…
FAM111B	1125.72	402.692	1848.74	4.58264	2.19618	1.99817e-108	1.01735e-106	Up	13.9707	14.5281	14.0959	3.20417	3.26754	2.33612	374393	FAM111 trypsin like peptidase B	GO:0000785,GO:0005515,GO:0005634,GO:0006260,GO:0006508,GO:0008233	chromatin|protein binding|nucleus|DNA replication|proteolysis|peptidase activity
FAM114A1	10113	14631.9	5594.17	0.382374	-1.38694	0	0	Down	23.7957	21.8727	22.6953	56.5994	55.9995	57.0619	92689	family with sequence similarity 114 member A1	GO:0005515,GO:0005654,GO:0005794,GO:0005829	protein binding|nucleoplasm|Golgi apparatus|cytosol
FAM117A	148.025	207.301	88.7498	0.427592	-1.22569	1.92461e-06	5.23237e-06	Down	0.528857	0.965638	0.642171	1.92419	1.65651	1.15814	81558	family with sequence similarity 117 member A
FAM124A	39.7647	19.5277	60.0018	3.06512	1.61594	0.000167016	0.00037291	Up	0.342874	0.186525	0.234903	0.0961965	0.0826844	0.0573093	220108	family with sequence similarity 124 member A	GO:0005515	protein binding
FAM131C	52.6936	80.5262	24.8611	0.308772	-1.69539	6.8251e-06	1.77761e-05	Down	0.392291	0.38867	0.386607	1.49245	0.762066	1.33268	348487	family with sequence similarity 131 member C	GO:0005515	protein binding
FAM167B	79.774	108.665	50.8835	0.469253	-1.09156	0.000728853	0.00151188	Down	1.39862	1.87342	1.06731	2.14707	2.68518	3.95543	84734	family with sequence similarity 167 member B
FAM169A	40.4635	18.0824	62.8446	3.46281	1.79194	0.000155678	0.000348638	Up	0.280243	0.150436	0.188045	0.0526658	0.0926667	0.0238513	26049	family with sequence similarity 169 member A	GO:0005515,GO:0005637	protein binding|nuclear inner membrane
FAM193B	905.319	1247.14	563.503	0.451688	-1.1466	1.14149e-38	1.44132e-37	Down	3.13651	3.68062	3.4767	7.23049	7.3452	7.04216	54540	family with sequence similarity 193 member B	GO:0005515,GO:0005634,GO:0005654,GO:0005730,GO:0005737,GO:0016607	protein binding|nucleus|nucleoplasm|nucleolus|cytoplasm|nuclear speck
FAM219A	2127.3	2881.88	1372.72	0.476271	-1.07014	1.6534e-71	4.66928e-70	Down	9.77675	9.88273	10.7635	20.1166	19.7422	20.7371	203259	family with sequence similarity 219 member A
FAM222A	23.7045	9.7591	37.65	3.82764	1.93646	0.00213792	0.00415446	Up	0.308955	0.269895	0.130294	0.106715	0.0550352	0.0130411	84915	family with sequence similarity 222 member A
FAM228A	14.2579	25.3151	3.20074	0.126217	-2.98602	0.000102563	0.00023506	Down	0.0548034	0.0140965	0.0729128	0.264749	0.431169	0.367812	653140	family with sequence similarity 228 member A	GO:0005515	protein binding
FAM229A	56.2639	86.1602	26.3675	0.306825	-1.70451	2.61962e-06	7.05035e-06	Down	1.1083	1.17709	0.761047	2.50887	2.81278	4.11907	100128071	family with sequence similarity 229 member A
FAM71F2	36.3727	12.7114	60.0341	4.70957	2.2356	1.29486e-06	3.57989e-06	Up	0.327217	0.514901	0.402905	0.0717779	0.121148	0.0574145	346653	family with sequence similarity 71 member F2
FAM72B	878.564	1234.19	522.943	0.423786	-1.23859	2.40967e-38	3.00257e-37	Down	6.13706	5.37202	6.28551	13.3717	12.2793	14.1888	653820	family with sequence similarity 72 member B	GO:0005829,GO:0016020,GO:0043231	cytosol|membrane|intracellular membrane-bounded organelle
FAM8A1	1062.9	1483.61	642.192	0.432837	-1.2081	5.14133e-46	8.0521e-45	Down	3.6962	3.66693	3.61326	7.67963	8.81417	7.57104	51439	family with sequence similarity 8 member A1	GO:0000839,GO:0005515,GO:0016021	Hrd1p ubiquitin ligase ERAD-L complex|protein binding|integral component of membrane
FANCM	505.427	316.942	693.913	2.18855	1.12997	1.75467e-23	1.30089e-22	Up	2.53127	2.83164	2.75968	1.17854	1.2118	1.13014	57697	FA complementation group M	GO:0000400,GO:0000712,GO:0003682,GO:0003724,GO:0004518,GO:0005515,GO:0005524,GO:0005654,GO:0009378,GO:0031297,GO:0032508,GO:0036297,GO:0043138,GO:0043240,GO:0045003,GO:0071821,GO:0071932,GO:0090305,GO:1902527	four-way junction DNA binding|resolution of meiotic recombination intermediates|chromatin binding|RNA helicase activity|nuclease activity|protein binding|ATP binding|nucleoplasm|four-way junction helicase activity|replication fork processing|DNA duplex unwinding|interstrand cross-link repair|3'-5' DNA helicase activity|Fanconi anaemia nuclear complex|double-strand break repair via synthesis-depen…	hsa03460	Fanconi anemia pathway
FASN	17823.5	26234.9	9412.15	0.358766	-1.47889	2.77496e-114	1.53978e-112	Down	28.3651	30.5543	30.9102	74.362	79.1811	83.9965	2194	fatty acid synthase	GO:0001649,GO:0002068,GO:0003723,GO:0004313,GO:0004314,GO:0004315,GO:0004316,GO:0004317,GO:0004320,GO:0005515,GO:0005794,GO:0005829,GO:0005886,GO:0006084,GO:0006631,GO:0006633,GO:0008611,GO:0008659,GO:0008693,GO:0016020,GO:0016295,GO:0016296,GO:0030223,GO:0030224,GO:0030879,GO:0031177,GO:0031325,GO:0042470,GO:0042587,GO:0042802,GO:0045296,GO:0045540,GO:0046949,GO:0047117,GO:0047451,GO:0055114,GO:…	osteoblast differentiation|glandular epithelial cell development|RNA binding|[acyl-carrier-protein] S-acetyltransferase activity|[acyl-carrier-protein] S-malonyltransferase activity|3-oxoacyl-[acyl-carrier-protein] synthase activity|3-oxoacyl-[acyl-carrier-protein] reductase (NADPH) activity|3-hydroxypalmitoyl-[acyl-carrier-protein] dehydratase activity|oleoyl-[acyl-carrier-protein] hydrolase act…	hsa00061,hsa04152,hsa04910	Fatty acid biosynthesis|AMPK signaling pathway|Insulin signaling pathway
FBLN2	7.41541	12.9093	1.92151	0.148725	-2.74928	0.0108587	0.0190264	Down	0	0.0276414	0.00571889	0.0491815	0.0732737	0.0901538	2199	fibulin 2	GO:0005201,GO:0005509,GO:0005515,GO:0005576,GO:0010811,GO:0030023,GO:0030198,GO:0031012,GO:0050840,GO:0062023,GO:1903561	extracellular matrix structural constituent|calcium ion binding|protein binding|extracellular region|positive regulation of cell-substrate adhesion|extracellular matrix constituent conferring elasticity|extracellular matrix organization|extracellular matrix|extracellular matrix binding|collagen-containing extracellular matrix|extracellular vesicle
FBXL15	310.682	420.935	200.43	0.47587	-1.07136	5.73687e-13	2.49135e-12	Down	2.21954	2.46487	2.92484	4.92075	5.05084	5.18877	79176	F-box and leucine rich repeat protein 15	GO:0000086,GO:0000209,GO:0005515,GO:0005737,GO:0005829,GO:0009953,GO:0016567,GO:0019005,GO:0030282,GO:0030513,GO:0031146,GO:0043687	G2/M transition of mitotic cell cycle|protein polyubiquitination|protein binding|cytoplasm|cytosol|dorsal/ventral pattern formation|protein ubiquitination|SCF ubiquitin ligase complex|bone mineralization|positive regulation of BMP signaling pathway|SCF-dependent proteasomal ubiquitin-dependent protein catabolic process|post-translational protein modification
FBXL8	111.851	195.698	28.0047	0.143329	-2.8026	1.3315e-23	9.90776e-23	Down	0.521271	0.425905	0.44059	2.35448	3.32915	3.51565	55336	F-box and leucine rich repeat protein 8	GO:0000086,GO:0000209,GO:0005515,GO:0005634,GO:0005829,GO:0019005,GO:0031146,GO:0043153,GO:0043687,GO:0051726	G2/M transition of mitotic cell cycle|protein polyubiquitination|protein binding|nucleus|cytosol|SCF ubiquitin ligase complex|SCF-dependent proteasomal ubiquitin-dependent protein catabolic process|entrainment of circadian clock by photoperiod|post-translational protein modification|regulation of cell cycle
FBXO10	481.463	259.546	703.379	2.70779	1.43711	9.61164e-28	8.35066e-27	Up	2.9761	3.75215	3.37092	1.33269	1.08569	1.11795	26267	F-box protein 10	GO:0000151,GO:0000209,GO:0004842,GO:0005515,GO:0005737,GO:0005829,GO:0006511,GO:0006915,GO:0016567,GO:0042981,GO:0043687	ubiquitin ligase complex|protein polyubiquitination|ubiquitin-protein transferase activity|protein binding|cytoplasm|cytosol|ubiquitin-dependent protein catabolic process|apoptotic process|protein ubiquitination|regulation of apoptotic process|post-translational protein modification
FBXO2	82.5845	137.825	27.3437	0.197743	-2.3383	5.48728e-13	2.38588e-12	Down	0.349516	0.499457	0.868019	2.52777	2.79057	2.88877	26232	F-box protein 2	GO:0000209,GO:0001540,GO:0004842,GO:0005515,GO:0005737,GO:0005783,GO:0005829,GO:0006464,GO:0006508,GO:0006516,GO:0008285,GO:0016567,GO:0019005,GO:0030246,GO:0030433,GO:0031090,GO:0031146,GO:0031396,GO:0043197,GO:0043687,GO:0061630	protein polyubiquitination|amyloid-beta binding|ubiquitin-protein transferase activity|protein binding|cytoplasm|endoplasmic reticulum|cytosol|cellular protein modification process|proteolysis|glycoprotein catabolic process|negative regulation of cell population proliferation|protein ubiquitination|SCF ubiquitin ligase complex|carbohydrate binding|ubiquitin-dependent ERAD pathway|organelle membra…	hsa04120,hsa04141	Ubiquitin mediated proteolysis|Protein processing in endoplasmic reticulum
FBXO28	1932.71	1073.21	2792.21	2.60162	1.37941	6.3876e-103	3.03465e-101	Up	13.8191	14.2087	13.5321	5.34825	4.71939	5.08905	23219	F-box protein 28	GO:0000209,GO:0000776,GO:0000777,GO:0005515,GO:0042802	protein polyubiquitination|kinetochore|condensed chromosome kinetochore|protein binding|identical protein binding
FBXO32	3384.46	5121.75	1647.17	0.321602	-1.63665	2.98713e-239	5.30403e-237	Down	6.39524	6.483	6.41343	18.3848	19.9169	18.6196	114907	F-box protein 32	GO:0000209,GO:0005515,GO:0005654,GO:0005737,GO:0005829,GO:0014894,GO:0016567,GO:0019005,GO:0030018,GO:0043687,GO:0071549	protein polyubiquitination|protein binding|nucleoplasm|cytoplasm|cytosol|response to denervation involved in regulation of muscle adaptation|protein ubiquitination|SCF ubiquitin ligase complex|Z disc|post-translational protein modification|cellular response to dexamethasone stimulus	hsa04068	FoxO signaling pathway
FCGR2A	96.2388	145.45	47.0277	0.323784	-1.6269	4.8553e-09	1.63164e-08	Down	0.406403	0.347268	0.293259	1.12788	0.780383	1.16345	2212	Fc fragment of IgG receptor IIa	GO:0004888,GO:0005515,GO:0005794,GO:0005886,GO:0005887,GO:0007166,GO:0019864,GO:0030667,GO:0038096,GO:0043312,GO:0050776	transmembrane signaling receptor activity|protein binding|Golgi apparatus|plasma membrane|integral component of plasma membrane|cell surface receptor signaling pathway|IgG binding|secretory granule membrane|Fc-gamma receptor signaling pathway involved in phagocytosis|neutrophil degranulation|regulation of immune response	hsa04145,hsa04380,hsa04611,hsa04666,hsa05130,hsa05135,hsa05140,hsa05150,hsa05152,hsa05171,hsa05322	Phagosome|Osteoclast differentiation|Platelet activation|Fc gamma R-mediated phagocytosis|Pathogenic Escherichia coli infection|Yersinia infection|Leishmaniasis|Staphylococcus aureus infection|Tuberculosis|Coronavirus disease - COVID-19|Systemic lupus erythematosus
FCRLA	172.434	259.065	85.8032	0.331619	-1.5924	1.74354e-13	7.8154e-13	Down	1.27491	0.767026	0.954467	2.87893	2.56144	3.14222	84824	Fc receptor like A	GO:0004888,GO:0005737,GO:0005887,GO:0007166,GO:0030154	transmembrane signaling receptor activity|cytoplasm|integral component of plasma membrane|cell surface receptor signaling pathway|cell differentiation
FDFT1	11540.8	17131.7	5949.92	0.347364	-1.52548	0	0	Down	39.1649	38.6939	36.8723	104.716	101.844	106.883	2222	farnesyl-diphosphate farnesyltransferase 1	GO:0004310,GO:0005515,GO:0005783,GO:0005789,GO:0006694,GO:0006695,GO:0016021,GO:0019216,GO:0045338,GO:0045540,GO:0046872,GO:0051996	farnesyl-diphosphate farnesyltransferase activity|protein binding|endoplasmic reticulum|endoplasmic reticulum membrane|steroid biosynthetic process|cholesterol biosynthetic process|integral component of membrane|regulation of lipid metabolic process|farnesyl diphosphate metabolic process|regulation of cholesterol biosynthetic process|metal ion binding|squalene synthase activity	hsa00100	Steroid biosynthesis
FDX2	1025.36	672.508	1378.21	2.04994	1.03558	6.44454e-38	7.85791e-37	Up	37.9547	35.4938	36.5599	17.2035	16.242	17.4849	112812	ferredoxin 2	GO:0005515,GO:0005759,GO:0006700,GO:0009055,GO:0016125,GO:0022900,GO:0044281,GO:0046872,GO:0051537	protein binding|mitochondrial matrix|C21-steroid hormone biosynthetic process|electron transfer activity|sterol metabolic process|electron transport chain|small molecule metabolic process|metal ion binding|2 iron, 2 sulfur cluster binding
FEN1	3941.12	2087.85	5794.4	2.7767	1.47337	2.62907e-171	2.96397e-169	Up	81.3178	74.3812	76.4709	25.8193	25.3568	28.1894	2237	flap structure-specific endonuclease 1	GO:0000287,GO:0000724,GO:0000781,GO:0003677,GO:0003684,GO:0003690,GO:0004519,GO:0004523,GO:0004527,GO:0005515,GO:0005634,GO:0005654,GO:0005730,GO:0005739,GO:0006260,GO:0006281,GO:0006284,GO:0006302,GO:0007613,GO:0008309,GO:0008409,GO:0009650,GO:0016020,GO:0017108,GO:0030145,GO:0032201,GO:0032991,GO:0043137,GO:0045876,GO:0048256,GO:0090305,GO:0090502	magnesium ion binding|double-strand break repair via homologous recombination|chromosome, telomeric region|DNA binding|damaged DNA binding|double-stranded DNA binding|endonuclease activity|RNA-DNA hybrid ribonuclease activity|exonuclease activity|protein binding|nucleus|nucleoplasm|nucleolus|mitochondrion|DNA replication|DNA repair|base-excision repair|double-strand break repair|memory|double-str…	hsa03030,hsa03410,hsa03450	DNA replication|Base excision repair|Non-homologous end-joining
FGD3	64.6939	40.5152	88.8725	2.19412	1.13364	0.000298378	0.000646994	Up	0.546509	0.523953	0.713878	0.252643	0.241043	0.27787	89846	FYVE, RhoGEF and PH domain containing 3	GO:0001726,GO:0005085,GO:0005737,GO:0005794,GO:0005829,GO:0005856,GO:0007010,GO:0007186,GO:0008360,GO:0030027,GO:0030036,GO:0031267,GO:0043065,GO:0043087,GO:0046847,GO:0046872,GO:0051056	ruffle|guanyl-nucleotide exchange factor activity|cytoplasm|Golgi apparatus|cytosol|cytoskeleton|cytoskeleton organization|G protein-coupled receptor signaling pathway|regulation of cell shape|lamellipodium|actin cytoskeleton organization|small GTPase binding|positive regulation of apoptotic process|regulation of GTPase activity|filopodium assembly|metal ion binding|regulation of small GTPase med…	hsa04810	Regulation of actin cytoskeleton
FGF11	146.462	220.424	72.5006	0.329286	-1.60259	1.25555e-13	5.68357e-13	Down	0.774163	0.845087	0.592866	2.10279	2.04016	2.23883	2256	fibroblast growth factor 11	GO:0005515,GO:0005576,GO:0005634,GO:0005737,GO:0007165,GO:0007267,GO:0007399,GO:0008083,GO:0017080,GO:1905150	protein binding|extracellular region|nucleus|cytoplasm|signal transduction|cell-cell signaling|nervous system development|growth factor activity|sodium channel regulator activity|regulation of voltage-gated sodium channel activity
FGF12	416.238	586.736	245.74	0.41855	-1.25653	6.75908e-24	5.10706e-23	Down	0.865615	0.87308	0.968474	2.15236	2.04844	1.93271	2257	fibroblast growth factor 12	GO:0003254,GO:0005515,GO:0005615,GO:0005634,GO:0005737,GO:0007165,GO:0007267,GO:0007268,GO:0007399,GO:0007507,GO:0008083,GO:0008344,GO:0008543,GO:0010765,GO:0017080,GO:0044325,GO:0045202,GO:0050905,GO:0086002,GO:0098908,GO:1902305,GO:1905150,GO:2000649,GO:2001258	regulation of membrane depolarization|protein binding|extracellular space|nucleus|cytoplasm|signal transduction|cell-cell signaling|chemical synaptic transmission|nervous system development|heart development|growth factor activity|adult locomotory behavior|fibroblast growth factor receptor signaling pathway|positive regulation of sodium ion transport|sodium channel regulator activity|ion channel …
FHIT	108.644	152.172	65.1153	0.427672	-1.22542	6.40489e-06	1.67245e-05	Down	0.32724	0.183262	0.361525	0.619284	0.721317	0.593084	2272	fragile histidine triad diadenosine triphosphatase	GO:0000166,GO:0001650,GO:0005515,GO:0005634,GO:0005737,GO:0005739,GO:0005829,GO:0005886,GO:0006163,GO:0015964,GO:0031625,GO:0032435,GO:0042802,GO:0047710,GO:0072332	nucleotide binding|fibrillar center|protein binding|nucleus|cytoplasm|mitochondrion|cytosol|plasma membrane|purine nucleotide metabolic process|diadenosine triphosphate catabolic process|ubiquitin protein ligase binding|negative regulation of proteasomal ubiquitin-dependent protein catabolic process|identical protein binding|bis(5'-adenosyl)-triphosphatase activity|intrinsic apoptotic signaling p…	hsa00230,hsa05222,hsa05223	Purine metabolism|Small cell lung cancer|Non-small cell lung cancer
FHL2	5386.04	3518.95	7253.14	2.06104	1.04338	7.84121e-141	6.12002e-139	Up	36.1361	34.3045	36.087	16.0629	17.0255	15.9539	2274	four and a half LIM domains 2	GO:0000122,GO:0001649,GO:0003712,GO:0003714,GO:0005515,GO:0005634,GO:0005654,GO:0005925,GO:0008134,GO:0009725,GO:0019216,GO:0030018,GO:0031430,GO:0042802,GO:0043066,GO:0043425,GO:0046872,GO:0055014,GO:0055015,GO:0060347,GO:0070885	negative regulation of transcription by RNA polymerase II|osteoblast differentiation|transcription coregulator activity|transcription corepressor activity|protein binding|nucleus|nucleoplasm|focal adhesion|transcription factor binding|response to hormone|regulation of lipid metabolic process|Z disc|M band|identical protein binding|negative regulation of apoptotic process|bHLH transcription factor…	hsa04380	Osteoclast differentiation
FIBCD1	477.089	643.241	310.937	0.483219	-1.04925	2.89455e-20	1.84299e-19	Down	2.20463	2.37396	2.30278	4.65842	4.54634	4.3041	84929	fibrinogen C domain containing 1	GO:0005102,GO:0005515,GO:0005615,GO:0007155,GO:0008061,GO:0016020,GO:0016021,GO:0046872,GO:0062023	signaling receptor binding|protein binding|extracellular space|cell adhesion|chitin binding|membrane|integral component of membrane|metal ion binding|collagen-containing extracellular matrix
FICD	454.01	197.173	710.847	3.60431	1.84972	4.99405e-45	7.57103e-44	Up	5.88099	5.90073	5.85904	1.38206	1.83626	1.4256	11153	FIC domain protein adenylyltransferase	GO:0005515,GO:0005524,GO:0006986,GO:0018117,GO:0030176,GO:0030544,GO:0034260,GO:0034976,GO:0042802,GO:0042803,GO:0044602,GO:0044603,GO:0051087,GO:0070733,GO:1903894	protein binding|ATP binding|response to unfolded protein|protein adenylylation|integral component of endoplasmic reticulum membrane|Hsp70 protein binding|negative regulation of GTPase activity|response to endoplasmic reticulum stress|identical protein binding|protein homodimerization activity|protein deadenylylation|protein adenylylhydrolase activity|chaperone binding|protein adenylyltransferase …
FKBP7	1009.07	1596.33	421.806	0.264338	-1.91954	3.30298e-118	1.98809e-116	Down	4.11929	4.0833	3.87523	14.3162	14.1994	14.8538	51661	FKBP prolyl isomerase 7	GO:0000413,GO:0003755,GO:0005509,GO:0005515,GO:0005528,GO:0005783,GO:0005788,GO:0018208	protein peptidyl-prolyl isomerization|peptidyl-prolyl cis-trans isomerase activity|calcium ion binding|protein binding|FK506 binding|endoplasmic reticulum|endoplasmic reticulum lumen|peptidyl-proline modification
FLCN	1873.06	1248.4	2497.73	2.00034	1.00025	2.69331e-53	5.18407e-52	Up	10.9835	10.3856	11.5731	5.44834	5.00762	5.1663	201163	folliculin	GO:0000122,GO:0001701,GO:0001932,GO:0001934,GO:0005085,GO:0005096,GO:0005515,GO:0005634,GO:0005737,GO:0005764,GO:0005765,GO:0005813,GO:0005829,GO:0005886,GO:0005929,GO:0007043,GO:0009267,GO:0010508,GO:0010629,GO:0010823,GO:0030097,GO:0030308,GO:0030336,GO:0030496,GO:0030511,GO:0031929,GO:0032006,GO:0032007,GO:0032008,GO:0032418,GO:0032465,GO:0034198,GO:0035024,GO:0035065,GO:0043065,GO:0043547,GO:…	negative regulation of transcription by RNA polymerase II|in utero embryonic development|regulation of protein phosphorylation|positive regulation of protein phosphorylation|guanyl-nucleotide exchange factor activity|GTPase activator activity|protein binding|nucleus|cytoplasm|lysosome|lysosomal membrane|centrosome|cytosol|plasma membrane|cilium|cell-cell junction assembly|cellular response to sta…	hsa04150,hsa05211	mTOR signaling pathway|Renal cell carcinoma
FLI1	20.4013	32.8845	7.91807	0.24152	-2.04978	0.000391548	0.000838653	Down	0.0587548	0.0352634	0.0312679	0.174286	0.138677	0.180735	2313	Fli-1 proto-oncogene, ETS transcription factor	GO:0000785,GO:0000978,GO:0000981,GO:0001228,GO:0003677,GO:0003682,GO:0003700,GO:0005515,GO:0005634,GO:0005654,GO:0005829,GO:0006357,GO:0007599,GO:0008015,GO:0009887,GO:0016604,GO:0030154,GO:0035855,GO:0045893,GO:0045944,GO:1990837	chromatin|RNA polymerase II cis-regulatory region sequence-specific DNA binding|DNA-binding transcription factor activity, RNA polymerase II-specific|DNA-binding transcription activator activity, RNA polymerase II-specific|DNA binding|chromatin binding|DNA-binding transcription factor activity|protein binding|nucleus|nucleoplasm|cytosol|regulation of transcription by RNA polymerase II|hemostasis|…	hsa05202	Transcriptional misregulation in cancer	ETS
FLVCR2	674.932	394.839	955.025	2.41713	1.27329	6.6483e-36	7.70931e-35	Up	6.58739	7.373	6.81078	2.81259	2.82338	2.51388	55640	FLVCR heme transporter 2	GO:0005886,GO:0015232,GO:0016021,GO:0020037,GO:0055085,GO:0097037	plasma membrane|heme transmembrane transporter activity|integral component of membrane|heme binding|transmembrane transport|heme export
FN3K	9.10082	3.15594	15.0457	4.7959	2.2618	0.0169705	0.0287944	Up	0.1393	0.300977	0.237223	0.0566687	0	0.0779089	64122	fructosamine 3 kinase	GO:0005524,GO:0005575,GO:0005829,GO:0016301,GO:0016310,GO:0018215,GO:0030387,GO:0030389,GO:0030393,GO:0030855,GO:0036525,GO:0043687,GO:0102193,GO:0102194	ATP binding|cellular_component|cytosol|kinase activity|phosphorylation|protein phosphopantetheinylation|fructosamine-3-kinase activity|fructosamine metabolic process|fructoselysine metabolic process|epithelial cell differentiation|protein deglycation|post-translational protein modification|protein-ribulosamine 3-kinase activity|protein-fructosamine 3-kinase activity
FOSB	76.2128	119.522	32.9034	0.276236	-1.85603	1.853e-07	5.49174e-07	Down	0.304518	0.272445	0.126828	0.619408	0.694439	1.11074	2354	FosB proto-oncogene, AP-1 transcription factor subunit	GO:0000122,GO:0000785,GO:0000978,GO:0000981,GO:0001228,GO:0003677,GO:0005515,GO:0005634,GO:0005654,GO:0006357,GO:0006366,GO:0007565,GO:0008134,GO:0009612,GO:0032570,GO:0032870,GO:0042493,GO:0043231,GO:0043278,GO:0045944,GO:0051412,GO:0051591,GO:0071277,GO:1990837	negative regulation of transcription by RNA polymerase II|chromatin|RNA polymerase II cis-regulatory region sequence-specific DNA binding|DNA-binding transcription factor activity, RNA polymerase II-specific|DNA-binding transcription activator activity, RNA polymerase II-specific|DNA binding|protein binding|nucleus|nucleoplasm|regulation of transcription by RNA polymerase II|transcription by RNA …	hsa04380,hsa04657,hsa05030,hsa05031,hsa05034	Osteoclast differentiation|IL-17 signaling pathway|Cocaine addiction|Amphetamine addiction|Alcoholism
FOSL1	9302.96	4538.53	14067.4	3.10006	1.6323	0	0	Up	217.293	227.752	222.603	64.7942	70.8208	68.7674	8061	FOS like 1, AP-1 transcription factor subunit	GO:0000785,GO:0000978,GO:0000981,GO:0001228,GO:0001701,GO:0003700,GO:0005515,GO:0005634,GO:0005654,GO:0005829,GO:0006357,GO:0006935,GO:0006968,GO:0007296,GO:0007565,GO:0007612,GO:0008284,GO:0008285,GO:0009612,GO:0009615,GO:0009629,GO:0031668,GO:0032570,GO:0034097,GO:0042493,GO:0042542,GO:0042734,GO:0043005,GO:0043065,GO:0045787,GO:0051091,GO:0051412,GO:0051591,GO:0060674,GO:1902895,GO:1990837,GO:…	chromatin|RNA polymerase II cis-regulatory region sequence-specific DNA binding|DNA-binding transcription factor activity, RNA polymerase II-specific|DNA-binding transcription activator activity, RNA polymerase II-specific|in utero embryonic development|DNA-binding transcription factor activity|protein binding|nucleus|nucleoplasm|cytosol|regulation of transcription by RNA polymerase II|chemotaxis…	hsa04310,hsa04380,hsa04657,hsa05166	Wnt signaling pathway|Osteoclast differentiation|IL-17 signaling pathway|Human T-cell leukemia virus 1 infection	TF_bZIP
FOXN3	1470.74	1982.25	959.225	0.483922	-1.04716	1.15465e-51	2.13844e-50	Down	3.2966	2.93227	3.19183	6.23269	6.17688	6.06315	1112	forkhead box N3	GO:0000785,GO:0000981,GO:0000987,GO:0003700,GO:0005515,GO:0005634,GO:0006355,GO:0006357,GO:0007095,GO:0008022,GO:0045892,GO:0097094	chromatin|DNA-binding transcription factor activity, RNA polymerase II-specific|cis-regulatory region sequence-specific DNA binding|DNA-binding transcription factor activity|protein binding|nucleus|regulation of transcription, DNA-templated|regulation of transcription by RNA polymerase II|mitotic G2 DNA damage checkpoint|protein C-terminus binding|negative regulation of transcription, DNA-templat…
FOXO4	474.882	639.018	310.746	0.486345	-1.03995	2.34917e-20	1.5018e-19	Down	2.27672	2.21845	2.2308	4.43348	4.27084	4.41926	4303	forkhead box O4	GO:0000785,GO:0000978,GO:0000981,GO:0001228,GO:0003677,GO:0003700,GO:0005515,GO:0005634,GO:0005654,GO:0005737,GO:0005829,GO:0006355,GO:0006357,GO:0007050,GO:0007095,GO:0007517,GO:0007568,GO:0008013,GO:0008134,GO:0008285,GO:0008286,GO:0014911,GO:0016525,GO:0016579,GO:0016607,GO:0019899,GO:0031667,GO:0042802,GO:0043565,GO:0045944,GO:0048863,GO:0051151,GO:0070317,GO:0071158,GO:1990785,GO:1990837,GO:…	chromatin|RNA polymerase II cis-regulatory region sequence-specific DNA binding|DNA-binding transcription factor activity, RNA polymerase II-specific|DNA-binding transcription activator activity, RNA polymerase II-specific|DNA binding|DNA-binding transcription factor activity|protein binding|nucleus|nucleoplasm|cytoplasm|cytosol|regulation of transcription, DNA-templated|regulation of transcripti…	hsa04014,hsa04068,hsa05131	Ras signaling pathway|FoxO signaling pathway|Shigellosis	Fork_head
FOXRED2	2346.83	1454.68	3238.97	2.22754	1.15545	8.7505e-55	1.74825e-53	Up	17.3279	17.2013	17.7678	6.35017	8.18992	7.74412	80020	FAD dependent oxidoreductase domain containing 2	GO:0005515,GO:0005788,GO:0016491,GO:0030433,GO:0050660,GO:0055114	protein binding|endoplasmic reticulum lumen|oxidoreductase activity|ubiquitin-dependent ERAD pathway|flavin adenine dinucleotide binding|oxidation-reduction process
FRMD7	126.328	199.655	53.0019	0.264879	-1.9166	5.3229e-13	2.31654e-12	Down	0.153963	0.253454	0.34647	0.912664	0.825999	0.954589	90167	FERM domain containing 7	GO:0003674,GO:0005515,GO:0005615,GO:0005654,GO:0005829,GO:0005856,GO:0005886,GO:0007399,GO:0010592,GO:0010975,GO:0030426,GO:0032091,GO:0043005,GO:0043025,GO:0050790,GO:0051057,GO:0051497	molecular_function|protein binding|extracellular space|nucleoplasm|cytosol|cytoskeleton|plasma membrane|nervous system development|positive regulation of lamellipodium assembly|regulation of neuron projection development|growth cone|negative regulation of protein binding|neuron projection|neuronal cell body|regulation of catalytic activity|positive regulation of small GTPase mediated signal trans…
FRY	299.171	405.735	192.607	0.474249	-1.07628	1.44259e-09	5.04605e-09	Down	0.237435	0.290384	0.402118	0.571042	0.664188	0.623049	10129	FRY microtubule binding protein	GO:0000902,GO:0000922,GO:0005815,GO:0005938,GO:0030427,GO:0031175	cell morphogenesis|spindle pole|microtubule organizing center|cell cortex|site of polarized growth|neuron projection development
FSIP1	63.1418	37.8061	88.4775	2.35021	1.23279	0.000271711	0.000592426	Up	0.305079	0.266059	0.25977	0.0797849	0.0975331	0.159253	161835	fibrous sheath interacting protein 1
FXN	267.91	147.027	388.792	2.64973	1.40584	3.08686e-15	1.53747e-14	Up	1.762	1.39651	1.34175	0.488067	0.477116	0.648968	2395	frataxin	GO:0004322,GO:0005515,GO:0005739,GO:0005759,GO:0005829,GO:0006119,GO:0006783,GO:0006811,GO:0006879,GO:0007005,GO:0007628,GO:0008198,GO:0008199,GO:0008284,GO:0009060,GO:0009792,GO:0010039,GO:0010722,GO:0016226,GO:0016540,GO:0018283,GO:0019230,GO:0030307,GO:0034986,GO:0040015,GO:0043066,GO:0043085,GO:0044281,GO:0046621,GO:0051349,GO:0051537,GO:0070301,GO:0090201,GO:1904231,GO:1904234,GO:1990221	ferroxidase activity|protein binding|mitochondrion|mitochondrial matrix|cytosol|oxidative phosphorylation|heme biosynthetic process|ion transport|cellular iron ion homeostasis|mitochondrion organization|adult walking behavior|ferrous iron binding|ferric iron binding|positive regulation of cell population proliferation|aerobic respiration|embryo development ending in birth or egg hatching|response…	hsa00860	Porphyrin and chlorophyll metabolism
FXYD1	41.2592	62.2008	20.3175	0.327372	-1.61099	0.000123325	0.000279622	Down	0.509176	0.502925	0.325166	0.869982	1.60239	1.41249	5348	FXYD domain containing ion transport regulator 1	GO:0005254,GO:0005886,GO:0005887,GO:0005890,GO:0005901,GO:0006813,GO:0006814,GO:0006821,GO:0006936,GO:0008016,GO:0010734,GO:0014704,GO:0016324,GO:0017080,GO:0030315,GO:0034220,GO:0042383,GO:0044325,GO:0086036,GO:0099106,GO:1902476,GO:1903278,GO:1903779,GO:2000649	chloride channel activity|plasma membrane|integral component of plasma membrane|sodium:potassium-exchanging ATPase complex|caveola|potassium ion transport|sodium ion transport|chloride transport|muscle contraction|regulation of heart contraction|negative regulation of protein glutathionylation|intercalated disc|apical plasma membrane|sodium channel regulator activity|T-tubule|ion transmembrane tr…	hsa04024	cAMP signaling pathway
FZD1	1318.97	807.938	1829.99	2.26539	1.17976	7.00788e-61	1.60043e-59	Up	7.39488	7.19445	6.8522	2.95302	3.05348	2.97621	8321	frizzled class receptor 1	GO:0004930,GO:0005102,GO:0005109,GO:0005515,GO:0005886,GO:0005925,GO:0007186,GO:0007267,GO:0009986,GO:0010976,GO:0016021,GO:0017147,GO:0030165,GO:0030182,GO:0035425,GO:0035567,GO:0042493,GO:0042813,GO:0044338,GO:0044339,GO:0045893,GO:0051091,GO:0060070,GO:0060071,GO:0099054,GO:1904886,GO:1904953,GO:1990909	G protein-coupled receptor activity|signaling receptor binding|frizzled binding|protein binding|plasma membrane|focal adhesion|G protein-coupled receptor signaling pathway|cell-cell signaling|cell surface|positive regulation of neuron projection development|integral component of membrane|Wnt-protein binding|PDZ domain binding|neuron differentiation|autocrine signaling|non-canonical Wnt signaling …	hsa04150,hsa04310,hsa04390,hsa04550,hsa04916,hsa04934,hsa05010,hsa05022,hsa05165,hsa05200,hsa05205,hsa05217,hsa05224,hsa05225,hsa05226	mTOR signaling pathway|Wnt signaling pathway|Hippo signaling pathway|Signaling pathways regulating pluripotency of stem cells|Melanogenesis|Cushing syndrome|Alzheimer disease|Pathways of neurodegeneration - multiple diseases|Human papillomavirus infection|Pathways in cancer|Proteoglycans in cancer|Basal cell carcinoma|Breast cancer|Hepatocellular carcinoma|Gastric cancer
FZD7	140.922	193.242	88.6011	0.457632	-1.12774	1.05446e-05	2.68577e-05	Down	0.392262	0.414801	0.753829	1.23561	0.994424	0.999435	8324	frizzled class receptor 7	GO:0004930,GO:0005109,GO:0005515,GO:0005546,GO:0005886,GO:0006355,GO:0007186,GO:0010812,GO:0014834,GO:0016021,GO:0017147,GO:0019827,GO:0030165,GO:0030182,GO:0033077,GO:0034446,GO:0035567,GO:0038031,GO:0042327,GO:0042666,GO:0042813,GO:0043231,GO:0045893,GO:0046330,GO:0048103,GO:0055038,GO:0060054,GO:0060070,GO:0060071,GO:0060231,GO:0060828,GO:0071300,GO:2000726	G protein-coupled receptor activity|frizzled binding|protein binding|phosphatidylinositol-4,5-bisphosphate binding|plasma membrane|regulation of transcription, DNA-templated|G protein-coupled receptor signaling pathway|negative regulation of cell-substrate adhesion|skeletal muscle satellite cell maintenance involved in skeletal muscle regeneration|integral component of membrane|Wnt-protein bindin…	hsa04150,hsa04310,hsa04390,hsa04550,hsa04916,hsa04934,hsa05010,hsa05022,hsa05165,hsa05200,hsa05205,hsa05217,hsa05224,hsa05225,hsa05226	mTOR signaling pathway|Wnt signaling pathway|Hippo signaling pathway|Signaling pathways regulating pluripotency of stem cells|Melanogenesis|Cushing syndrome|Alzheimer disease|Pathways of neurodegeneration - multiple diseases|Human papillomavirus infection|Pathways in cancer|Proteoglycans in cancer|Basal cell carcinoma|Breast cancer|Hepatocellular carcinoma|Gastric cancer
G0S2	271.884	384.9	158.869	0.412616	-1.27713	8.76973e-15	4.22285e-14	Down	5.30617	4.66691	4.67601	12.0116	12.3295	9.34981	50486	G0/G1 switch 2	GO:0003674,GO:0005515,GO:0005739,GO:0005811,GO:0019216,GO:0097191,GO:0120162,GO:2001238	molecular_function|protein binding|mitochondrion|lipid droplet|regulation of lipid metabolic process|extrinsic apoptotic signaling pathway|positive regulation of cold-induced thermogenesis|positive regulation of extrinsic apoptotic signaling pathway
GAB2	451.149	654.29	248.009	0.378952	-1.39991	3.21303e-23	2.35628e-22	Down	0.743041	1.04185	0.985814	2.23896	2.13535	2.55917	9846	GRB2 associated binding protein 2	GO:0005068,GO:0005515,GO:0005547,GO:0005737,GO:0005829,GO:0005886,GO:0007169,GO:0007411,GO:0008284,GO:0019221,GO:0030316,GO:0038095,GO:0043306,GO:0043325,GO:0048015	transmembrane receptor protein tyrosine kinase adaptor activity|protein binding|phosphatidylinositol-3,4,5-trisphosphate binding|cytoplasm|cytosol|plasma membrane|transmembrane receptor protein tyrosine kinase signaling pathway|axon guidance|positive regulation of cell population proliferation|cytokine-mediated signaling pathway|osteoclast differentiation|Fc-epsilon receptor signaling pathway|pos…	hsa04014,hsa04071,hsa04072,hsa04380,hsa04664,hsa04666,hsa05220	Ras signaling pathway|Sphingolipid signaling pathway|Phospholipase D signaling pathway|Osteoclast differentiation|Fc epsilon RI signaling pathway|Fc gamma R-mediated phagocytosis|Chronic myeloid leukemia
GABARAPL1	2029.9	3082.33	977.463	0.31695	-1.65767	5.78912e-117	3.37026e-115	Down	10.0091	12.204	12.0137	35.4302	34.2944	32.6914	23710	GABA type A receptor associated protein like 1	GO:0000045,GO:0000421,GO:0000422,GO:0005515,GO:0005739,GO:0005776,GO:0005783,GO:0005794,GO:0005829,GO:0005874,GO:0006995,GO:0016236,GO:0030659,GO:0030957,GO:0031625,GO:0032590,GO:0032839,GO:0044297,GO:0048487,GO:0050811,GO:0097352	autophagosome assembly|autophagosome membrane|autophagy of mitochondrion|protein binding|mitochondrion|autophagosome|endoplasmic reticulum|Golgi apparatus|cytosol|microtubule|cellular response to nitrogen starvation|macroautophagy|cytoplasmic vesicle membrane|Tat protein binding|ubiquitin protein ligase binding|dendrite membrane|dendrite cytoplasm|cell body|beta-tubulin binding|GABA receptor bind…	hsa04068,hsa04136,hsa04137,hsa04140,hsa04371,hsa04621,hsa04727,hsa05014,hsa05022,hsa05131,hsa05167	FoxO signaling pathway|Autophagy - other|Mitophagy - animal|Autophagy - animal|Apelin signaling pathway|NOD-like receptor signaling pathway|GABAergic synapse|Amyotrophic lateral sclerosis|Pathways of neurodegeneration - multiple diseases|Shigellosis|Kaposi sarcoma-associated herpesvirus infection
GABBR1	478.765	654.05	303.479	0.463755	-1.10856	4.93801e-18	2.84216e-17	Down	1.32307	1.21341	1.61067	2.97064	2.63836	2.87008	2550	gamma-aminobutyric acid type B receptor subunit 1	GO:0004888,GO:0004965,GO:0005515,GO:0005576,GO:0005737,GO:0005886,GO:0005887,GO:0007186,GO:0007193,GO:0007214,GO:0030425,GO:0038039,GO:0042734,GO:0045211,GO:0060078,GO:0098685,GO:0098982,GO:0099579,GO:0150099	transmembrane signaling receptor activity|G protein-coupled GABA receptor activity|protein binding|extracellular region|cytoplasm|plasma membrane|integral component of plasma membrane|G protein-coupled receptor signaling pathway|adenylate cyclase-inhibiting G protein-coupled receptor signaling pathway|gamma-aminobutyric acid signaling pathway|dendrite|G protein-coupled receptor heterodimeric comp…	hsa04024,hsa04080,hsa04727,hsa04742,hsa04915,hsa04929,hsa05032	cAMP signaling pathway|Neuroactive ligand-receptor interaction|GABAergic synapse|Taste transduction|Estrogen signaling pathway|GnRH secretion|Morphine addiction
GABRA2	121.106	182.984	59.2291	0.323879	-1.62647	1.49222e-12	6.30861e-12	Down	0.172632	0.137591	0.155275	0.447585	0.446355	0.470519	2555	gamma-aminobutyric acid type A receptor subunit alpha2	GO:0001505,GO:0004890,GO:0005237,GO:0005254,GO:0005886,GO:0005887,GO:0006836,GO:0007165,GO:0007214,GO:0007268,GO:0008503,GO:0022851,GO:0030285,GO:0030594,GO:0032590,GO:0034220,GO:0034707,GO:0042391,GO:0043005,GO:0045202,GO:0045211,GO:0050877,GO:0051932,GO:0060078,GO:0098794,GO:1902476,GO:1902711,GO:1904315,GO:1904862	regulation of neurotransmitter levels|GABA-A receptor activity|inhibitory extracellular ligand-gated ion channel activity|chloride channel activity|plasma membrane|integral component of plasma membrane|neurotransmitter transport|signal transduction|gamma-aminobutyric acid signaling pathway|chemical synaptic transmission|benzodiazepine receptor activity|GABA-gated chloride ion channel activity|int…	hsa04080,hsa04723,hsa04727,hsa04742,hsa05032,hsa05033	Neuroactive ligand-receptor interaction|Retrograde endocannabinoid signaling|GABAergic synapse|Taste transduction|Morphine addiction|Nicotine addiction
GABRB1	294.209	494.615	93.804	0.189606	-2.39893	7.66118e-45	1.15405e-43	Down	0.162275	0.110802	0.174288	0.724669	0.747455	0.765674	2560	gamma-aminobutyric acid type A receptor subunit beta1	GO:0004890,GO:0005254,GO:0005635,GO:0005737,GO:0005886,GO:0005887,GO:0006811,GO:0007165,GO:0007214,GO:0007268,GO:0009636,GO:0015276,GO:0021954,GO:0022851,GO:0030425,GO:0030594,GO:0032570,GO:0034220,GO:0034707,GO:0042391,GO:0042698,GO:0043005,GO:0045202,GO:0045211,GO:0050811,GO:0050877,GO:0060078,GO:0071420,GO:0098982,GO:1902476,GO:1902711,GO:1904315	GABA-A receptor activity|chloride channel activity|nuclear envelope|cytoplasm|plasma membrane|integral component of plasma membrane|ion transport|signal transduction|gamma-aminobutyric acid signaling pathway|chemical synaptic transmission|response to toxic substance|ligand-gated ion channel activity|central nervous system neuron development|GABA-gated chloride ion channel activity|dendrite|neurot…	hsa04080,hsa04723,hsa04726,hsa04727,hsa05032,hsa05033	Neuroactive ligand-receptor interaction|Retrograde endocannabinoid signaling|Serotonergic synapse|GABAergic synapse|Morphine addiction|Nicotine addiction
GABRR2	30.1324	49.1294	11.1354	0.22664	-2.14153	6.66659e-06	1.73823e-05	Down	0.0407622	0.0387132	0.0333734	0.175392	0.171039	0.126265	2570	gamma-aminobutyric acid type A receptor subunit rho2	GO:0004890,GO:0005254,GO:0005886,GO:0005887,GO:0007165,GO:0007214,GO:0007268,GO:0007601,GO:0019904,GO:0030594,GO:0034220,GO:0034707,GO:0042391,GO:0043005,GO:0045202,GO:0045211,GO:0050877,GO:0060078,GO:0098982,GO:1902476,GO:1902711,GO:1904315	GABA-A receptor activity|chloride channel activity|plasma membrane|integral component of plasma membrane|signal transduction|gamma-aminobutyric acid signaling pathway|chemical synaptic transmission|visual perception|protein domain specific binding|neurotransmitter receptor activity|ion transmembrane transport|chloride channel complex|regulation of membrane potential|neuron projection|synapse|post…	hsa04080,hsa04723,hsa04727,hsa05032,hsa05033	Neuroactive ligand-receptor interaction|Retrograde endocannabinoid signaling|GABAergic synapse|Morphine addiction|Nicotine addiction
GADL1	13.8013	25.671	1.93166	0.0748279	-3.74028	2.4392e-05	5.97292e-05	Down	0	0.0239627	0.0123945	0.177651	0.0916184	0.188876	339896	glutamate decarboxylase like 1	GO:0000098,GO:0004068,GO:0004782,GO:0005829,GO:0008652,GO:0030170	sulfur amino acid catabolic process|aspartate 1-decarboxylase activity|sulfinoalanine decarboxylase activity|cytosol|cellular amino acid biosynthetic process|pyridoxal phosphate binding	hsa00410,hsa00430,hsa00770	beta-Alanine metabolism|Taurine and hypotaurine metabolism|Pantothenate and CoA biosynthesis
GALNT15	141.239	260.678	21.7999	0.0833962	-3.58387	7.16983e-38	8.73478e-37	Down	0.0298316	0.0219236	0.048383	0.330846	0.375523	0.42903	117248	polypeptide N-acetylgalactosaminyltransferase 15	GO:0000139,GO:0004653,GO:0005515,GO:0005794,GO:0016021,GO:0016266,GO:0018215,GO:0030133,GO:0030246,GO:0046872	Golgi membrane|polypeptide N-acetylgalactosaminyltransferase activity|protein binding|Golgi apparatus|integral component of membrane|O-glycan processing|protein phosphopantetheinylation|transport vesicle|carbohydrate binding|metal ion binding	hsa00512,hsa00514	Mucin type O-glycan biosynthesis|Other types of O-glycan biosynthesis
GALNT16	403.115	541.363	264.867	0.488959	-1.03221	1.73425e-14	8.22813e-14	Down	0.850142	0.81268	1.05341	1.69698	1.86015	1.71029	57452	polypeptide N-acetylgalactosaminyltransferase 16	GO:0000139,GO:0004653,GO:0005794,GO:0016021,GO:0018215,GO:0018242,GO:0018243,GO:0030246,GO:0046872	Golgi membrane|polypeptide N-acetylgalactosaminyltransferase activity|Golgi apparatus|integral component of membrane|protein phosphopantetheinylation|protein O-linked glycosylation via serine|protein O-linked glycosylation via threonine|carbohydrate binding|metal ion binding	hsa00512,hsa00514	Mucin type O-glycan biosynthesis|Other types of O-glycan biosynthesis
GAS2	26.8626	40.1495	13.5758	0.338831	-1.56136	0.0028672	0.00548754	Down	0.146714	0.0628964	0.0585585	0.317077	0.230857	0.20514	2620	growth arrest specific 2	GO:0000226,GO:0001544,GO:0001547,GO:0005829,GO:0005874,GO:0005884,GO:0006915,GO:0007050,GO:0008017,GO:0008093,GO:0008360,GO:0008593,GO:0016020,GO:0030728,GO:0051015,GO:0051764,GO:0071711	microtubule cytoskeleton organization|initiation of primordial ovarian follicle growth|antral ovarian follicle growth|cytosol|microtubule|actin filament|apoptotic process|cell cycle arrest|microtubule binding|cytoskeletal anchor activity|regulation of cell shape|regulation of Notch signaling pathway|membrane|ovulation|actin filament binding|actin crosslink formation|basement membrane organization
GATA3	169.829	95.6575	244	2.54748	1.34907	2.99691e-11	1.16889e-10	Up	2.08191	1.87332	1.92997	0.720965	0.876706	0.592628	2625	GATA binding protein 3	GO:0000122,GO:0000785,GO:0000976,GO:0000978,GO:0000981,GO:0000987,GO:0001227,GO:0001228,GO:0001701,GO:0001709,GO:0001764,GO:0001806,GO:0001817,GO:0001822,GO:0001823,GO:0002088,GO:0002520,GO:0002572,GO:0003180,GO:0003215,GO:0003281,GO:0003677,GO:0003700,GO:0005134,GO:0005515,GO:0005634,GO:0005654,GO:0006338,GO:0006952,GO:0006959,GO:0007165,GO:0007411,GO:0007596,GO:0008134,GO:0008270,GO:0008285,GO:…	negative regulation of transcription by RNA polymerase II|chromatin|transcription regulatory region sequence-specific DNA binding|RNA polymerase II cis-regulatory region sequence-specific DNA binding|DNA-binding transcription factor activity, RNA polymerase II-specific|cis-regulatory region sequence-specific DNA binding|DNA-binding transcription repressor activity, RNA polymerase II-specific|DNA-…	hsa04658,hsa04659,hsa04928,hsa05321	Th1 and Th2 cell differentiation|Th17 cell differentiation|Parathyroid hormone synthesis, secretion and action|Inflammatory bowel disease	zf-GATA
GATM	17.894	7.61553	28.1724	3.69948	1.88732	0.00307097	0.00585466	Up	0.185489	0.286268	0.296138	0.0342995	0.106134	0.0565864	2628	glycine amidinotransferase	GO:0005515,GO:0005739,GO:0005743,GO:0005758,GO:0006600,GO:0006601,GO:0007275,GO:0007611,GO:0014889,GO:0015067,GO:0015068,GO:0070062,GO:0120162	protein binding|mitochondrion|mitochondrial inner membrane|mitochondrial intermembrane space|creatine metabolic process|creatine biosynthetic process|multicellular organism development|learning or memory|muscle atrophy|amidinotransferase activity|glycine amidinotransferase activity|extracellular exosome|positive regulation of cold-induced thermogenesis	hsa00260,hsa00330	Glycine, serine and threonine metabolism|Arginine and proline metabolism
GBP2	1806.27	2608.57	1003.97	0.384915	-1.37739	1.00158e-102	4.72673e-101	Down	6.88947	6.59783	6.35035	17.0165	16.0446	15.8505	2634	guanylate binding protein 2	GO:0000139,GO:0003924,GO:0005515,GO:0005525,GO:0005634,GO:0005654,GO:0005737,GO:0005794,GO:0005829,GO:0006955,GO:0031410,GO:0034504,GO:0042803,GO:0042832,GO:0048471,GO:0050830,GO:0060333,GO:0060337,GO:0071346,GO:0071347,GO:0071356	Golgi membrane|GTPase activity|protein binding|GTP binding|nucleus|nucleoplasm|cytoplasm|Golgi apparatus|cytosol|immune response|cytoplasmic vesicle|protein localization to nucleus|protein homodimerization activity|defense response to protozoan|perinuclear region of cytoplasm|defense response to Gram-positive bacterium|interferon-gamma-mediated signaling pathway|type I interferon signaling pathwa…	hsa04621	NOD-like receptor signaling pathway
GBP4	15.7818	27.4376	4.12597	0.150838	-2.72893	0.000104818	0.000239881	Down	0.0162777	0.0293086	0.00866262	0.0993294	0.11099	0.132007	115361	guanylate binding protein 4	GO:0000139,GO:0003924,GO:0005515,GO:0005525,GO:0005634,GO:0005794,GO:0005829,GO:0005886,GO:0031410,GO:0042803,GO:0042832,GO:0048471,GO:0050830,GO:0071346	Golgi membrane|GTPase activity|protein binding|GTP binding|nucleus|Golgi apparatus|cytosol|plasma membrane|cytoplasmic vesicle|protein homodimerization activity|defense response to protozoan|perinuclear region of cytoplasm|defense response to Gram-positive bacterium|cellular response to interferon-gamma	hsa04621	NOD-like receptor signaling pathway
GBP5	37.564	61.4569	13.6712	0.222815	-2.16608	6.81681e-06	1.77577e-05	Down	0.0403544	0.094363	0.0273327	0.235056	0.177025	0.279045	115362	guanylate binding protein 5	GO:0000139,GO:0003924,GO:0005515,GO:0005525,GO:0005737,GO:0005794,GO:0006954,GO:0016020,GO:0031410,GO:0032611,GO:0032621,GO:0034067,GO:0042802,GO:0042803,GO:0045089,GO:0048471,GO:0051289,GO:0071346,GO:1900017,GO:1900227	Golgi membrane|GTPase activity|protein binding|GTP binding|cytoplasm|Golgi apparatus|inflammatory response|membrane|cytoplasmic vesicle|interleukin-1 beta production|interleukin-18 production|protein localization to Golgi apparatus|identical protein binding|protein homodimerization activity|positive regulation of innate immune response|perinuclear region of cytoplasm|protein homotetramerization|c…	hsa04621	NOD-like receptor signaling pathway
GCG	7.0931	12.5427	1.64355	0.129312	-2.95108	0.0130037	0.0225045	Down	0	0	0.118321	0.316568	0.139938	0.397917	2641	glucagon	GO:0005102,GO:0005179,GO:0005515,GO:0005576,GO:0005615,GO:0005788,GO:0007186,GO:0007188,GO:0007189,GO:0007631,GO:0010737,GO:0010800,GO:0014823,GO:0031769,GO:0032092,GO:0033138,GO:0034774,GO:0035774,GO:0042593,GO:0042802,GO:0043066,GO:0045722,GO:0045860,GO:0050796,GO:0051571,GO:0070374,GO:0071377,GO:0090280,GO:1900118	signaling receptor binding|hormone activity|protein binding|extracellular region|extracellular space|endoplasmic reticulum lumen|G protein-coupled receptor signaling pathway|adenylate cyclase-modulating G protein-coupled receptor signaling pathway|adenylate cyclase-activating G protein-coupled receptor signaling pathway|feeding behavior|protein kinase A signaling|positive regulation of peptidyl-t…	hsa04024,hsa04080,hsa04714,hsa04911,hsa04922	cAMP signaling pathway|Neuroactive ligand-receptor interaction|Thermogenesis|Insulin secretion|Glucagon signaling pathway
GCKR	36.2714	55.3765	17.1663	0.309788	-1.69065	0.00018381	0.000408927	Down	0.223527	0.229982	0.166538	0.716101	0.808963	0.37505	2646	glucokinase regulator	GO:0004857,GO:0005515,GO:0005654,GO:0005737,GO:0005739,GO:0005829,GO:0005975,GO:0006110,GO:0006606,GO:0009750,GO:0019899,GO:0030246,GO:0033132,GO:0042593,GO:0046415,GO:0070095,GO:0070328,GO:1901135	enzyme inhibitor activity|protein binding|nucleoplasm|cytoplasm|mitochondrion|cytosol|carbohydrate metabolic process|regulation of glycolytic process|protein import into nucleus|response to fructose|enzyme binding|carbohydrate binding|negative regulation of glucokinase activity|glucose homeostasis|urate metabolic process|fructose-6-phosphate binding|triglyceride homeostasis|carbohydrate derivativ…
GCNT3	206.562	286.572	126.552	0.441457	-1.17966	1.0555e-11	4.239e-11	Down	0.668571	0.734778	0.668468	1.60202	1.44518	1.40505	9245	glucosaminyl (N-acetyl) transferase 3, mucin type	GO:0000139,GO:0003829,GO:0005975,GO:0006493,GO:0008109,GO:0016020,GO:0016021,GO:0016266,GO:0018215,GO:0048729,GO:0050892,GO:0060993,GO:0070062,GO:0106325,GO:0106326	Golgi membrane|beta-1,3-galactosyl-O-glycosyl-glycoprotein beta-1,6-N-acetylglucosaminyltransferase activity|carbohydrate metabolic process|protein O-linked glycosylation|N-acetyllactosaminide beta-1,6-N-acetylglucosaminyltransferase activity|membrane|integral component of membrane|O-glycan processing|protein phosphopantetheinylation|tissue morphogenesis|intestinal absorption|kidney morphogenesis…	hsa00512	Mucin type O-glycan biosynthesis
GDF15	5291.52	7143.8	3439.25	0.481503	-1.05438	2.21766e-128	1.51452e-126	Down	52.7574	55.6122	53.2436	101.176	107.529	109.798	9518	growth differentiation factor 15	GO:0000187,GO:0002023,GO:0005125,GO:0005515,GO:0005576,GO:0005615,GO:0005634,GO:0005737,GO:0005794,GO:0007165,GO:0007179,GO:0007267,GO:0008083,GO:0010862,GO:0030509,GO:0035860,GO:0040015,GO:0042803,GO:0043410,GO:0051897,GO:0060395,GO:0060400,GO:0062023,GO:0070062,GO:0070700,GO:1901741	activation of MAPK activity|reduction of food intake in response to dietary excess|cytokine activity|protein binding|extracellular region|extracellular space|nucleus|cytoplasm|Golgi apparatus|signal transduction|transforming growth factor beta receptor signaling pathway|cell-cell signaling|growth factor activity|positive regulation of pathway-restricted SMAD protein phosphorylation|BMP signaling …	hsa04060	Cytokine-cytokine receptor interaction
GDPD5	34.6932	49.1335	20.2529	0.411292	-1.28176	0.00514226	0.00949016	Down	0.0759314	0.059742	0.156882	0.231673	0.201474	0.239817	81544	glycerophosphodiester phosphodiesterase domain containing 5	GO:0004435,GO:0005515,GO:0006629,GO:0007399,GO:0012505,GO:0016021,GO:0030426,GO:0047389,GO:0048471	phosphatidylinositol phospholipase C activity|protein binding|lipid metabolic process|nervous system development|endomembrane system|integral component of membrane|growth cone|glycerophosphocholine phosphodiesterase activity|perinuclear region of cytoplasm
GDPGP1	105.24	54.998	155.481	2.82668	1.49911	1.96985e-08	6.31643e-08	Up	0.585823	0.931063	0.876988	0.251883	0.279787	0.271705	390637	GDP-D-glucose phosphorylase 1	GO:0000166,GO:0005085,GO:0005737,GO:0006006,GO:0016779,GO:0016787,GO:0050790,GO:0080048	nucleotide binding|guanyl-nucleotide exchange factor activity|cytoplasm|glucose metabolic process|nucleotidyltransferase activity|hydrolase activity|regulation of catalytic activity|GDP-D-glucose phosphorylase activity
GEMIN4	1213.07	769.62	1656.53	2.15433	1.10724	2.03164e-36	2.38311e-35	Up	6.98785	7	7.46739	2.76694	3.15657	3.53175	50628	gem nuclear organelle associated protein 4	GO:0000387,GO:0005515,GO:0005654,GO:0005730,GO:0005737,GO:0005829,GO:0006364,GO:0015030,GO:0016020,GO:0016604,GO:0030532,GO:0032797,GO:0034719,GO:0043021,GO:0051170,GO:0070062,GO:0097504	spliceosomal snRNP assembly|protein binding|nucleoplasm|nucleolus|cytoplasm|cytosol|rRNA processing|Cajal body|membrane|nuclear body|small nuclear ribonucleoprotein complex|SMN complex|SMN-Sm protein complex|ribonucleoprotein complex binding|import into nucleus|extracellular exosome|Gemini of coiled bodies	hsa03013	RNA transport
GEN1	1020.08	566.109	1474.05	2.60304	1.3802	8.82396e-64	2.13898e-62	Up	6.91976	6.38682	6.77299	2.46873	2.51099	2.33812	348654	GEN1 Holliday junction 5' flap endonuclease	GO:0000287,GO:0000400,GO:0000724,GO:0005654,GO:0005813,GO:0008821,GO:0010824,GO:0017108,GO:0031297,GO:0042803,GO:0071139,GO:0071140,GO:0090267,GO:0090305	magnesium ion binding|four-way junction DNA binding|double-strand break repair via homologous recombination|nucleoplasm|centrosome|crossover junction endodeoxyribonuclease activity|regulation of centrosome duplication|5'-flap endonuclease activity|replication fork processing|protein homodimerization activity|resolution of recombination intermediates|resolution of mitotic recombination intermediat…
GFPT1	7068.99	10034.9	4103.05	0.408875	-1.29027	2.38328e-283	6.04546e-281	Down	12.2498	12.6999	12.6669	28.3437	29.6723	29.2767	2673	glutamine--fructose-6-phosphate transaminase 1	GO:0004360,GO:0005829,GO:0006002,GO:0006047,GO:0006048,GO:0006112,GO:0006487,GO:0006541,GO:0032922,GO:0036498,GO:0070062,GO:0097367	glutamine-fructose-6-phosphate transaminase (isomerizing) activity|cytosol|fructose 6-phosphate metabolic process|UDP-N-acetylglucosamine metabolic process|UDP-N-acetylglucosamine biosynthetic process|energy reserve metabolic process|protein N-linked glycosylation|glutamine metabolic process|circadian regulation of gene expression|IRE1-mediated unfolded protein response|extracellular exosome|carb…	hsa00250,hsa00520,hsa04931	Alanine, aspartate and glutamate metabolism|Amino sugar and nucleotide sugar metabolism|Insulin resistance
GGT5	116.239	162.357	70.1209	0.431895	-1.21125	9.66055e-08	2.93787e-07	Down	0.730929	0.647322	0.71888	1.5338	1.56262	1.51101	2687	gamma-glutamyltransferase 5	GO:0000048,GO:0002951,GO:0005886,GO:0006412,GO:0006508,GO:0006520,GO:0006631,GO:0006691,GO:0006750,GO:0006751,GO:0006954,GO:0007283,GO:0016021,GO:0018215,GO:0031226,GO:0032355,GO:0032496,GO:0034612,GO:0036374,GO:0102953,GO:0103068,GO:1901750	peptidyltransferase activity|leukotriene-C(4) hydrolase|plasma membrane|translation|proteolysis|cellular amino acid metabolic process|fatty acid metabolic process|leukotriene metabolic process|glutathione biosynthetic process|glutathione catabolic process|inflammatory response|spermatogenesis|integral component of membrane|protein phosphopantetheinylation|intrinsic component of plasma membrane|re…	hsa00430,hsa00480,hsa00590	Taurine and hypotaurine metabolism|Glutathione metabolism|Arachidonic acid metabolism
GINS1	633.721	374.852	892.59	2.38164	1.25195	7.00332e-29	6.32838e-28	Up	7.3695	7.1619	6.14987	2.58096	3.01556	2.64622	9837	GINS complex subunit 1	GO:0000811,GO:0001833,GO:0005634,GO:0005654,GO:0005737,GO:0006271,GO:0071162,GO:1902983	GINS complex|inner cell mass cell proliferation|nucleus|nucleoplasm|cytoplasm|DNA strand elongation involved in DNA replication|CMG complex|DNA strand elongation involved in mitotic DNA replication
GINS2	780.138	467.639	1092.64	2.33815	1.22537	1.07661e-34	1.19479e-33	Up	10.5838	12.1907	10.8095	4.20697	4.56869	4.86105	51659	GINS complex subunit 2	GO:0000727,GO:0000811,GO:0005515,GO:0005654,GO:0006271,GO:0071162	double-strand break repair via break-induced replication|GINS complex|protein binding|nucleoplasm|DNA strand elongation involved in DNA replication|CMG complex
GINS4	1628.07	981.638	2274.5	2.31918	1.21361	6.18012e-49	1.04635e-47	Up	16.6624	16.6866	14.6688	6.01851	6.27627	7.3647	84296	GINS complex subunit 4	GO:0000727,GO:0000811,GO:0001833,GO:0005515,GO:0005654,GO:0005737,GO:0006271,GO:0071162	double-strand break repair via break-induced replication|GINS complex|inner cell mass cell proliferation|protein binding|nucleoplasm|cytoplasm|DNA strand elongation involved in DNA replication|CMG complex
GIPR	33.6936	55.9066	11.4806	0.205766	-2.28092	7.98023e-06	2.06408e-05	Down	0.0650283	0.10705	0.0692131	0.264542	0.252396	0.596462	2696	gastric inhibitory polypeptide receptor	GO:0002029,GO:0004888,GO:0005515,GO:0005886,GO:0006091,GO:0007166,GO:0007186,GO:0007188,GO:0007190,GO:0007204,GO:0007584,GO:0008528,GO:0009749,GO:0016021,GO:0016519,GO:0017046,GO:0031018,GO:0032024,GO:0038192,GO:0043950,GO:0048678,GO:0050796,GO:0051592,GO:0070542	desensitization of G protein-coupled receptor signaling pathway|transmembrane signaling receptor activity|protein binding|plasma membrane|generation of precursor metabolites and energy|cell surface receptor signaling pathway|G protein-coupled receptor signaling pathway|adenylate cyclase-modulating G protein-coupled receptor signaling pathway|activation of adenylate cyclase activity|positive regul…	hsa04024,hsa04080	cAMP signaling pathway|Neuroactive ligand-receptor interaction
GJD3	4.23765	8.47529	0	0.0208141	-5.58629	0.000850573	0.00174525	Down	0	0	0	0.024881	0.0449108	0.0889374	125111	gap junction protein delta 3	GO:0005216,GO:0005243,GO:0005515,GO:0005887,GO:0005922,GO:0007154,GO:0007267,GO:0009749,GO:0009986,GO:0016264,GO:0034220,GO:0086064,GO:0086065,GO:0086075	ion channel activity|gap junction channel activity|protein binding|integral component of plasma membrane|connexin complex|cell communication|cell-cell signaling|response to glucose|cell surface|gap junction assembly|ion transmembrane transport|cell communication by electrical coupling involved in cardiac conduction|cell communication involved in cardiac conduction|gap junction channel activity in…
GLI1	396.012	603.276	188.747	0.312833	-1.67654	4.7031e-32	4.75837e-31	Down	1.13816	1.44955	1.16557	3.56649	4.24011	3.57851	2735	GLI family zinc finger 1	GO:0000976,GO:0000977,GO:0000978,GO:0000981,GO:0001649,GO:0003677,GO:0003682,GO:0005515,GO:0005634,GO:0005654,GO:0005737,GO:0005829,GO:0005930,GO:0006357,GO:0007224,GO:0007283,GO:0007418,GO:0008017,GO:0008284,GO:0008589,GO:0009611,GO:0009913,GO:0009953,GO:0009954,GO:0021696,GO:0021938,GO:0021983,GO:0030324,GO:0030850,GO:0045667,GO:0045740,GO:0045880,GO:0045893,GO:0045944,GO:0046872,GO:0048546,GO:…	transcription regulatory region sequence-specific DNA binding|RNA polymerase II transcription regulatory region sequence-specific DNA binding|RNA polymerase II cis-regulatory region sequence-specific DNA binding|DNA-binding transcription factor activity, RNA polymerase II-specific|osteoblast differentiation|DNA binding|chromatin binding|protein binding|nucleus|nucleoplasm|cytoplasm|cytosol|axonem…	hsa04024,hsa04340,hsa05200,hsa05217	cAMP signaling pathway|Hedgehog signaling pathway|Pathways in cancer|Basal cell carcinoma	zf-C2H2
GLRX2	553.915	358.23	749.6	2.08983	1.06339	1.77569e-16	9.44352e-16	Up	16.1027	15.9275	15.0898	8.70273	6.71188	5.96056	51022	glutaredoxin 2	GO:0003756,GO:0005515,GO:0005634,GO:0005654,GO:0005739,GO:0005759,GO:0006355,GO:0006749,GO:0006915,GO:0007568,GO:0008794,GO:0009055,GO:0009266,GO:0009966,GO:0010033,GO:0015035,GO:0015038,GO:0018215,GO:0022900,GO:0030154,GO:0030425,GO:0042262,GO:0042542,GO:0043025,GO:0043231,GO:0045454,GO:0046872,GO:0051537,GO:0051775,GO:0071451	protein disulfide isomerase activity|protein binding|nucleus|nucleoplasm|mitochondrion|mitochondrial matrix|regulation of transcription, DNA-templated|glutathione metabolic process|apoptotic process|aging|arsenate reductase (glutaredoxin) activity|electron transfer activity|response to temperature stimulus|regulation of signal transduction|response to organic substance|protein disulfide oxidoredu…
GMNC	15.3572	26.3143	4.40002	0.167711	-2.57595	0.00141558	0.00281708	Down	0.0617554	0.0211796	0.0146066	0.321014	0.17995	0.0537276	647309	geminin coiled-coil domain containing	GO:0003682,GO:0005515,GO:0005634,GO:0006270,GO:0007049,GO:0008156,GO:0045786,GO:0060271	chromatin binding|protein binding|nucleus|DNA replication initiation|cell cycle|negative regulation of DNA replication|negative regulation of cell cycle|cilium assembly
GNAL	47.7194	78.713	16.7258	0.213501	-2.22769	1.87497e-07	5.55337e-07	Down	0.0866217	0.0509275	0.0296345	0.226535	0.19796	0.321824	2774	G protein subunit alpha L	GO:0001664,GO:0003924,GO:0005515,GO:0005525,GO:0005834,GO:0005886,GO:0007165,GO:0007188,GO:0007189,GO:0007191,GO:0007193,GO:0007606,GO:0031683,GO:0046872,GO:0070062	G protein-coupled receptor binding|GTPase activity|protein binding|GTP binding|heterotrimeric G-protein complex|plasma membrane|signal transduction|adenylate cyclase-modulating G protein-coupled receptor signaling pathway|adenylate cyclase-activating G protein-coupled receptor signaling pathway|adenylate cyclase-activating dopamine receptor signaling pathway|adenylate cyclase-inhibiting G protein…	hsa04020,hsa04728,hsa04740,hsa05012,hsa05142,hsa05146	Calcium signaling pathway|Dopaminergic synapse|Olfactory transduction|Parkinson disease|Chagas disease|Amoebiasis
GNAO1	10.8457	21.044	0.64727	0.0303817	-5.04066	5.61435e-05	0.000132699	Down	0	0.0032261	0.00333734	0.0924795	0.0361814	0.0736547	2775	G protein subunit alpha o1	GO:0001664,GO:0003924,GO:0005515,GO:0005525,GO:0005834,GO:0005886,GO:0006457,GO:0006936,GO:0007188,GO:0007212,GO:0007223,GO:0007568,GO:0007626,GO:0008016,GO:0030425,GO:0030900,GO:0031175,GO:0031683,GO:0031821,GO:0031852,GO:0032794,GO:0034097,GO:0042475,GO:0042493,GO:0042542,GO:0043209,GO:0043278,GO:0043547,GO:0044297,GO:0046872,GO:0051430,GO:0051926	G protein-coupled receptor binding|GTPase activity|protein binding|GTP binding|heterotrimeric G-protein complex|plasma membrane|protein folding|muscle contraction|adenylate cyclase-modulating G protein-coupled receptor signaling pathway|dopamine receptor signaling pathway|Wnt signaling pathway, calcium modulating pathway|aging|locomotory behavior|regulation of heart contraction|dendrite|forebrain…	hsa04015,hsa04713,hsa04723,hsa04724,hsa04725,hsa04726,hsa04727,hsa04728,hsa04730,hsa04915,hsa04916,hsa04921,hsa04926,hsa05032,hsa05034,hsa05142,hsa05145,hsa05163,hsa05170	Rap1 signaling pathway|Circadian entrainment|Retrograde endocannabinoid signaling|Glutamatergic synapse|Cholinergic synapse|Serotonergic synapse|GABAergic synapse|Dopaminergic synapse|Long-term depression|Estrogen signaling pathway|Melanogenesis|Oxytocin signaling pathway|Relaxin signaling pathway|Morphine addiction|Alcoholism|Chagas disease|Toxoplasmosis|Human cytomegalovirus infection|Human imm…
GNAT2	13.7037	20.3726	7.03486	0.344906	-1.53572	0.0301719	0.0489484	Down	0.0745536	0.153413	0.111092	0.19714	0.484885	0.250182	2780	G protein subunit alpha transducin 2	GO:0001580,GO:0001664,GO:0001750,GO:0001917,GO:0003924,GO:0005525,GO:0005834,GO:0005886,GO:0006457,GO:0007186,GO:0007188,GO:0007223,GO:0007601,GO:0007602,GO:0008020,GO:0031683,GO:0042622,GO:0046872,GO:0050908	detection of chemical stimulus involved in sensory perception of bitter taste|G protein-coupled receptor binding|photoreceptor outer segment|photoreceptor inner segment|GTPase activity|GTP binding|heterotrimeric G-protein complex|plasma membrane|protein folding|G protein-coupled receptor signaling pathway|adenylate cyclase-modulating G protein-coupled receptor signaling pathway|Wnt signaling path…	hsa04744	Phototransduction
GNG7	3.92148	7.53331	0.309658	0.0456793	-4.45231	0.0112639	0.0196928	Down	0.00567318	0	0	0.00576979	0.0297561	0.0951885	2788	G protein subunit gamma 7	GO:0005515,GO:0005834,GO:0005886,GO:0007186,GO:0008277,GO:0031680,GO:0031681,GO:0070062	protein binding|heterotrimeric G-protein complex|plasma membrane|G protein-coupled receptor signaling pathway|regulation of G protein-coupled receptor signaling pathway|G-protein beta/gamma-subunit complex|G-protein beta-subunit binding|extracellular exosome	hsa04014,hsa04062,hsa04151,hsa04371,hsa04713,hsa04723,hsa04724,hsa04725,hsa04726,hsa04727,hsa04728,hsa04740,hsa04926,hsa05032,hsa05034,hsa05163,hsa05167,hsa05170,hsa05200	Ras signaling pathway|Chemokine signaling pathway|PI3K-Akt signaling pathway|Apelin signaling pathway|Circadian entrainment|Retrograde endocannabinoid signaling|Glutamatergic synapse|Cholinergic synapse|Serotonergic synapse|GABAergic synapse|Dopaminergic synapse|Olfactory transduction|Relaxin signaling pathway|Morphine addiction|Alcoholism|Human cytomegalovirus infection|Kaposi sarcoma-associated…
GNRH1	26.1961	43.2533	9.1389	0.212477	-2.23462	8.09631e-05	0.000188137	Down	0.896069	0.256096	0.317911	1.67077	2.08885	2.83992	2796	gonadotropin releasing hormone 1	GO:0000003,GO:0005179,GO:0005183,GO:0005576,GO:0005615,GO:0005739,GO:0005798,GO:0007165,GO:0007186,GO:0007267,GO:0007275,GO:0007565,GO:0007568,GO:0008285,GO:0010468,GO:0030238,GO:0030425,GO:0031530,GO:0031960,GO:0032496,GO:0033087,GO:0033574,GO:0034695,GO:0035864,GO:0043066,GO:0043204,GO:0043679,GO:0044849,GO:0045471,GO:0098556,GO:1990008,GO:1990637,GO:2000354,GO:2001223	reproduction|hormone activity|gonadotropin hormone-releasing hormone activity|extracellular region|extracellular space|mitochondrion|Golgi-associated vesicle|signal transduction|G protein-coupled receptor signaling pathway|cell-cell signaling|multicellular organism development|female pregnancy|aging|negative regulation of cell population proliferation|regulation of gene expression|male sex determ…	hsa04080,hsa04912,hsa04929	Neuroactive ligand-receptor interaction|GnRH signaling pathway|GnRH secretion
GOLGA2	7087.9	9781.98	4393.81	0.449145	-1.15475	1.10672e-180	1.36703e-178	Down	25.8904	27.399	28.1363	57.5721	55.4251	58.992	2801	golgin A2	GO:0000137,GO:0000139,GO:0000922,GO:0005515,GO:0005794,GO:0005801,GO:0005874,GO:0006486,GO:0006888,GO:0007020,GO:0007030,GO:0007098,GO:0008017,GO:0008356,GO:0010507,GO:0015031,GO:0019901,GO:0019905,GO:0030134,GO:0032091,GO:0032580,GO:0033116,GO:0042802,GO:0045296,GO:0048208,GO:0051225,GO:0051289,GO:0060050,GO:0061676,GO:0072686,GO:0090161,GO:0090166,GO:0090306,GO:0090307,GO:1904668	Golgi cis cisterna|Golgi membrane|spindle pole|protein binding|Golgi apparatus|cis-Golgi network|microtubule|protein glycosylation|endoplasmic reticulum to Golgi vesicle-mediated transport|microtubule nucleation|Golgi organization|centrosome cycle|microtubule binding|asymmetric cell division|negative regulation of autophagy|protein transport|protein kinase binding|syntaxin binding|COPII-coated ER…
GOLGA8N	56.2416	83.4809	29.0022	0.347102	-1.52657	1.04833e-05	2.67064e-05	Down	0.164133	0.115798	0.159721	0.434012	0.452578	0.314735	643699	golgin A8 family member N	GO:0000137,GO:0005801,GO:0007030,GO:0032580,GO:0051225	Golgi cis cisterna|cis-Golgi network|Golgi organization|Golgi cisterna membrane|spindle assembly
GOLGA8Q	9.68448	17.7546	1.61435	0.0905538	-3.46508	0.000882185	0.00180464	Down	0.0131597	0.0135398	0.0420199	0.080303	0.193265	0.441607	727909	golgin A8 family member Q	GO:0000137,GO:0005801,GO:0007030,GO:0032580,GO:0051225	Golgi cis cisterna|cis-Golgi network|Golgi organization|Golgi cisterna membrane|spindle assembly
GOLGA8R	27.9703	46.3104	9.63017	0.207334	-2.26997	0.000254094	0.000556234	Down	0.0483186	0.0198856	0.0822848	0.14251	0.425767	0.118906	101059918	golgin A8 family member R	GO:0000137,GO:0005801,GO:0007030,GO:0032580,GO:0051225	Golgi cis cisterna|cis-Golgi network|Golgi organization|Golgi cisterna membrane|spindle assembly
GOLT1B	3311.35	4669.25	1953.45	0.418424	-1.25696	2.65074e-106	1.31657e-104	Down	16.7506	14.5591	14.9364	34.824	36.6258	33.451	51026	golgi transport 1B	GO:0000139,GO:0005515,GO:0005783,GO:0015031,GO:0016020,GO:0016021,GO:0016192,GO:0032991,GO:0043123	Golgi membrane|protein binding|endoplasmic reticulum|protein transport|membrane|integral component of membrane|vesicle-mediated transport|protein-containing complex|positive regulation of I-kappaB kinase/NF-kappaB signaling
GP1BB	28.9741	42.6957	15.2524	0.356959	-1.48617	0.00284713	0.0054506	Down	0.469058	0.482603	0.332829	1.29862	1.47614	0.641274	2812	glycoprotein Ib platelet subunit beta	GO:0004888,GO:0005515,GO:0005886,GO:0005887,GO:0007155,GO:0007166,GO:0007596,GO:0007597,GO:0030168,GO:0042802	transmembrane signaling receptor activity|protein binding|plasma membrane|integral component of plasma membrane|cell adhesion|cell surface receptor signaling pathway|blood coagulation|blood coagulation, intrinsic pathway|platelet activation|identical protein binding	hsa04512,hsa04611,hsa04640	ECM-receptor interaction|Platelet activation|Hematopoietic cell lineage
GPATCH4	2097.23	807.265	3387.19	4.19491	2.06864	1.4051e-168	1.54725e-166	Up	44.2842	42.2446	40.4906	10.7139	8.44627	9.56447	54865	G-patch domain containing 4	GO:0003723,GO:0005515	RNA binding|protein binding
GPC2	50.0118	72.3384	27.6852	0.382563	-1.38623	0.00252606	0.00486611	Down	0.117786	0.353465	0.407441	0.529082	0.514829	1.13088	221914	glypican 2	GO:0001523,GO:0005515,GO:0005576,GO:0005615,GO:0005783,GO:0005796,GO:0005886,GO:0006024,GO:0006027,GO:0007224,GO:0009966,GO:0009986,GO:0010976,GO:0016477,GO:0030182,GO:0043202,GO:0045202,GO:0046658,GO:0062023,GO:1905475	retinoid metabolic process|protein binding|extracellular region|extracellular space|endoplasmic reticulum|Golgi lumen|plasma membrane|glycosaminoglycan biosynthetic process|glycosaminoglycan catabolic process|smoothened signaling pathway|regulation of signal transduction|cell surface|positive regulation of neuron projection development|cell migration|neuron differentiation|lysosomal lumen|synapse…
GPC5	126.787	171.674	81.8996	0.477423	-1.06666	8.18136e-06	2.11302e-05	Down	0.265606	0.254521	0.169065	0.452862	0.510808	0.407786	2262	glypican 5	GO:0001523,GO:0005515,GO:0005576,GO:0005615,GO:0005796,GO:0005886,GO:0006024,GO:0006027,GO:0009986,GO:0016021,GO:0016477,GO:0043202,GO:0046658,GO:0062023,GO:0090263,GO:1905475	retinoid metabolic process|protein binding|extracellular region|extracellular space|Golgi lumen|plasma membrane|glycosaminoglycan biosynthetic process|glycosaminoglycan catabolic process|cell surface|integral component of membrane|cell migration|lysosomal lumen|anchored component of plasma membrane|collagen-containing extracellular matrix|positive regulation of canonical Wnt signaling pathway|reg…
GPM6A	71.6513	107.162	36.1409	0.337702	-1.56618	1.26889e-06	3.51425e-06	Down	0.389699	0.204122	0.233784	0.778259	0.869624	0.681604	2823	glycoprotein M6A	GO:0001764,GO:0003407,GO:0005262,GO:0005515,GO:0005886,GO:0007416,GO:0009617,GO:0030175,GO:0031175,GO:0043005,GO:0043025,GO:0043197,GO:0044295,GO:0048812,GO:0048863,GO:0050807,GO:0051491,GO:0070062,GO:0070588,GO:0098978,GO:0099059,GO:1903561	neuron migration|neural retina development|calcium channel activity|protein binding|plasma membrane|synapse assembly|response to bacterium|filopodium|neuron projection development|neuron projection|neuronal cell body|dendritic spine|axonal growth cone|neuron projection morphogenesis|stem cell differentiation|regulation of synapse organization|positive regulation of filopodium assembly|extracellul…
GPR150	13.4268	25.5958	1.25768	0.0495482	-4.33502	9.90376e-06	2.533e-05	Down	0.0364645	0	0.0129371	0.445026	0.306013	0.203942	285601	G protein-coupled receptor 150	GO:0004930,GO:0005886,GO:0005887,GO:0007186,GO:0042277	G protein-coupled receptor activity|plasma membrane|integral component of plasma membrane|G protein-coupled receptor signaling pathway|peptide binding
GPR155	594.115	882.604	305.625	0.346296	-1.52992	1.49113e-40	1.99262e-39	Down	1.12177	0.928563	1.08911	3.0671	2.62351	2.91125	151556	G protein-coupled receptor 155	GO:0003674,GO:0016021,GO:0035556,GO:0050890,GO:0055085,GO:0070062	molecular_function|integral component of membrane|intracellular signal transduction|cognition|transmembrane transport|extracellular exosome
GPR173	985.21	1620.3	350.12	0.216028	-2.21071	2.99417e-130	2.09518e-128	Down	1.84219	1.78664	2.06789	7.84745	8.52716	8.63665	54328	G protein-coupled receptor 173	GO:0004930,GO:0004968,GO:0005886,GO:0007165,GO:0007186,GO:0016021,GO:0097211	G protein-coupled receptor activity|gonadotropin-releasing hormone receptor activity|plasma membrane|signal transduction|G protein-coupled receptor signaling pathway|integral component of membrane|cellular response to gonadotropin-releasing hormone
GPR75	57.8566	25.4031	90.31	3.53485	1.82165	1.17005e-05	2.96689e-05	Up	1.37244	1.03143	1.07969	0.424812	0.413132	0.093446	10936	G protein-coupled receptor 75	GO:0004930,GO:0005886,GO:0005887,GO:0007186,GO:0016493,GO:0070098,GO:1901214	G protein-coupled receptor activity|plasma membrane|integral component of plasma membrane|G protein-coupled receptor signaling pathway|C-C chemokine receptor activity|chemokine-mediated signaling pathway|regulation of neuron death
GPRASP1	47.705	25.5755	69.8345	2.71804	1.44257	0.000449566	0.00095643	Up	0.215982	0.366008	0.37412	0.163668	0.0977346	0.0710567	9737	G protein-coupled receptor associated sorting protein 1	GO:0005515,GO:0005829,GO:0008333,GO:1990172	protein binding|cytosol|endosome to lysosome transport|G protein-coupled receptor catabolic process
GPRC5A	4044.79	5813.19	2276.38	0.3917	-1.35218	2.25001e-145	1.86909e-143	Down	9.4084	9.63713	8.89044	22.3538	21.364	23.9658	9052	G protein-coupled receptor class C group 5 member A	GO:0004930,GO:0005515,GO:0005730,GO:0005886,GO:0005887,GO:0007165,GO:0007175,GO:0007186,GO:0030295,GO:0030659,GO:0031982,GO:0032147,GO:0043231,GO:0043235,GO:0045296,GO:0070062	G protein-coupled receptor activity|protein binding|nucleolus|plasma membrane|integral component of plasma membrane|signal transduction|negative regulation of epidermal growth factor-activated receptor activity|G protein-coupled receptor signaling pathway|protein kinase activator activity|cytoplasmic vesicle membrane|vesicle|activation of protein kinase activity|intracellular membrane-bounded org…
GPRC5B	261.549	412.966	110.133	0.266951	-1.90535	1.01951e-30	9.8854e-30	Down	0.570122	0.47549	0.491885	1.76585	1.7081	1.99531	51704	G protein-coupled receptor class C group 5 member B	GO:0001664,GO:0004930,GO:0005615,GO:0005654,GO:0005730,GO:0005829,GO:0005886,GO:0007186,GO:0009986,GO:0016021,GO:0019901,GO:0030295,GO:0030659,GO:0032147,GO:0043123,GO:0043231,GO:0043235,GO:0045666,GO:0050729,GO:0060907,GO:0061098,GO:0070062,GO:0090263	G protein-coupled receptor binding|G protein-coupled receptor activity|extracellular space|nucleoplasm|nucleolus|cytosol|plasma membrane|G protein-coupled receptor signaling pathway|cell surface|integral component of membrane|protein kinase binding|protein kinase activator activity|cytoplasmic vesicle membrane|activation of protein kinase activity|positive regulation of I-kappaB kinase/NF-kappaB …
GPRIN3	339.182	503.517	174.847	0.347241	-1.52599	8.30104e-20	5.18541e-19	Down	0.265951	0.245646	0.342574	0.71001	0.691122	0.931339	285513	GPRIN family member 3	GO:0005886,GO:0031175	plasma membrane|neuron projection development
GPT	4.01236	0	8.02473	42.0177	5.39293	0.00141498	0.00281629	Up	0.106004	0.0545324	0.183341	0	0	0	2875	glutamic--pyruvic transaminase	GO:0004021,GO:0005829,GO:0008652,GO:0030170,GO:0032869,GO:0042594,GO:0042853,GO:0045722,GO:0070062	L-alanine:2-oxoglutarate aminotransferase activity|cytosol|cellular amino acid biosynthetic process|pyridoxal phosphate binding|cellular response to insulin stimulus|response to starvation|L-alanine catabolic process|positive regulation of gluconeogenesis|extracellular exosome	hsa00220,hsa00250	Arginine biosynthesis|Alanine, aspartate and glutamate metabolism
GRB7	96.0075	134.557	57.4577	0.426926	-1.22794	1.81986e-06	4.95801e-06	Down	0.495692	0.663971	0.577364	1.33167	1.16751	1.36002	2886	growth factor receptor bound protein 7	GO:0003723,GO:0005515,GO:0005829,GO:0005886,GO:0005925,GO:0007173,GO:0007411,GO:0008286,GO:0010494,GO:0017148,GO:0019901,GO:0030335,GO:0034063,GO:0035091,GO:0038128,GO:0042802,GO:0042995,GO:0046627,GO:0050900	RNA binding|protein binding|cytosol|plasma membrane|focal adhesion|epidermal growth factor receptor signaling pathway|axon guidance|insulin receptor signaling pathway|cytoplasmic stress granule|negative regulation of translation|protein kinase binding|positive regulation of cell migration|stress granule assembly|phosphatidylinositol binding|ERBB2 signaling pathway|identical protein binding|cell p…
GRHL1	49.6811	27.0354	72.3268	2.67864	1.4215	9.24623e-05	0.000212977	Up	0.504052	0.566374	0.480017	0.202356	0.132189	0.215143	29841	grainyhead like transcription factor 1	GO:0000785,GO:0000976,GO:0000978,GO:0000981,GO:0001228,GO:0002934,GO:0005515,GO:0005634,GO:0005654,GO:0006357,GO:0008544,GO:0019216,GO:0031490,GO:0042803,GO:0043231,GO:0043565,GO:0045616,GO:0045944,GO:0061436,GO:1990837	chromatin|transcription regulatory region sequence-specific DNA binding|RNA polymerase II cis-regulatory region sequence-specific DNA binding|DNA-binding transcription factor activity, RNA polymerase II-specific|DNA-binding transcription activator activity, RNA polymerase II-specific|desmosome organization|protein binding|nucleus|nucleoplasm|regulation of transcription by RNA polymerase II|epider…			CP2
GRID2	21.7953	36.5659	7.02471	0.191933	-2.38133	7.76443e-05	0.00018075	Down	0.00617534	0.0139781	0.00788729	0.0339147	0.067371	0.0373011	2895	glutamate ionotropic receptor delta type subunit 2	GO:0004970,GO:0005515,GO:0005886,GO:0005887,GO:0007157,GO:0007215,GO:0008066,GO:0008328,GO:0010975,GO:0015276,GO:0021707,GO:0030165,GO:0034220,GO:0034613,GO:0035235,GO:0035249,GO:0038023,GO:0043197,GO:0043523,GO:0045202,GO:0045211,GO:0050804,GO:0051965,GO:0060079,GO:0060134,GO:0097110,GO:0098688,GO:0098978,GO:0099061,GO:0099151,GO:1900454,GO:1904315,GO:1904861	ionotropic glutamate receptor activity|protein binding|plasma membrane|integral component of plasma membrane|heterophilic cell-cell adhesion via plasma membrane cell adhesion molecules|glutamate receptor signaling pathway|glutamate receptor activity|ionotropic glutamate receptor complex|regulation of neuron projection development|ligand-gated ion channel activity|cerebellar granule cell different…	hsa04080,hsa04730	Neuroactive ligand-receptor interaction|Long-term depression
GRIK1	21.3897	33.5527	9.22668	0.274841	-1.86333	0.00227896	0.00440985	Down	0.0224733	0.0561542	0.0170854	0.11428	0.148184	0.0682323	2897	glutamate ionotropic receptor kainate type subunit 1	GO:0005886,GO:0005887,GO:0007215,GO:0007268,GO:0007399,GO:0007417,GO:0008066,GO:0015276,GO:0015277,GO:0034220,GO:0035235,GO:0035249,GO:0038023,GO:0045211,GO:0050804,GO:0051966,GO:0060078,GO:1904315	plasma membrane|integral component of plasma membrane|glutamate receptor signaling pathway|chemical synaptic transmission|nervous system development|central nervous system development|glutamate receptor activity|ligand-gated ion channel activity|kainate selective glutamate receptor activity|ion transmembrane transport|ionotropic glutamate receptor signaling pathway|synaptic transmission, glutamat…	hsa04080,hsa04724	Neuroactive ligand-receptor interaction|Glutamatergic synapse
GRIK2	60.4142	104.397	16.4316	0.156614	-2.67472	6.41728e-12	2.60972e-11	Down	0.0171413	0.0246909	0.04926	0.216172	0.158236	0.174483	2898	glutamate ionotropic receptor kainate type subunit 2	GO:0001662,GO:0005234,GO:0005886,GO:0005887,GO:0006874,GO:0007215,GO:0007268,GO:0008066,GO:0014069,GO:0015276,GO:0015277,GO:0019228,GO:0030165,GO:0031624,GO:0031625,GO:0032839,GO:0032983,GO:0034220,GO:0035235,GO:0035249,GO:0038023,GO:0042734,GO:0042802,GO:0043113,GO:0043195,GO:0043204,GO:0043524,GO:0043525,GO:0045211,GO:0046328,GO:0048169,GO:0048172,GO:0050804,GO:0050806,GO:0051402,GO:0051967,GO:…	behavioral fear response|extracellularly glutamate-gated ion channel activity|plasma membrane|integral component of plasma membrane|cellular calcium ion homeostasis|glutamate receptor signaling pathway|chemical synaptic transmission|glutamate receptor activity|postsynaptic density|ligand-gated ion channel activity|kainate selective glutamate receptor activity|neuronal action potential|PDZ domain …	hsa04080,hsa04724	Neuroactive ligand-receptor interaction|Glutamatergic synapse
GRIN2A	59.2313	92.1686	26.294	0.284798	-1.81199	2.61266e-07	7.65844e-07	Down	0.0404375	0.034671	0.0681463	0.142228	0.164374	0.169622	2903	glutamate ionotropic receptor NMDA type subunit 2A	GO:0001540,GO:0001964,GO:0001975,GO:0004972,GO:0005515,GO:0005783,GO:0005886,GO:0005887,GO:0007215,GO:0007268,GO:0007420,GO:0007611,GO:0007613,GO:0008021,GO:0008270,GO:0008542,GO:0009611,GO:0009986,GO:0014069,GO:0015276,GO:0017146,GO:0019233,GO:0019722,GO:0022008,GO:0022849,GO:0030431,GO:0030659,GO:0033058,GO:0035235,GO:0038023,GO:0042177,GO:0042417,GO:0042428,GO:0042493,GO:0042734,GO:0043065,GO:…	amyloid-beta binding|startle response|response to amphetamine|NMDA glutamate receptor activity|protein binding|endoplasmic reticulum|plasma membrane|integral component of plasma membrane|glutamate receptor signaling pathway|chemical synaptic transmission|brain development|learning or memory|memory|synaptic vesicle|zinc ion binding|visual learning|response to wounding|cell surface|postsynaptic den…	hsa04014,hsa04015,hsa04020,hsa04024,hsa04080,hsa04713,hsa04720,hsa04724,hsa04728,hsa05010,hsa05014,hsa05017,hsa05020,hsa05022,hsa05030,hsa05031,hsa05033,hsa05034,hsa05322	Ras signaling pathway|Rap1 signaling pathway|Calcium signaling pathway|cAMP signaling pathway|Neuroactive ligand-receptor interaction|Circadian entrainment|Long-term potentiation|Glutamatergic synapse|Dopaminergic synapse|Alzheimer disease|Amyotrophic lateral sclerosis|Spinocerebellar ataxia|Prion disease|Pathways of neurodegeneration - multiple diseases|Cocaine addiction|Amphetamine addiction|Ni…
GRIN3A	7.70079	12.8786	2.52302	0.196994	-2.34377	0.0226466	0.037498	Down	0.00946605	0.00730455	0.0025188	0.0409158	0.00744747	0.0450012	116443	glutamate ionotropic receptor NMDA type subunit 3A	GO:0004972,GO:0005262,GO:0005515,GO:0005886,GO:0006816,GO:0014069,GO:0015276,GO:0016020,GO:0016021,GO:0016358,GO:0016594,GO:0017146,GO:0035235,GO:0038023,GO:0042802,GO:0043005,GO:0043025,GO:0045202,GO:0045211,GO:0045471,GO:0051721,GO:0060078,GO:0060134,GO:0070588,GO:0098978,GO:1904315,GO:2000300	NMDA glutamate receptor activity|calcium channel activity|protein binding|plasma membrane|calcium ion transport|postsynaptic density|ligand-gated ion channel activity|membrane|integral component of membrane|dendrite development|glycine binding|NMDA selective glutamate receptor complex|ionotropic glutamate receptor signaling pathway|signaling receptor activity|identical protein binding|neuron proj…	hsa04024,hsa04080,hsa04724,hsa05017,hsa05020,hsa05030,hsa05031,hsa05033,hsa05034	cAMP signaling pathway|Neuroactive ligand-receptor interaction|Glutamatergic synapse|Spinocerebellar ataxia|Prion disease|Cocaine addiction|Amphetamine addiction|Nicotine addiction|Alcoholism
GRIP2	59.719	87.1766	32.2613	0.369453	-1.43654	3.68071e-05	8.84977e-05	Down	0.074406	0.047588	0.0877558	0.212703	0.183529	0.141714	80852	glutamate receptor interacting protein 2	GO:0005829,GO:0005886,GO:0030159,GO:0098887	cytosol|plasma membrane|signaling receptor complex adaptor activity|neurotransmitter receptor transport, endosome to postsynaptic membrane
GRM1	15.5097	25.5392	5.48016	0.213496	-2.22772	0.00104025	0.00210706	Down	0.0101863	0.0174674	0.0325254	0.096691	0.0819221	0.0873553	2911	glutamate metabotropic receptor 1	GO:0000186,GO:0000187,GO:0004930,GO:0005515,GO:0005634,GO:0005886,GO:0005887,GO:0007186,GO:0007216,GO:0007268,GO:0007626,GO:0008066,GO:0019233,GO:0030425,GO:0038037,GO:0038038,GO:0051482,GO:0051930,GO:0051966,GO:0060078,GO:0071257,GO:0098685,GO:0098712,GO:0098839,GO:0098872,GO:0098978,GO:0099530,GO:0099566,GO:0099583	activation of MAPKK activity|activation of MAPK activity|G protein-coupled receptor activity|protein binding|nucleus|plasma membrane|integral component of plasma membrane|G protein-coupled receptor signaling pathway|G protein-coupled glutamate receptor signaling pathway|chemical synaptic transmission|locomotory behavior|glutamate receptor activity|sensory perception of pain|dendrite|G protein-cou…	hsa04020,hsa04068,hsa04072,hsa04080,hsa04540,hsa04720,hsa04723,hsa04724,hsa04730,hsa04742,hsa04915,hsa05017,hsa05022	Calcium signaling pathway|FoxO signaling pathway|Phospholipase D signaling pathway|Neuroactive ligand-receptor interaction|Gap junction|Long-term potentiation|Retrograde endocannabinoid signaling|Glutamatergic synapse|Long-term depression|Taste transduction|Estrogen signaling pathway|Spinocerebellar ataxia|Pathways of neurodegeneration - multiple diseases
GRM8	30.8162	46.6503	14.9821	0.320764	-1.64041	0.000345436	0.00074381	Down	0.0489527	0.0503664	0.0488466	0.183587	0.138008	0.11636	2918	glutamate metabotropic receptor 8	GO:0001642,GO:0004930,GO:0005886,GO:0005887,GO:0007186,GO:0007193,GO:0007196,GO:0007216,GO:0007601,GO:0008066,GO:0051966	group III metabotropic glutamate receptor activity|G protein-coupled receptor activity|plasma membrane|integral component of plasma membrane|G protein-coupled receptor signaling pathway|adenylate cyclase-inhibiting G protein-coupled receptor signaling pathway|adenylate cyclase-inhibiting G protein-coupled glutamate receptor signaling pathway|G protein-coupled glutamate receptor signaling pathway|…	hsa04072,hsa04080,hsa04724	Phospholipase D signaling pathway|Neuroactive ligand-receptor interaction|Glutamatergic synapse
GRWD1	733.404	381.176	1085.63	2.8495	1.51071	1.49109e-50	2.67099e-49	Up	5.14631	5.3285	5.88433	1.78257	1.72127	1.94492	83743	glutamate rich WD repeat containing 1	GO:0003682,GO:0003688,GO:0003723,GO:0005515,GO:0005634,GO:0005654,GO:0005694,GO:0005730,GO:0005829,GO:0006260,GO:0006334,GO:0006337,GO:0032991,GO:0042393	chromatin binding|DNA replication origin binding|RNA binding|protein binding|nucleus|nucleoplasm|chromosome|nucleolus|cytosol|DNA replication|nucleosome assembly|nucleosome disassembly|protein-containing complex|histone binding
GSDMB	217.877	363.545	72.2096	0.199156	-2.32803	2.02113e-25	1.61747e-24	Down	0.905643	0.738056	0.448559	2.82703	3.24514	3.92174	55876	gasdermin B	GO:0001786,GO:0003674,GO:0005546,GO:0005575,GO:0005737,GO:0005886,GO:0016021,GO:0019835,GO:0042742,GO:0070269,GO:0070273	phosphatidylserine binding|molecular_function|phosphatidylinositol-4,5-bisphosphate binding|cellular_component|cytoplasm|plasma membrane|integral component of membrane|cytolysis|defense response to bacterium|pyroptosis|phosphatidylinositol-4-phosphate binding
GSG1	274.571	162.81	386.332	2.37332	1.24691	2.24016e-16	1.18515e-15	Up	2.96048	2.78142	2.93649	1.21567	1.05706	1.19713	83445	germ cell associated 1	GO:0005515,GO:0005789,GO:0005886,GO:0016021	protein binding|endoplasmic reticulum membrane|plasma membrane|integral component of membrane
GSTA4	705.397	998.357	412.437	0.413292	-1.27477	1.05602e-33	1.13642e-32	Down	8.63889	9.67568	8.53041	20.1935	18.9272	22.5251	2941	glutathione S-transferase alpha 4	GO:0004364,GO:0005515,GO:0005829,GO:0006749,GO:0006805,GO:0042802,GO:0042803,GO:1901687	glutathione transferase activity|protein binding|cytosol|glutathione metabolic process|xenobiotic metabolic process|identical protein binding|protein homodimerization activity|glutathione derivative biosynthetic process	hsa00480,hsa00980,hsa00982,hsa00983,hsa01524,hsa05200,hsa05204,hsa05225,hsa05418	Glutathione metabolism|Metabolism of xenobiotics by cytochrome P450|Drug metabolism - cytochrome P450|Drug metabolism - other enzymes|Platinum drug resistance|Pathways in cancer|Chemical carcinogenesis|Hepatocellular carcinoma|Fluid shear stress and atherosclerosis
[truncated: 974 more rows]
